# Supplementary material for: Genome‐Wide Association Study of Grain Manganese Content in Bread Wheat (Triticum aestivum L.) Under Four Environments
Source: Food Sci Nutr. 2025 Apr 11;13(4):e70170. doi: 10.1002/fsn3.70170 (PMC11986263; doi:10.1002/fsn3.70170)
Supplement: Supplementary file 1 — Table S1. Detailed information and GMnC of 477 wheat accessions. [file FSN3-13-e70170-s001.xlsx]

## Sheet: Table S1 Detailed information a
芯片代号	Wheat accessions	Released years	Region	Status	Sub-groups	Mn-LY-1	Mn-LY-2	Mn-LY-3	Average Mn-LY	Mn-SQ-1	Mn-SQ-2	Mn-SQ-3	Average Mn-SQ	Mn-YL-1	Mn-YL-2	Mn-YL-3	Average Mn-YL	Mn-NY-1	Mn-NY-2	Mn-NY-3	Average Mn-NY
Ta_001166	Wuxumai	Pre-1955	CHN:Guangdong	Landrace	2	NA	NA	NA	NA	34.0887	35.7383	35.3574	35.0615	46.7076	48.4086	48.7568	47.9577	57.0229	56.9658	56.4075	56.7987
Ta_001023	Heputou	Pre-1954	NA	Landrace	2	40.1282	39.0756	39.1164	39.4401	26.6221	24.3498	25.2681	25.4133	31.9082	31.3893	31.2786	31.5254	53.8507	50.164	55.3693	53.128
Ta_001021	Tumai	Pre-1953	NA	Landrace	2	41.4968	40.7997	40.1814	40.8259	25.0469	24.9795	25.7178	25.248	46.6756	49.4462	49.763	48.6283	52.9875	50.6092	51.6756	51.7575
Ta_000785	Zipi	Pre-1952	CHN:Sichuan	Landrace	2	59.1482	46.1673	52.1045	52.4733	38.5378	36.7968	37.4383	37.591	46.7076	48.4086	48.7568	47.9577	66.9051	67.3624	66.8637	67.0437
Ta_000784	Baihuamai	Pre-1951	CHN:Guizhou	Landrace	2	43.9998	41.7358	42.4242	42.7199	30.0303	31.1912	30.61	30.6105	NA	NA	NA.	NA	54.1256	55.5018	54.7065	54.7779
Ta_000634	Baimaizi	Pre-1950	CHN:Sichuan	Landrace	2	50.441	50.0949	49.5692	50.0351	30.405	30.7959	30.167	30.456	67.7053	67.8165	67.366	67.6292	53.9331	55.3584	54.3649	54.5521
Ta_001225	Baimaokechunmai	Pre-1950	NA	Landrace	2	50.4596	51.6147	50.6383	50.9042	37.06	33.5369	37.7035	36.1001	50.0894	50.1069	50.8916	50.3626	61.0857	61.6812	61.9199	61.5623
Ta_000765	Baipu	Pre-1950	CHN:Zhejiang	Landrace	2	46.3791	45.0778	45.4565	45.6378	30.2956	34.6299	29.4512	31.4589	50.821	53.6429	53.4056	52.6232	59.3079	59.1086	59.2408	59.2191
Ta_000928	Baiyoumai	Pre-1950	CHN:Jiangsu	Landrace	2	47.8977	46.6767	46.6759	47.0834	28.1276	27.0857	27.2564	27.4899	48.4831	39.3221	39.1713	42.3255	56.9476	57.1038	56.5326	56.8613
Ta_000996	Chiyacao	Pre-1950	NA	Landrace	2	57.0147	57.4466	56.3503	56.9372	32.0906	30.9482	31.9942	31.6777	50.2164	53.9651	48.9421	51.0412	68.1206	68.2065	67.9727	68.0999
Ta_001160	Fumai	Pre-1950	CHN:Shaanxi	Landrace	2	50.9618	51.6501	50.7108	51.1076	31.5111	31.9104	31.7317	31.7177	46.0173	46.1335	46.8409	46.3306	55.6176	55.7058	55.9027	55.742
Ta_001197	Gezhoumai	Pre-1950	CHN:Zhejiang	Landrace	2	44.3655	44.9632	44.2106	44.5131	26.6874	26.1171	26.6998	26.5014	50.6312	49.8998	49.5593	50.0301	49.2377	50.7318	49.4391	49.8028
Ta_000759	Hongheshangtou	Pre-1950	CHN:Shaanxi	Landrace	2	42.2034	40.9273	41.8456	41.6587	25.797	24.0456	24.1159	24.6528	43.267	43.0026	43.108	43.1259	40.7383	45.0677	42.1831	42.663
Ta_000781	Hongkeyoumang	Pre-1950	CHN:Hunan	Landrace	2	42.8059	42.2897	42.7657	42.6204	28.2498	26.2029	27.8119	27.4216	61.497	62.3687	62.1122	61.9926	65.9836	69.5744	67.4381	67.6653
Ta_000700	Hongmai	Pre-1950	CHN:Qinghai	Landrace	2	31.8401	30.6335	30.4549	30.9762	29.7288	30.0042	29.8552	29.8627	39.3448	38.6619	38.6236	38.8768	52.3667	50.3327	51.8852	51.5282
Ta_000699	Hongmangyouzimai	Pre-1950	CHN: Ningxia	Landrace	2	39.7522	38.7276	38.5672	39.0157	26.9634	28.2536	27.66	27.6256	41.6249	42.3839	42.5975	42.2021	41.9436	42.4286	42.3226	42.2316
Ta_000764	Hongyouzi	Pre-1950	CHN:Shandong	Landrace	2	40.4616	39.6269	39.7767	39.9551	26.189	26.2213	26.1586	26.1896	47.1841	44.4617	44.8335	45.4931	57.4584	56.4344	56.2163	56.703
Ta_000754	Huxumai	Pre-1950	CHN:Anhui	Landrace	2	45.103	45.6808	44.1136	44.9658	26.3896	22.4621	24.1409	24.3309	41.5662	42.0165	42.7476	42.1101	64.3269	73.7803	68.5239	68.8771
Ta_001159	Huangguaxian	Pre-1950	CHN:Henan	Landrace	2	45.1892	47.3612	45.6379	46.0628	28.0937	27.1927	27.7377	27.6747	34.7095	32.5332	32.1491	33.1306	58.4886	58.2666	58.9267	58.5606
Ta_001223	Huoliaomai	Pre-1950	CHN: Inner Mongolia	Landrace	2	37.4306	36.7162	36.9228	37.0232	27.3899	27.6656	27.7489	27.6015	43.7538	43.0129	43.997	43.5879	54.4608	53.1447	53.673	53.7595
Ta_000745	Jiyumai	Pre-1950	CHN:Zhejiang	Landrace	2	49.8943	51.0543	49.3925	50.1137	26.5304	25.5698	25.7441	25.9481	44.9588	45.8283	45.1201	45.3024	66.2149	66.2192	66.2061	66.2134
Ta_000778	Kangdingxiaomai	Pre-1950	CHN:Sichuan	Landrace	2	49.1935	48.9148	48.7261	48.9448	34.8249	29.0066	31.303	31.7115	53.5597	53.3957	53.376	53.4438	64.9379	65.0352	64.2964	64.7565
Ta_001190	Liuzhutou	Pre-1950	CHN:Jiangsu	Landrace	2	43.3036	43.7609	43.6937	43.5861	28.1177	27.563	27.8965	27.8591	45.108	43.9801	43.7308	44.273	54.3296	53.3321	53.785	53.8156
Ta_000970	Louguding	Pre-1950	CHN:Shandong	Landrace	2	38.4853	40.0957	38.769	39.1166	33.3785	30.5965	31.5145	31.8298	48.7108	51.4814	51.8835	50.6919	75.3193	75.2405	75.3669	75.3089
Ta_001230	Mazhamai	Pre-1950	CHN:Shaanxi	Landrace	2	45.3328	45.1793	44.5715	45.0278	24.924	24.9005	24.5246	24.783	46.8588	47.6734	47.5917	47.3746	55.9526	53.3931	54.1448	54.4969
Ta_001169	Mangmai	Pre-1950	CHN:Inner Mongolia	Landrace	2	44.2491	46.1826	44.4112	44.9476	30.3784	31.4614	31.1099	30.9832	41.9082	41.3893	41.2786	41.5254	61.6793	61.6763	61.9437	61.7664
Ta_001161	Meiqianwu	Pre-1950	CHN:Jiangsu	Landrace	2	39.8771	38.2594	38.7825	38.973	24.8628	24.9848	24.655	24.8342	40.8501	40.7605	40.813	40.8079	52.509	52.6722	52.8365	52.6725
Ta_001235	Mingxian169	Pre-1950	CHN:Shanxi	Landrace	2	53.1403	53.1725	52.9394	53.084	34.7539	35.1789	35.9545	35.2958	75.4377	72.8668	72.8675	73.724	66.404	67.1176	66.3755	66.6324
Ta_000971	Paozimai	Pre-1950	CHN:Jiangxi	Cultivar	1	47.1601	46.9345	46.7188	46.9378	38.1303	38.7175	38.3845	38.4107	52.6337	50.247	50.2471	51.0426	63.9765	67.4502	60.2464	63.891
Ta_000791	Pingyuan50	Pre-1950	CHN:Henan	Landrace	2	45.997	44.3453	44.233	44.8585	26.991	27.8824	27.6018	27.4917	NA	NA	NA.	NA	70.5995	70.8468	70.1854	70.5439
Ta_000753	Sanyuehuang	Pre-1950	CHN:Henan	Landrace	2	47.9102	47.9919	47.3247	47.7422	22.1321	22.0401	22.7233	22.2985	31.3308	30.2901	30.9337	30.8515	61.9783	62.3856	62.1059	62.1566
Ta_000994	Shanmai	Pre-1950	CHN:Ningxia	Landrace	2	38.1751	38.4442	37.8555	38.1583	25.2929	25.0593	25.2724	25.2082	33.9848	36.5081	35.5383	35.3438	45.3908	46.4094	45.1414	45.6472
Ta_001165	Sifangmai	Pre-1950	CHN:Sichuan	Landrace	2	44.2974	46.2251	44.5924	45.0383	28.3965	28.092	28.8689	28.4524	33.9	33.9859	33.4323	33.7727	58.2193	58.3277	58.5111	58.3527
Ta_000998	Tumangmai	Pre-1950	CHN:Xinjiang-Uygur	Landrace	2	38.5359	38.1915	37.7112	38.1462	19.5011	16.5201	17.5446	17.8553	31.9123	25.2396	25.1801	27.444	57.9876	58.689	58.6698	58.4488
Ta_000737	Tuotuomai	Pre-1950	CHN:Sichuan	Landrace	2	42.6233	46.6777	44.1555	44.4855	33.212	33.3339	33.3924	33.3128	45.7173	46.2394	46.4538	46.1369	72.0498	71.7664	71.9134	71.9099
Ta_001201	Xiaobaimang	Pre-1950	CHN:Hebei	Landrace	8	42.5106	35.3985	43.3786	40.4292	26.2407	25.714	25.5976	25.8508	35.795	45.4887	45.161	42.1482	49.833	50.4142	49.9932	50.0801
Ta_000743	Xiaoziganzi	Pre-1950	CHN	Landrace	2	44.5434	45.4598	44.5564	44.8532	26.0121	24.597	25.79	25.4664	43.9581	43.6598	43.7977	43.8052	52.9627	52.503	52.4041	52.6233
Ta_000780	Yuqiumai	Pre-1950	CHN:Guizhou	Landrace	2	NA	NA	NA	NA	27.6788	27.5996	27.1289	27.4691	40.948	40.6392	40.7663	40.7845	60.0916	60.1251	59.8323	60.0163
Ta_000021	Huaimai4046	2019	CHN: Jiangsu	Breeding line	3	24.6019	25.6459	25.1093	25.119	28.7907	28.7523	28.8096	28.7842	29.0411	28.29	28.3754	28.5688	46.2551	46.3558	46.6589	46.4233
Ta_000112	Huaimai1196	Post-2010	CHN: Jiangsu	Breeding line	3	47.7288	47.3798	47.8418	47.6501	33.1027	33.1386	33.588	33.2764	65.7824	66.1663	66.2376	66.0621	69.075	66.1297	67.7334	67.6461
Ta_000099	Huaimai304	Post-2010	CHN: Jiangsu	Breeding line	3	40.2832	40.6828	40.5273	40.4978	29.7119	31.2367	30.1033	30.3506	35.341	36.4764	36.2757	36.031	65.0176	61.1156	62.6357	62.9229
Ta_000511	Shenmai22	Post-2010	NA	Cultivar	3	35.0031	34.0003	34.5619	34.5218	23.765	27.2526	25.2622	25.4266	40.5315	39.0438	39.7527	39.776	51.7055	54.2191	52.3196	52.7481
Ta_000448	Xiaoshan211	Post-2010	NA	Cultivar	4	47.1656	45.136	45.1417	45.8144	40.0228	39.9293	39.7936	39.9152	38.6588	39.7906	39.5066	39.3187	70.3965	71.1291	70.3437	70.6231
Ta_000892	Tianping3	Post-2000	NA	Cultivar	1	40.591	41.7903	40.3507	40.9107	29.1121	27.9965	28.1852	28.4313	46.6862	46.6789	46.2635	46.5429	54.4262	54.0669	54.4437	54.3123
Ta_000934	Zhengmai9201	2018	CHN: Henan	Cultivar	8	42.7241	46.8442	44.6888	44.7523	35.2823	35.6345	35.4327	35.4498	35.6337	36.3122	36.5321	36.1594	44.9894	42.8628	43.2651	43.7057
Ta_000829	Abyssinian 43	NA	Ethiopia	Cultivar	7	52.2132	50.3115	50.5367	51.0204	29.7416	29.4266	29.7333	29.6338	68.486	69.672	68.6252	68.9277	65.8553	65.3573	65.7691	65.6606
Ta_000877	Aurora	NA	Australia	Cultivar	8	44.3185	43.6679	42.5478	43.5114	35.9625	32.5556	33.5575	34.0252	64.2128	64.1236	64.3117	64.2161	58.9892	56.4797	57.3605	57.6098
Ta_000358	Baskerville	NA	NA	NA	7	39.9357	44.1717	41.6944	41.934	30.8639	30.4131	30.9364	30.7378	44.1251	42.3719	42.5614	43.0194	50.7755	50.752	50.5475	50.6917
Ta_000423	Fothand	NA	NA	NA	7	42.9101	42.8406	42.7259	42.8255	34.3328	33.548	33.2757	33.7188	44.9706	42.5042	42.5121	43.329	NA	NA	NA	NA
Ta_000301	Hubara-5/Angi-1	NA	MOR	Cultivar	7	41.0283	39.11	39.8759	40.0047	30.5432	28.8337	29.5579	29.6449	45.3405	44.5571	44.3456	44.7477	64.1834	64.381	64.486	64.3501
Ta_000335	Karawan-1/Tallo 3//Jadida-2	NA	Morocco	Cultivar	7	37.0132	38.1059	37.8625	37.6605	28.1051	29.2054	28.7977	28.7027	34.2488	33.1852	33.5309	33.655	45.9692	46.0654	45.409	45.8145
Ta_000306	Kauz´S´/Florkwa-1//Goumria-3	NA	MOR	Cultivar	7	39.73	42.1486	40.3477	40.7421	26.0985	25.7867	25.5311	25.8054	34.6784	33.0122	33.4273	33.706	59.7519	58.7898	59.4907	59.3441
Ta_000703	Knteh	NA	BUL	NA	6	38.2973	39.2491	38.705	38.7505	29.5943	27.835	28.6648	28.698	43.9864	43.9398	43.4129	43.7797	57.1892	57.0085	56.5245	56.9074
Ta_000762	Krac 66	NA	USA	Cultivar	8	49.8905	52.5249	50.3188	50.9114	39.998	38.8787	38.6011	39.1593	79.0555	78.6985	78.7191	78.8243	69.9648	67.362	68.967	68.7646
Ta_000388	Magong	NA	NA	NA	7	40.8241	44.2648	42.7524	42.6138	31.6161	28.8562	29.7706	30.081	41.0112	42.3627	42.3309	41.9016	49.2888	51.8375	50.7468	50.6244
Ta_000348	Mouka-4*2/4/Kea´S´/3/Mn72252//Hd2170/Bow´S´	NA	MOR	Cultivar	NA	NA	NA	NA	NA	23.7559	26.7429	25.7153	25.4047	44.8716	42.6126	42.531	43.3384	65.2902	65.3053	65.538	65.3778
Ta_000329	Munia//Chen/Altar 84/3/Chen/Aegilops Squarrosa(Taus)//Bcn/4/Marchouch-8	NA	MOR	Cultivar	5	43.195	42.6275	42.2159	42.6795	NA	NA	NA	NA	43.8195	43.5463	43.2949	43.5536	56.3915	51.0178	53.2816	53.5636
Ta_000440	Muskat	NA	NA	NA	NA	NA	NA	NA	NA	23.5366	23.0925	23.1602	23.2631	35.707	35.4644	35.9869	35.7194	42.5626	43.5107	42.7162	42.9298
Ta_000848	Red Egyptian	NA	Egypt	Landrace	8	44.2365	44.1418	43.3146	43.8976	26.2946	26.6676	26.5656	26.5093	46.9727	43.4699	43.513	44.6519	67.0444	64.5133	65.4578	65.6718
Ta_000314	SAFI-1/ZEMAMRA-1	NA	Morocco	Cultivar	NA	NA	NA	NA	NA	28.4564	27.9199	28.6445	28.3403	41.0128	40.1082	40.8365	40.6525	50.0804	57.487	53.397	53.6548
Ta_001115	SENMARQ	NA	FRA	NA	7	41.0661	44.8388	42.3803	42.7617	27.7348	28.3956	28.6282	28.2529	50.821	53.6429	53.4056	52.6232	57.0375	58.3949	57.2877	57.5734
Ta_000398	Sulamit	NA	NA	NA	7	55.7944	57.1127	55.2496	56.0522	36.5889	36.7777	36.4801	36.6156	49.1974	48.7688	48.4425	48.8029	60.1675	59.8861	59.5069	59.8535
Ta_000826	Timilia	NA	Sicily, Italy	NA	8	54.2585	61.4794	57.8971	57.8783	33.4548	32.0649	32.6556	32.7251	61.497	62.3687	62.1122	61.9926	56.3952	70.4793	63.1147	63.3297
Ta_000322	Tinamou-2//Tevee-1/Shuha-6	NA	MOR	Cultivar	7	42.1037	40.6585	40.1106	40.9576	29.5533	29.9394	29.8951	29.796	37.264	40.7386	40.6151	39.5392	58.3587	58.4236	58.9806	58.5876
Ta_000463	Villosum	NA	NA	NA	7	40.5569	43.762	41.2162	41.845	28.328	27.0943	27.7594	27.7272	66.0801	66.727	66.9502	66.5858	62.3827	63.4368	62.9784	62.9326
Ta_000117	Yikemai1506	NA	CHN:Jiangsu	Cultivar	3	48.4383	48.1534	47.8005	48.1307	36.4407	33.7824	34.1935	34.8056	59.124	57.911	57.4847	58.1732	68.8049	76.3222	72.5286	72.5519
Ta_000319	Zemamra-5/Zemamra-5	NA	MOR	Cultivar	7	46.9841	47.3754	46.2473	46.8689	28.9515	29.4148	29.1182	29.1615	66.0801	66.727	66.9502	66.5858	59.705	59.9467	59.7052	59.7856
Ta_000878	Baihuomai	NA	CHN:Henan	Landrace	4	59.5803	57.4828	57.5411	58.2014	36.0045	37.4164	36.2213	36.5474	49.2638	45.3887	49.9568	48.2031	55.0921	55.926	55.4811	55.4998
Ta_000749	Baixiaomai	NA	CHN:Beijing	Landrace	6	44.3028	43.221	43.61	43.7112	23.2607	21.1402	21.9197	22.1069	46.5684	48.6933	48.4722	47.9113	53.0872	58.524	55.6644	55.7585
Ta_001142	Bainong791	NA	CHN:Henan	Cultivar	4	36.5274	37.9287	36.5399	36.9987	26.9524	27.4656	27.2742	27.2307	39.4051	40.8928	40.1942	40.164	50.6394	50.4452	50.6638	50.5828
Ta_000431	Caoxuan5	NA	CHN:Qinghai	Cultivar	5	45.729	45.5224	45.4652	45.5722	31.6952	32.1578	31.8418	31.8983	47.9844	46.3942	46.2853	46.888	50.6576	50.8206	50.449	50.6424
Ta_001194	Chayazheda29	NA	CHN:Xizang	Landrace	1	41.8525	45.4821	43.2326	43.5224	29.4815	28.3612	28.1776	28.6735	47.2529	49.4107	49.8439	48.8358	56.0496	56.063	55.6647	55.9258
Ta_000370	Chaodasui	NA	CHN	Cultivar	NA	NA	NA	NA	NA	28.0071	25.3024	26.8948	26.7348	46.8654	46.0678	46.4019	46.4451	68.9577	70.0265	69.2735	69.4192
Ta_000929	Exi84-1031	NA	CHN:Hubei	Cultivar	NA	34.5383	35.8848	34.494	34.9724	15.1283	15.464	15.6335	15.4086	NA	NA	NA.	NA	48.5498	47.6356	47.89	48.0251
Ta_001012	Haocheng9411	NA	CHN:Hebei	Cultivar	1	50.3147	53.5541	50.1538	51.3409	39.5196	38.9357	39.8071	39.4208	109.838	113.116	113.793	112.249	69.2044	67.913	68.5492	68.5555
Ta_000168	Luohan12	NA	NA	Cultivar	5	37.9642	34.4878	35.5416	35.9979	33.5012	34.5613	34.6524	34.2383	36.7444	36.055	36.2349	36.3448	64.3302	64.4845	64.9854	64.6001
Ta_000746	Jichun1016	NA	CHN:Jilin	Cultivar	1	47.1156	46.8735	46.5083	46.8325	34.9897	35.1743	33.4728	34.5456	47.3349	47.1614	47.5201	47.3388	60.5299	74.9348	67.2519	67.5722
Ta_000132	Ji954072	NA	CHN: Shandong	Breeding line	3	NA	NA	NA	NA	82.0996	83.5449	82.751	82.7985	45.6867	45.9937	45.9023	45.8609	73.5282	72.8198	72.9643	73.1041
Ta_000169	Luohan1	NA	CHN:Henan	Cultivar	5	38.6358	38.6945	38.274	38.5348	29.0944	29.59	29.9294	29.5379	41.5176	41.6707	41.9608	41.7164	57.7313	60.823	59.4158	59.3234
Ta_000135	Jimai43	NA	CHN: Shandong	Breeding line	3	42.0281	42.1208	41.8771	42.0087	26.3465	21.1314	23.6349	23.7043	42.0666	42.5689	42.8478	42.4945	57.4228	57.237	57.7463	57.4687
Ta_000133	Jimai45	NA	CHN: Shandong	Breeding line	3	41.524	38.5104	39.6687	39.901	27.9877	27.7953	27.3333	27.7054	44.2693	43.0179	43.1379	43.475	55.2568	53.9861	54.9395	54.7275
Ta_000783	JiekeG377	NA	NA	Cultivar	8	44.8266	39.3134	41.8593	41.9998	30.687	29.5839	30.955	30.4086	44.9588	45.8283	45.1201	45.3024	60.1372	60.1749	60.2275	60.1799
Ta_000529	Linmai2	NA	CHN:Gansu	Cultivar	8	NA	NA	NA	NA	33.6206	34.1459	33.645	33.8038	52.7923	52.123	52.756	52.5571	27.2753	28.1276	27.5287	27.6438
Ta_000514	Longping203	NA	NA	Cultivar	1	45.2892	43.8362	44.8053	44.6436	28.924	29.0433	29.3383	29.1018	57.0088	57.9869	57.4165	57.4707	52.1985	58.9827	55.8066	55.6626
Ta_001233	Lovrin 10	NA	NA	Cultivar	8	42.2859	40.0015	40.1634	40.8169	32.3432	29.1124	30.9929	30.8162	50.2069	52.7062	52.3115	51.7415	57.8963	58.4458	58.1025	58.1482
Ta_000171	Luohan3	NA	CHN:Henan	Cultivar	5	40.783	40.2417	40.6443	40.5564	28.2351	29.5553	29.1073	28.9659	40.1665	41.2038	41.3339	40.9014	59.7163	58.1395	58.9224	58.9261
Ta_001090	Maoyingafu	NA	CHN:Jiangsu	Cultivar	4	31.3859	30.7476	30.9563	31.0299	19.4471	18.1359	18.283	18.622	37.4205	36.367	36.206	36.6645	52.9357	52.2683	51.8519	52.3519
Ta_000903	Neijiang31	NA	CHN:Sichuan	Cultivar	6	36.8969	35.532	37.4256	36.6182	31.4866	29.2875	30.8054	30.5265	37.6334	38.555	38.996	38.3948	56.1469	56.1155	55.9635	56.0753
Ta_001028	Neixiang185	NA	CHN:Henan	Cultivar	6	37.5663	33.4306	35.6388	35.5452	26.2652	28.2806	27.3447	27.2968	33.3397	27.3953	27.1263	29.2871	62.3767	62.7679	62.6635	62.6027
Ta_001226	Pubing202	NA	CHN:Shaanxi	Cultivar	4	46.3163	45.3025	45.7796	45.7995	32.9282	33.0997	33.197	33.0749	43.7951	43.4493	43.5253	43.5899	55.6589	60.3371	57.412	57.8027
Ta_000011	Ruihua549	NA	CHN: Jiangsu	Breeding line	3	35.3144	35.6426	35.5592	35.5054	24.6803	24.6636	24.3269	24.557	41.6646	41.5025	42.8484	42.0052	50.0185	51.84	50.2078	50.6888
Ta_000295	Tuerqi304	NA	NA	NA	7	31.6252	32.5633	31.5604	31.9163	24.0831	32.5995	29.9364	28.873	87.6659	83.2324	83.942	84.9468	75.8986	75.6367	75.3128	75.616
Ta_001029	Wanyuan-66	NA	CHN:Henan	Cultivar	8	52.5714	46.3187	48.2857	49.0586	31.2502	32.3014	31.3728	31.6415	70.4336	71.2003	71.5596	71.0645	60.4412	60.1913	60.6619	60.4315
Ta_000127	Wanfeng269	NA	CHN: Hebei	Breeding line	3	46.9956	43.1648	44.8701	45.0102	34.5223	35.847	35.5506	35.3067	47.0083	45.4005	45.4557	45.9548	61.0675	61.0091	60.5428	60.8731
Ta_000420	Xinong979	NA	CHN:Shaanxi	Cultivar	4	40.1483	36.4229	40.7345	39.1019	25.5152	27.9645	26.8972	26.7923	41.7452	41.1632	41.4022	41.4369	53.091	50.3401	51.3452	51.5921
Ta_000638	Xian83(104)-11Zhong“s"	NA	NA	Cultivar	6	56.8379	63.3302	59.7354	59.9678	30.8963	30.0813	30.7375	30.5717	32.1684	32.4548	32.9232	32.5154	64.8446	65.2264	64.4917	64.8543
Ta_000503	Xiaoheimai	NA	NA	Landrace	1	45.8676	43.9774	44.2408	44.6953	34.8033	35.4171	35.8229	35.3478	55.1599	56.1767	56.1166	55.8177	72.1665	71.842	71.297	71.7685
Ta_000905	Xingmai1	NA	CHN:Hebei	Cultivar	1	30.9608	37.6012	33.6913	34.0844	25.6939	27.8339	26.8628	26.7969	42.9267	42.1343	42.6966	42.5859	52.2404	54.5619	53.7058	53.5027
Ta_000121	Xuyan5	NA	CHN: Henan	Breeding line	3	39.1468	37.9071	38.7227	38.5922	29.8779	30.5819	30.4712	30.3103	47.2459	49.6946	49.3964	48.779	67.5844	62.9108	65.338	65.2777
Ta_000188	Chang6359	NA	NA	NA	NA	NA	NA	NA	NA	32.4987	31.835	32.4803	32.2713	44.7576	46.589	46.2364	45.861	63.1184	65.5183	64.6302	64.4223
Ta_000179	Xinong219	NA	NA	Cultivar	5	44.0676	44.3814	43.4557	43.9682	33.7919	33.7285	33.7456	33.7553	77.8113	74.7616	74.3829	75.652	68.6009	65.1877	66.9082	66.8989
Ta_000623	Changfeng4	NA	CHN:Beijing	Cultivar	8	32.4379	38.2688	36.9198	35.8755	29.2346	28.8129	28.8789	28.9755	NA	NA	NA.	NA	52.8777	53.7543	53.7307	53.4542
Ta_000180	Xinong794-3	NA	NA	Cultivar	3	34.8654	35.1055	34.592	34.8543	24.9203	30.7495	28.574	28.0813	33.6799	33.4959	33.1576	33.4445	54.3166	53.9792	53.9501	54.0819
Ta_000077	Zhengmai151	NA	CHN: Henan	Breeding line	3	41.0244	40.4131	40.4679	40.6351	33.8623	33.5274	33.2731	33.5543	42.8026	41.036	41.2981	41.7123	64.5999	61.1656	62.9022	62.8892
Ta_001034	Zhongluo08－1	NA	CHN:Henan	Cultivar	1	31.1269	30.9737	31.7207	31.2738	28.5105	27.1566	27.463	27.7101	NA	NA	NA.	NA	48.0167	50.2023	48.9469	49.0553
Ta_000102	Zhongnongmai4008	NA	CHN: Beijing	Breeding line	3	28.2069	35.4479	31.9912	31.882	29.0692	26.9312	27.9041	27.9682	39.8751	40.8284	40.3484	40.3506	57.7117	57.3979	57.5435	57.551
Ta_000059	Zhongmai99	NA	CHN: Henan	Breeding line	3	32.419	30.8797	31.9071	31.7352	29.2774	26.6366	27.4366	27.7836	43.043	42.9724	42.6006	42.872	55.0293	53.1676	53.753	53.9833
Ta_000635	Zijiehong	NA	CHN	Landrace	8	43.8689	45.9298	44.1484	44.649	37.5353	36.9675	37.936	37.4796	49.0402	47.983	47.5614	48.1949	60.4886	59.5926	59.5619	59.881
Ta_000416	Zimai	NA	CHN:Yunnan	Landrace	4	40.1474	38.1009	38.1052	38.7845	25.309	25.8343	25.9529	25.6987	38.6603	37.9899	37.9171	38.1891	48.7411	48.5051	48.6088	48.6183
Ta_000807	Attila	1990	Mexico or GER	Cultivar	8	46.3447	44.4023	44.4027	45.0499	34.6602	33.2475	33.2918	33.7332	51.0146	53.3435	53.3945	52.5842	63.9591	62.3186	62.9239	63.0672
Ta_000131	Jimai60	2019	CHN: Shandong	Cultivar	3	39.4026	38.2639	38.9446	38.8703	26.7599	31.1039	29.8025	29.2221	39.1128	39.4617	39.3561	39.3102	58.4257	52.9013	55.9753	55.7675
Ta_000100	Xinong364	2019	CHN:Shaanxi	Cultivar	3	39.7432	41.7817	42.7072	41.4107	26.2425	24.9525	27.3146	26.1699	39.1265	39.6011	39.6165	39.4481	NA	NA	NA	NA
Ta_000033	Zhengmai1860	2019	CHN: Henan	Cultivar	3	25.4183	35.0645	29.6631	30.0486	24.6294	23.8795	24.8731	24.4607	40.1392	44.1176	44.6242	42.9603	50.6113	50.8028	50.3211	50.5784
Ta_000120	Zhongmai578	2019	CHN: Henan	Cultivar	3	37.326	39.1099	38.5595	38.3318	32.3419	31.865	32.2468	32.1512	44.923	43.5591	43.5216	44.0012	70.9097	70.8641	70.8386	70.8708
Ta_000003	Ruihuamai518	2018	CHN: Jiangsu	Cultivar	3	34.5503	35.2097	34.1712	34.6438	27.1268	28.744	28.4576	28.1095	40.0515	40.2429	40.1871	40.1605	49.0269	48.6993	48.9637	48.8966
Ta_000061	Shannong116	2017	CHN: Shandong	Cultivar	3	42.4329	45.4789	46.2491	44.7203	33.3083	33.9068	33.3033	33.5061	51.0631	50.9723	50.5608	50.8654	65.4241	56.1274	65.6452	62.3989
Ta_000513	An0817	2016	CHN:Anhui	Cultivar	1	44.6733	44.754	44.4075	44.6116	33.1611	32.2871	32.1508	32.533	47.9889	47.8414	47.1815	47.6706	75.919	76.479	76.3416	76.2466
Ta_000047	Luomai906	2016	CHN:Henan	Cultivar	3	41.9496	40.729	40.839	41.1725	32.2795	31.512	31.6306	31.8074	44.2075	41.866	41.7168	42.5968	36.1591	36.566	36.8655	36.5302
Ta_000001	Ruihuamai520	2014	CHN: Jiangsu	Cultivar	3	44.1827	44.5497	43.2115	43.9813	38.701	36.9595	38.2518	37.9708	50.3334	48.1061	48.3868	48.9421	71.5737	67.6954	69.842	69.7037
Ta_000363	Dagmar	2012	CZE	Cultivar	7	42.1039	43.756	42.2906	42.7168	30.0665	30.7422	30.3356	30.3814	42.9902	43.1983	43.9461	43.3782	65.5899	65.4316	65.3878	65.4698
Ta_000573	Chuanmai104	2012	CHN: Sichuan	Cultivar	6	43.9178	44.068	43.5317	43.8392	28.1812	28.5099	28.8637	28.5183	37.1042	39.18	39.187	38.4904	59.0143	60.0211	59.4756	59.5037
Ta_000569	Emai580	2012	CHN:Hubei	Cultivar	6	37.7388	35.8977	36.9048	36.8471	28.013	27.8661	27.5917	27.8236	38.326	39.8315	39.9241	39.3605	55.4816	54.5102	54.4337	54.8085
Ta_000209	Jiaomai266	2012	CHN:Henan	Cultivar	1	39.1663	39.7566	39.4511	39.458	29.7911	29.9569	29.4229	29.7236	42.7678	41.6158	41.3452	41.9096	57.1372	57.5075	57.6161	57.4203
Ta_000213	Luomai18	2012	CHN:Henan	Cultivar	3	29.5597	29.9385	29.6988	29.7323	21.8909	21.6603	21.7411	21.7641	39.0118	37.4466	37.5346	37.9977	56.068	56.673	56.8183	56.5197
Ta_000598	Xinong658	2012	CHN:Shaanxi	Cultivar	NA	30.1439	30.8433	30.5145	30.5006	25.2773	20.0812	22.5064	22.6216	NA	NA	NA.	NA	68.1887	62.8053	65.333	65.4424
Ta_000223	Xuke718	2012	CHN:Henan	Cultivar	1	35.4887	35.6445	35.9108	35.6813	25.4817	27.0765	26.8552	26.4712	44.356	43.2853	43.8443	43.8285	54.4002	55.9653	55.1791	55.1815
Ta_000184	Yangguang851	2012	CHN:Henan	Cultivar	5	36.1032	36.0404	35.9265	36.0234	20.4803	19.3113	19.8746	19.8888	48.5758	46.7285	46.132	47.1454	66.0921	60.5185	73.4881	66.6996
Ta_000366	Matylda	2011	CZE	Cultivar	7	46.1232	47.8598	46.4961	46.8264	31.6954	32.0673	32.1663	31.9763	45.9863	46.2988	50.2086	47.4979	65.3782	60.0218	62.173	62.5243
Ta_000204	Fengdecunmai1	2011	CHN:Henan	Cultivar	1	40.6966	46.8476	39.6857	42.41	33.7826	33.7616	33.8163	33.7868	67.4806	67.5365	67.3591	67.4587	82.7426	83.8929	83.4378	83.3578
Ta_001102	Huaichuan916	2011	CHN:Henan	Cultivar	NA	40.6484	37.7112	40.2324	39.5307	22.6283	20.3353	21.2409	21.4015	39.6541	41.9221	41.7446	41.107	55.9919	54.8372	55.1041	55.3111
Ta_001104	Luomai26	2011	CHN:Henan	Cultivar	1	45.3197	42.181	42.444	43.3149	34.6011	34.6368	34.7816	34.6732	45.7619	44.7806	44.6323	45.0583	50.1335	50.2343	50.2337	50.2005
Ta_000215	Pingan8	2011	CHN:Henan	Cultivar	3	49.579	48.1642	48.9976	48.9136	30.063	30.9885	30.6093	30.5536	47.776	49.0338	49.1356	48.6485	61.9748	60.1589	60.6566	60.9301
Ta_000639	Taixue12	2011	CHN:Henan	Cultivar	1	47.3716	45.5744	46.4272	46.4577	31.1839	32.3619	31.4216	31.6558	24.9979	24.3004	24.3501	24.5495	54.8395	58.2792	56.6719	56.5969
Ta_000534	Yannong999	2011	CHN:Shandong	Cultivar	3	43.6975	43.3839	43.7273	43.6029	30.0516	31.9782	31.6654	31.2317	42.0207	42.225	42.6999	42.3152	67.5716	67.0424	67.5549	67.3897
Ta_000225	Yujiao5	2011	CHN:Henan	Cultivar	5	29.3528	32.0702	31.3787	30.9339	32.8351	32.5322	32.234	32.5337	NA	NA	NA.	NA	50.0624	49.8548	49.3347	49.7506
Ta_000194	Yunhan805	2011	CHN:Shanxi	Cultivar	5	39.5174	40.752	40.7748	40.3481	36.7833	42.358	40.6009	39.914	43.3844	39.9664	39.2849	40.8786	68.8231	68.8713	68.7003	68.7982
Ta_000359	Bodycek	2010	CZE	Cultivar	7	33.8004	37.2302	35.7059	35.5788	22.7302	24.0585	23.1391	23.3093	37.016	36.8783	36.319	36.7378	46.4248	46.2961	46.9781	46.5663
Ta_000460	Guixie3	2010	CHN: Guizhou	Cultivar	4	46.7657	44.2428	45.5619	45.5235	32.7874	34.7056	32.6593	33.3841	48.6297	47.8682	42.5783	46.3587	72.6407	70.8445	71.2528	71.5793
Ta_000489	LinY8159	2010	CHN:Shanxi	Cultivar	5	41.7649	40.2928	40.7052	40.921	29.3865	29.5816	29.4883	29.4855	44.6855	44.5628	44.504	44.5841	67.2036	65.5195	66.7827	66.5019
Ta_000509	Sumai188	2010	CHN:Jiangsu	Cultivar	1	40.2232	41.0377	40.9156	40.7255	30.3668	27.8837	28.3555	28.8687	39.8736	42.7395	42.813	41.8087	53.0508	54.5009	53.5655	53.7057
Ta_000040	Xinong528	2010	CHN:Shaanxi	Cultivar	3	36.0001	34.9478	35.541	35.4963	28.0664	28.56	28.7844	28.4703	49.7276	49.1034	49.1678	49.3329	75.3788	70.7076	72.4423	72.8429
Ta_000222	Xinmai26	2010	CHN:Henan	Cultivar	1	40.5735	44.2704	41.2637	42.0359	29.5786	29.9065	29.8469	29.7773	33.8363	31.36	31.9665	32.3876	50.947	50.9117	50.2082	50.689
Ta_000881	Xunong7	2010	CHN:Henan	Cultivar	1	NA	NA	NA	NA	28.1466	27.2445	27.975	27.7887	42.025	40.9377	40.5106	41.1578	43.4092	44.0613	43.5036	43.658
Ta_000183	Yannong836	2010	CHN:Shandong	Cultivar	5	43.0113	42.7704	42.1344	42.6387	30.7549	30.12	30.8392	30.5714	36.0534	33.6879	33.134	34.2918	53.7331	52.8708	53.6748	53.4262
Ta_000186	Yunhan618	2010	CHN:Shanxi	Cultivar	5	37.0424	39.0477	37.7999	37.9634	28.2842	29.4543	28.9024	28.8803	34.9989	35.1815	35.9896	35.39	57.4504	56.0459	56.325	56.6071
Ta_000500	Changmai251	2010	CHN:Shanxi	Cultivar	5	43.0303	39.8031	41.2526	41.362	32.4539	30.8703	31.3139	31.546	78.8487	75.2991	75.5249	76.5576	72.1714	68.0995	69.8405	70.0371
Ta_000580	Zhongmai895	2010	CHN:Beijing	Cultivar	3	35.7286	35.8113	36.6021	36.0474	25.432	26.7698	26.1474	26.1164	44.4391	43.2703	43.9804	43.8966	54.5834	53.8831	54.3906	54.2857
Ta_000367	Secese	2009	CZE	Cultivar	7	41.2566	41.3724	40.8449	41.158	29.8713	30.7584	30.9874	30.539	46.6518	46.794	46.4245	46.6234	54.5745	51.3	52.2196	52.698
Ta_000555	Fanmai8	2009	CHN:Henan	Cultivar	3	33.7671	30.9854	35.1112	33.2879	31.6873	31.3252	31.3187	31.4437	48.0718	42.1622	42.1702	44.1348	60.5276	60.5827	60.6149	60.5751
Ta_000600	Guomai301	2009	CHN:Henan	Cultivar	1	29.7101	38.3631	33.8059	33.9597	28.4397	27.497	27.3425	27.7598	37.2723	39.7697	39.9987	39.0136	47.2375	48.7865	47.5679	47.864
Ta_000486	Jinmai90	2009	CHN:Shanxi	Cultivar	5	NA	NA	NA	NA	33.1782	31.6904	32.3651	32.4112	34.1317	34.8193	34.5573	34.5028	57.7735	60.6271	59.2093	59.2033
Ta_000175	Luohan9	2009	CHN:Henan	Cultivar	5	37.3243	36.9896	36.2563	36.8568	24.3342	24.0121	24.789	24.3784	41.9427	41.4401	41.4854	41.6227	52.5064	54.5671	53.6117	53.5618
Ta_000173	Pingmai02-16	2009	CHN:Henan	Cultivar	NA	32.1384	30.6977	31.358	31.398	21.1619	20.9708	21.2152	21.116	41.8983	40.6734	40.7307	41.1008	58.5045	47.5299	52.3387	52.791
Ta_000586	Shanmai139	2009	CHN:Shaanxi	Cultivar	3	38.473	36.3993	37.3702	37.4142	28.2548	28.5429	28.1099	28.3025	41.9692	40.6184	40.7622	41.1166	53.0785	53.339	53.2029	53.2068
Ta_000524	Shiyou20	2009	CHN:Hebei	Cultivar	8	35.2957	35.259	34.7566	35.1038	27.4877	27.4975	27.4406	27.4753	36.3439	35.4945	35.3175	35.7186	46.2292	53.2679	49.4967	49.6646
Ta_000177	Pingmai02-16	2009	CHN:Henan	Cultivar	5	38.5303	38.5773	38.8296	38.6457	27.1311	28.08	29.2062	28.1391	46.5021	45.3591	45.2631	45.7081	62.9611	63.3764	63.4339	63.2571
Ta_000557	Zhengmai7698	2009	CHN: Henan	Cultivar	3	46.5436	45.7119	45.9598	46.0718	49.1325	52.7924	51.5912	51.172	44.2137	45.4813	45.9415	45.2122	51.4691	55.4171	53.2379	53.3747
Ta_000599	Zhongluo08－2	2009	CHN:Henan	Cultivar	1	54.2864	56.6149	54.248	55.0498	33.0807	32.1991	32.7259	32.6686	48.8379	48.7733	48.7343	48.7818	51.8116	49.7713	50.6579	50.7469
Ta_000898	Zhongxin78	2009	CHN:Henan	Cultivar	1	39.3116	40.2371	39.6997	39.7495	26.2732	27.0467	26.7988	26.7063	26.7545	26.0635	26.372	26.3967	49.669	49.683	49.2072	49.5198
Ta_001109	Zhongyu9398	2009	CHN:Henan	Cultivar	1	43.9151	43.7383	43.8686	43.8407	33.4399	33.6603	33.8273	33.6425	46.3186	43.3267	43.9023	44.5159	63.8306	67.958	65.9183	65.9023
Ta_000527	Hemai17	2008	CHN:Shandong	Cultivar	3	40.0756	41.9304	44.5621	42.1894	29.1233	31.4297	30.5004	30.3511	36.4787	36.1858	36.9656	36.5434	58.3348	59.2875	58.6566	58.7596
Ta_000937	Ji5265	2008	CHN:Hebei	Cultivar	1	48.7645	46.9199	47.8904	47.8583	NA	NA	NA	NA	49.5059	48.1773	48.9781	48.8871	66.1106	72.2601	69.4958	69.2888
Ta_001105	Kaimai21	2008	CHN:Henan	Cultivar	1	49.4787	50.8031	49.6218	49.9679	33.9665	32.071	32.7514	32.9296	44.3221	44.3702	44.9412	44.5445	64.4731	64.4893	64.68	64.5475
Ta_000528	Liangxing77	2008	CHN:Shandong	Cultivar	5	45.2315	48.6231	46.2399	46.6982	33.6091	33.3693	33.2927	33.4237	49.0834	48.9883	48.7929	48.9548	70.6319	70.3715	70.3018	70.4351
Ta_000538	Luyuan502	2008	CHN:Shandong	Cultivar	3	40.3795	41.1026	40.6118	40.698	30.6586	28.2948	29.1722	29.3752	103.624	101.844	101.909	102.459	66.6061	67.1197	66.7829	66.8362
Ta_000214	Luomai22	2008	CHN:Henan	Cultivar	NA	NA	NA	NA	NA	31.5652	29.8031	30.5088	30.6257	40.0136	33.1699	33.1213	35.435	62.6226	62.7225	62.635	62.6601
Ta_000533	Qingnong2	2008	CHN:Shandong	Cultivar	3	42.3427	39.9197	40.1133	40.7919	34.4544	34.322	34.8403	34.5389	66.4416	63.6137	63.4602	64.5052	60.5975	58.3423	59.2847	59.4081
Ta_000627	Shanmai159	2008	CHN:Shaanxi	Cultivar	1	41.7237	41.3234	41.679	41.5754	32.4414	33.6347	33.7538	33.2766	41.3638	38.5648	38.4576	39.4621	57.3485	62.7672	59.6309	59.9155
Ta_000608	Shimai18	2008	CHN:Hebei	Cultivar	1	46.7143	40.361	43.7152	43.5968	32.0736	32.9766	32.4453	32.4985	30.5316	31.4076	31.5687	31.1693	59.2725	56.3997	57.7661	57.8128
Ta_000541	Tainong18	2008	CHN:Shandong	Cultivar	3	47.6315	47.3755	47.539	47.5153	35.5886	35.7615	35.4262	35.5921	66.4902	64.0625	64.4526	65.0018	77.1134	80.894	78.2247	78.744
Ta_000579	Xinong509	2008	CHN:Shaanxi	Cultivar	3	40.0482	44.1421	37.4691	40.5531	32.7038	28.1244	29.7504	30.1929	96.2778	99.0811	99.7409	98.3666	61.7273	63.3836	62.5961	62.569
Ta_000523	Su553	2008	CHN:Anhui	Cultivar	3	33.8168	38.8343	35.939	36.1967	28.303	29.8906	29.2487	29.1474	31.235	37.8802	37.8848	35.6667	52.6663	52.8407	52.4863	52.6644
Ta_000939	Yangmai18	2008	CHN:Jiangsu	Cultivar	6	40.9983	41.0274	40.6412	40.889	30.6979	31.9614	31.2485	31.3026	28.6574	27.7576	27.5479	27.9876	63.5863	62.3469	62.2368	62.7234
Ta_000487	Yaomai16	2008	CHN:Shanxi	Cultivar	5	NA	NA	NA	NA	21.8157	21.4579	21.9835	21.7524	38.0595	42.6428	42.8762	41.1928	45.0141	46.3384	45.2483	45.5336
Ta_000597	Yumai13	2008	CHN:Chongqing	Cultivar	6	29.1847	35.4261	32.7786	32.4631	33.7331	34.3335	34.4326	34.1664	42.4908	44.5537	44.6538	43.8994	55.7171	63.1136	59.6716	59.5007
Ta_000491	Yunhan719	2008	CHN:Shanxi	Cultivar	5	43.9641	44.5224	43.5307	44.0057	78.335	82.2781	80.4239	80.3456	48.5693	48.0221	48.7997	48.4637	56.0661	56.5878	56.7447	56.4662
Ta_000893	Zhongmai415	2008	CHN:Beijing	Cultivar	NA	NA	NA	NA	NA	26.3734	26.444	26.5245	26.4473	37.4619	35.6598	35.8777	36.3331	29.3049	29.7549	29.8243	29.628
Ta_000227	Zhongyu12	2008	CHN:Henan	Cultivar	1	38.4301	38.5102	38.4959	38.4787	33.6437	33.9738	33.175	33.5975	50.1702	46.5763	46.9259	47.8908	71.0026	70.4019	70.102	70.5022
Ta_000360	Bohemia	2007	CZE	Cultivar	NA	40.1409	44.6246	41.107	41.9575	30.5178	30.8206	30.4667	30.6017	NA	NA	NA.	NA	56.2021	56.1283	56.9913	56.4406
Ta_000438	Mulan	2007	NA	NA	7	42.8786	45.161	43.6391	43.8929	25.4825	25.5309	25.5322	25.5152	41.3195	41.8403	41.9038	41.6879	50.3991	47.052	48.415	48.622
Ta_000498	Luohan11	2007	CHN:Henan	Cultivar	5	43.2978	43.3766	42.9156	43.1967	38.4755	39.3058	38.8294	38.8702	56.8684	54.1138	54.4096	55.1306	59.785	56.9925	58.9712	58.5829
Ta_000499	Luohan13	2007	CHN:Henan	Cultivar	5	42.1269	41.1602	41.1579	41.4817	30.8454	27.9606	32.5392	30.4484	45.3534	43.9509	43.1621	44.1555	56.8793	56.4026	56.9974	56.7598
Ta_000841	Luomai23	2007	CHN:Henan	Cultivar	8	45.7492	42.2176	43.4038	43.7902	28.1073	24.2001	25.7888	26.0321	39.5655	39.5523	39.8401	39.6526	50.1518	51.5949	50.9847	50.9105
Ta_000909	Nongda211	2007	CHN:Henan	Cultivar	8	40.5148	41.895	40.4076	40.9392	23.6046	30.3214	27.1463	27.0241	NA	NA	NA.	NA	51.9961	53.6471	52.7581	52.8004
Ta_000519	Shannong20	2007	CHN: Shandong	Cultivar	3	43.4336	39.3689	40.191	40.9979	29.5302	30.2488	29.7768	29.8519	30.7742	31.1744	31.5874	31.1787	52.0482	52.3729	40.4351	48.2854
Ta_000516	Xinmai8	2007	CHN:Anhui	Cultivar	1	35.6425	36.284	38.2884	36.7383	28.6307	25.9675	25.1291	26.5758	43.1287	41.338	41.5109	41.9925	43.3646	44.0319	43.3558	43.5841
Ta_000553	Xuke1	2007	CHN:Henan	Cultivar	3	50.8288	45.4865	48.6388	48.318	51.8595	50.4716	51.8248	51.3853	50.3181	49.5314	49.1997	49.6831	64.7398	57.257	59.4337	60.4768
Ta_000521	Yannong5158	2007	CHN:Shandong	Cultivar	3	31.6233	35.5319	33.9747	33.71	27.4604	22.4346	24.1996	24.6982	50.0608	50.5214	50.6614	50.4145	72.3692	70.1107	71.2474	71.2424
Ta_000195	Yunhan20410	2007	CHN:Shanxi	Cultivar	5	46.8486	48.1312	47.4848	47.4882	28.0765	26.7394	27.3436	27.3865	37.4072	38.6279	38.69	38.2417	94.8545	97.3478	95.4437	95.882
Ta_000667	Zhongmai175	2007	CHN:Beijing	Cultivar	8	41.6854	41.2259	41.4079	41.4397	28.5577	27.8855	28.7437	28.3956	33.7791	31.8524	31.9347	32.5221	60.0832	59.9501	59.4665	59.8333
Ta_000698	Zhongyou206	2007	CHN:Shanxi	Cultivar	4	38.9442	41.2412	39.9699	40.0518	29.9192	29.4899	29.2784	29.5625	40.8529	34.4364	34.2021	36.4971	NA	NA	NA	NA
Ta_001033	935106	2006	CHN:Shangdong	Cultivar	3	44.1714	43.9651	43.8323	43.9896	21.8639	23.1118	22.4075	22.4611	36.2454	34.9822	34.9899	35.4058	57.7112	57.4044	57.6556	57.5904
Ta_000459	Tabasco	2006	NA	NA	7	34.6117	37.6754	35.2127	35.8332	25.1835	25.0809	25.3126	25.1923	33.0023	49.6246	49.8406	44.1558	38.7503	40.3694	39.8437	39.6545
Ta_000508	Huamai5	2006	CHN: Jiangsu	Cultivar	NA	40.9219	39.8261	39.9228	40.2236	26.5423	27.2133	26.6977	26.8178	44.0503	44.2891	44.2371	44.1922	58.5973	61.7201	60.3319	60.2164
Ta_000606	Kexin9	2006	CHN:Shandong	Cultivar	8	62.5636	65.3652	63.2179	63.7156	33.7511	34.1867	34.2837	34.0738	38.0718	39.0302	39.8185	38.9735	55.2588	55.1853	55.336	55.26
Ta_000172	Luohan8	2006	CHN:Henan	Cultivar	NA	36.3036	37.2075	36.6547	36.7219	24.7381	26.7072	25.5721	25.6725	53.4252	55.1236	55.555	54.7013	64.0873	59.9526	61.4596	61.8331
Ta_000212	Luomai21	2006	CHN:Henan	Cultivar	3	37.7757	38.1532	37.4781	37.8023	27.3565	27.2517	28.4338	27.6807	17.5389	35.088	35.9908	29.5392	52.8369	50.8276	51.8107	51.8251
Ta_000550	Rumai0319	2006	CHN:Henan	Cultivar	3	NA	NA	NA	NA	26.0044	26.4167	26.2326	26.2179	39.4438	40.8992	40.2844	40.2092	59.3633	59.5258	59.1837	59.3576
Ta_000174	Luohan8	2006	CHN:Henan	Cultivar	4	41.6803	44.0109	42.954	42.8817	30.6569	31.6934	31.3628	31.2377	46.2886	46.8688	46.849	46.6688	59.9875	59.5813	59.5396	59.7028
Ta_000518	Wanmai68	2006	CHN:Anhui	Cultivar	3	32.9604	40.0463	38.4983	37.1683	33.8549	32.9695	33.5849	33.4698	41.6391	42.4924	42.8425	42.3247	60.9973	51.8815	51.4313	54.77
Ta_000587	Xinong9871	2006	CHN:Shaanxi	Cultivar	3	33.0201	38.2713	35.2263	35.5059	32.4115	33.8015	33.1946	33.1359	95.56	98.1911	98.5333	97.4281	42.7373	42.9311	42.9084	42.8589
Ta_000570	Xiangmai25	2006	CHN:Hubei	Cultivar	3	NA	NA	NA	NA	31.9095	33.1145	32.13	32.3847	62.4162	63.2065	63.6173	63.08	63.338	65.8568	64.7437	64.6462
Ta_000532	Yannong0428	2006	CHN:Shangdong	Cultivar	3	29.716	30.7837	34.647	31.7156	29.9166	31.0187	30.2698	30.4017	38.8231	36.3549	36.98	37.386	45.5605	45.7392	45.1429	45.4809
Ta_000631	Zhongjiao2	2006	CHN:Henan	Cultivar	6	35.6661	36.1059	35.8852	35.8857	30.3421	31.2919	30.5292	30.7211	36.7409	36.2444	36.6057	36.5303	42.6295	42.7821	42.3961	42.6025
Ta_000200	Aikang58	2005	CHN:Henan	Cultivar	1	55.5512	50.5393	54.6254	53.5719	46.4689	43.4872	44.3546	44.7702	46.1386	46.9555	46.7227	46.6056	60.37	60.4047	60.4544	60.4097
Ta_000479	Ganyou2018	2005	CHN: Hebei	Cultivar	4	31.5696	30.6407	30.9545	31.0549	28.5916	29.816	29.6019	29.3365	41.2606	42.8181	42.7372	42.272	49.7829	47.5712	48.2215	48.5252
Ta_000564	Guomai0319	2005	CHN:Henan	Cultivar	3	52.6951	52.4932	52.8507	52.6797	29.9506	28.4996	29.3709	29.2737	NA	NA	NA.	NA	28.532	27.9293	28.6402	28.3672
Ta_000480	Hanmai15	2005	CHN:Hebei	Cultivar	5	48.828	50.0457	48.253	49.0422	34.9996	35.0517	35.5843	35.2118	46.9956	46.755	50.1324	47.961	61.4367	61.9051	61.6694	61.6704
Ta_000160	Heng136	2005	CHN:Hebei	Cultivar	5	35.4182	35.7115	35.9037	35.6778	22.8284	23.4403	23.9545	23.4077	30.7394	36.9738	36.8784	34.8639	44.7984	47.0619	45.6121	45.8241
Ta_000517	Huaimai25	2005	CHN:Jiangsu	Cultivar	3	36.3905	37.174	36.7611	36.7752	33.7044	33.971	33.2881	33.6545	42.6093	40.677	40.1561	41.1475	65.5171	69.535	67.4289	67.4937
Ta_000987	Jingdong22	2005	CHN:Beijing	Cultivar	8	44.9546	41.3179	42.1137	42.7954	26.9716	30.6424	29.8416	29.1519	24.139	20.2926	20.6411	21.6909	67.8686	66.7308	67.5259	67.3751
Ta_000990	Luyuan301	2005	CHN:Shandong	Cultivar	1	44.6248	42.8591	43.5303	43.6714	36.9897	36.8696	36.5514	36.8036	48.6708	46.5872	47.1747	47.4776	77.2792	77.5546	77.8933	77.5757
Ta_000575	Neimai11	2005	CHN:Sichuan	Cultivar	6	33.4932	38.8345	39.2588	37.1955	27.208	26.334	26.3913	26.6444	40.1776	38.4286	38.7194	39.1085	24.4221	24.2777	24.1562	24.2853
Ta_000576	Neimai836	2005	CHN:Sichuan	Cultivar	6	33.396	40.8252	38.5128	37.578	31.1653	29.9278	30.8324	30.6418	44.3471	43.8312	43.9156	44.0313	45.6338	42.8628	44.5508	44.3491
Ta_000696	Ningmai15	2005	CHN:Jiangsu	Cultivar	6	38.1834	38.7474	38.477	38.4693	30.7083	27.05	28.9882	28.9155	21.7861	31.3461	31.9987	28.377	52.1086	58.95	50.3119	53.7902
Ta_000218	Shimai15	2005	CHN:Hebei	Cultivar	8	37.1662	38.0619	37.8014	37.6765	27.176	25.06	25.3669	25.8676	38.2072	36.7225	36.4849	37.1382	54.6955	56.3173	55.4705	55.4944
Ta_000458	Xinong889	2005	CHN:Shaanxi	Cultivar	4	30.2218	31.1065	30.7011	30.6765	26.9847	24.5262	25.5224	25.6778	47.2991	46.7783	46.6843	46.9205	57.5069	55.5121	56.4729	56.4973
Ta_000181	Xinong928	2005	CHN:Shaanxi	Cultivar	5	46.1506	45.6202	45.8264	45.8657	31.4636	29.9543	30.7595	30.7258	40.4687	24.2364	24.8674	29.8575	75.202	75.2495	75.1508	75.2008
Ta_000494	Yunhan22-33	2005	CHN:Shanxi	Cultivar	NA	36.0202	36.1043	35.8884	36.0043	27.6792	28.0925	28.4399	28.0705	37.1861	39.1808	39.352	38.573	60.8705	59.4383	60.1596	60.1561
Ta_000956	Zhenmai6	2005	CHN:Jiangsu	Cultivar	6	33.93	29.0841	31.7132	31.5758	24.7921	25.7516	25.8137	25.4525	28.1407	32.2951	32.5695	31.0018	50.9279	51.0718	50.4894	50.8297
Ta_000613	Beijing0045	2004	CHN:Beijing	Cultivar	8	38.8114	39.0009	38.2355	38.6826	33.1497	32.8231	32.7359	32.9029	33.9965	34.1324	34.9172	34.3487	50.118	52.9195	51.4798	51.5058
Ta_001093	Chuanmai42	2004	CHN: Sichuan	Cultivar	6	35.9044	32.6428	33.7515	34.0995	30.9168	31.2176	31.4554	31.1966	53.307	47.9237	47.9553	49.7287	85.1502	85.2702	84.9888	85.1364
Ta_000477	Hengguan35	2004	CHN:Hebei	Cultivar	5	29.4678	30.53	34.6456	31.5478	30.9684	29.4211	30.1698	30.1864	45.5503	44.7188	44.8673	45.0455	26.5429	25.8756	26.5751	26.3312
Ta_001008	Kenong199	2004	CHN:Hebei	Cultivar	1	36.706	38.8713	33.8118	36.463	31.3921	30.7718	31.684	31.2826	95.0657	94.0408	94.2674	94.458	NA	NA	NA	NA
Ta_000660	Mianmai37	2004	CHN:Sichuan	Cultivar	6	54.0779	56.89	54.3811	55.1163	35.6471	32.9056	33.9767	34.1765	39.922	39.3626	39.1728	39.4858	34.211	31.0303	32.1564	32.4659
Ta_000562	Pingan6	2004	CHN:Henan	Cultivar	3	38.9501	37.3954	37.3093	37.8849	32.1835	32.519	32.8917	32.5314	41.353	40.9582	40.2108	40.8407	83.4742	70.8115	76.8	77.0286
Ta_000536	Shannong14	2004	CHN: Shandong	Cultivar	3	50.8957	49.9562	50.1945	50.3488	50.8681	48.4522	49.4309	49.5837	42.1607	40.7915	40.4896	41.1473	58.3119	48.9062	53.9	53.706
Ta_000530	Shannong15	2004	CHN: Shandong	Cultivar	3	44.8416	46.0366	44.302	45.06	33.2267	32.7443	32.6532	32.8747	38.6962	37.8726	37.7549	38.1079	81.0523	76.6636	78.6433	78.7864
Ta_000890	Shiluan02-1	2004	CHN:Hebei	Cultivar	1	NA	NA	NA	NA	28.3656	28.2604	28.4841	28.37	37.2483	37.2046	37.4334	37.2954	48.9314	49.1026	48.5779	48.8706
Ta_000899	Taishan23	2004	CHN:Shandong	Cultivar	8	33.4119	30.3895	35.2089	33.0034	25.1256	23.4302	24.5177	24.3579	38.384	38.7118	38.7761	38.6239	35.885	34.1438	34.7076	34.9122
Ta_000817	Wanmai50	2004	CHN:Anhui	Cultivar	4	61.3492	61.2654	60.6162	61.0769	45.0388	40.8189	42.4916	42.7831	48.1443	48.0704	48.9483	48.3876	63.9423	64.7723	64.7857	64.5001
Ta_000596	Xikemai6	2004	CHN:Sichuan	Cultivar	6	49.5048	57.0705	52.6179	53.0644	43.8725	39.4422	41.2987	41.5378	57.9272	60.9163	60.9281	59.9239	68.824	68.8074	68.9747	68.8687
Ta_000512	Xinfumai1	2004	CHN:Anhui	Cultivar	1	62.135	63.1681	62.9796	62.7609	34.0144	30.1717	31.5118	31.8993	41.2096	41.6154	41.2358	41.3536	63.7494	64.3877	63.6334	63.9235
Ta_001170	Zhenmai168	2004	CHN:Jiangsu	Cultivar	6	33.5017	33.7554	33.178	33.4784	24.4556	26.134	25.288	25.2925	38.1477	39.297	39.4022	38.949	52.6571	49.3276	50.4595	50.8148
Ta_000601	Zhouyuan9369	2004	Henan, China	Cultivar	3	33.6439	40.7041	40.1892	38.179	35.4781	30.4935	32.4038	32.7918	34.3343	32.0968	32.5301	32.9871	66.8722	66.8083	66.6926	66.791
Ta_001177	Han4564	2003	CHN:Hebei	Cultivar	8	40.1123	40.3367	39.4957	39.9815	26.8504	24.8663	25.274	25.6636	34.4795	34.2308	34.7697	34.4933	56.364	56.0776	56.3211	56.2542
Ta_000476	Heng4399	2003	CHN:Hebei	Cultivar	5	44.2802	43.3194	43.7612	43.7869	33.1444	28.6292	30.1455	30.6397	33.8439	37.9326	37.194	36.3235	54.8953	56.1859	55.607	55.5627
Ta_000130	Huaimai20	2003	CHN:Jiangsu	Cultivar	3	39.253	39.2889	38.6911	39.0777	33.8672	35.683	34.7487	34.7663	43.7664	43.4503	43.9973	43.738	58.968	59.0294	58.2047	58.734
Ta_000520	Huaimai22	2003	CHN:Jiangsu	Cultivar	3	40.5497	42.4037	41.5138	41.4891	38.1491	40.146	39.6972	39.3308	45.216	43.5403	43.6877	44.148	60.9986	61.2453	60.8767	61.0402
Ta_000415	Lanli	2003	CHN:Beijing	Cultivar	4	31.2747	37.1659	33.5391	33.9932	26.7261	31.7434	29.653	29.3742	43.6259	44.5461	42.498	43.5566	52.6777	50.5031	51.8457	51.6755
Ta_000675	Lunxuan987	2003	CHN:Beijing	Cultivar	8	36.9169	36.133	36.7347	36.5949	31.005	31.0014	31.1215	31.0426	45.4661	45.6063	45.6895	45.5873	52.4832	51.1909	51.8298	51.8346
Ta_000542	Yumai57	2003	CHN:Henan	Cultivar	3	62.5836	58.6525	60.866	60.7007	36.1714	38.4774	37.7375	37.4621	46.705	42.4852	39.9496	43.0466	51.7596	53.2972	52.5884	52.5484
Ta_000505	Ningmai13	2003	CHN:Jiangsu	NA	2	34.6545	35.5434	34.4485	34.8821	29.701	30.4576	28.7446	29.6344	40.5292	41.6479	41.9433	41.3735	NA	NA	NA	NA
Ta_000946	Ningnuomai1	2003	CHN:Jiangsu	Cultivar	6	37.3007	35.757	36.7501	36.6026	30.6877	30.7691	30.6595	30.7054	38.4787	39.0255	39.6209	39.0417	67.6877	67.8817	67.461	67.6768
Ta_000685	Shannong12	2003	CHN: Shandong	Cultivar	1	36.8699	36.5746	36.5217	36.6554	27.7923	28.5704	28.2678	28.2102	42.2549	40.5903	40.2762	41.0404	55.2833	57.4548	56.8125	56.5169
Ta_001007	Wennong6	2003	CHN:Shandong	Cultivar	8	33.6431	45.458	39.8067	39.6359	37.582	37.85	37.6765	37.7029	48.1936	45.1234	45.1674	46.1615	50.506	42.7983	46.142	46.4821
Ta_000374	Xiaoyan81	2003	CHN:Shaanxi	Cultivar	NA	41.7321	43.6918	42.3557	42.5932	31.8118	33.791	32.9638	32.8555	51.1284	47.471	47.7057	48.7684	65.0401	66.5599	65.5422	65.7141
Ta_000544	Zhongyu10	2003	CHN:Henan	Cultivar	3	NA	NA	NA	NA	34.9008	26.9198	30.5301	30.7836	42.6628	42.1955	42.2923	42.3835	46.2858	46.6892	46.4853	46.4868
Ta_000957	Chuanmai36	2002	CHN: Sichuan	Cultivar	1	41.8903	40.305	40.9797	41.0583	33.3703	33.9654	33.603	33.6462	45.1719	42.8322	42.5682	43.5241	81.3671	80.8773	80.6776	80.974
Ta_000574	Xikemai2	2002	CHN:Sichuan	Cultivar	6	38.949	39.146	38.7996	38.9649	28.2183	29.12	28.7679	28.702	38.5199	38.9605	38.5736	38.6847	57.9788	55.0337	58.4349	57.1491
Ta_000902	Yannong22	2002	CHN:Shandong	Cultivar	8	46.9725	46.6	46.6771	46.7499	27.8796	28.6596	28.7098	28.4164	38.7779	35.7058	35.595	36.6929	61.6544	62.2219	61.1332	61.6698
Ta_000543	Zhoumai16	2002	CHN:Henan	Cultivar	1	31.2263	35.1883	35.4671	33.9606	27.9172	28.0838	28.812	28.271	44.2436	43.8934	43.8333	43.9901	28.0037	27.6883	27.1055	27.5991
Ta_000391	Banquet	2001	CZE	Cultivar	7	40.7095	40.0057	39.2683	39.9945	29.0681	28.2291	28.7951	28.6975	38.4831	39.3221	39.1713	38.9922	45.8084	45.7934	45.7454	45.7824
Ta_000913	Jimai19	2001	CHN:Shandong	Cultivar	3	30.6126	32.0077	31.8675	31.496	26.4444	27.0721	26.7275	26.748	37.6509	37.5025	37.831	37.6615	52.0835	52.8684	52.379	52.4436
Ta_000167	Liangxing99	2001	CHN:Shandong	Cultivar	5	48.2558	48.4795	47.987	48.2408	30.8849	33.2781	32.572	32.245	46.3253	45.3915	45.3	45.6722	63.2613	62.7996	62.4916	62.8509
Ta_000178	Shijiazhuang8	2001	CHN:Hebei	Cultivar	5	40.8997	40.6278	40.6473	40.7249	27.659	33.049	30.8758	30.5279	47.5292	47.4803	47.5439	47.5178	88.9889	84.6283	86.3663	86.6612
Ta_000217	Shannong253	2001	CHN:Shaanxi	Cultivar	5	41.606	42.9118	41.613	42.0436	28.1718	28.5669	28.1595	28.2994	35.8025	32.212	32.659	33.5578	40.3972	42.5596	41.4987	41.4852
Ta_000589	Changwu521	2001	CHN:Shaanxi	Cultivar	5	35.5299	35.5314	35.7674	35.6096	30.954	31.4563	31.2459	31.2188	101.503	101.591	101.171	101.422	59.1692	55.1054	56.9779	57.0842
Ta_000647	Zhengmai9023	2001	CHN: Henan	Cultivar	1	28.6963	30.6077	29.1565	29.4869	24.0469	30.8069	28.4869	27.7802	40.4023	41.7291	41.8372	41.3229	50.8851	53.4838	52.216	52.195
Ta_000566	Zhengnong17	2001	CHN:Henan	Cultivar	3	31.6267	30.3195	30.4927	30.813	25.076	25.3543	25.1896	25.2066	38.2693	36.4457	36.9565	37.2238	53.1045	52.9676	52.6137	52.8953
Ta_000900	Zimai12	2001	CHN:Shandong	Cultivar	1	42.9558	44.4975	43.3743	43.6092	29.8389	29.443	29.9772	29.753	57.7953	58.4364	58.8822	58.3713	55.9597	61.4943	58.3206	58.5915
Ta_000537	Heima1	2000	CHN:Shandong	Cultivar	3	24.3804	25.9431	25.2652	25.1962	24.863	23.2809	23.5448	23.8963	38.4843	36.6239	36.8409	37.3164	43.2675	42.3738	42.8544	42.8319
Ta_000665	Jining13	2000	CHN:Shandong	Cultivar	1	NA	NA	NA	NA	27.2994	25.7473	26.8142	26.6203	48.7918	47.7271	47.5551	48.0246	53.0435	53.7986	53.1499	53.3307
Ta_000622	Luomai16	2000	CHN:Shandong	Cultivar	8	43.7132	43.6801	43.3497	43.581	30.0972	32.1457	31.6005	31.2811	39.9309	37.5625	37.5992	38.3642	78.9532	80.5111	79.1314	79.5319
Ta_000551	Pumai9	2000	CHN:Henan	Cultivar	3	50.4423	43.3818	45.1091	46.3111	52.0144	49.7679	50.2817	50.688	46.0393	43.438	43.5272	44.3348	62.8105	57.3138	59.6482	59.9242
Ta_000645	Taishan21	2000	CHN:Shandong	Cultivar	8	31.4185	30.5022	36.4769	32.7992	28.0362	27.8555	27.6108	27.8342	34.8606	37.6377	37.7342	36.7442	53.069	53.3848	53.3754	53.2764
Ta_001098	Xinmai16	2000	CHN:Henan	Cultivar	4	30.571	39.4433	34.6786	34.8977	23.9175	31.9193	28.5649	28.1339	40.414	40.2918	40.7992	40.5017	54.6127	55.8379	55.349	55.2666
Ta_001178	Yumai70	2000	CHN:Henan	Cultivar	6	41.5591	41.5927	41.888	41.6799	29.7421	27.0349	28.875	28.5507	51.6807	51.9005	51.6445	51.7419	60.872	60.9525	60.3989	60.7411
Ta_000372	Zhengmai9405	2000	CHN: Henan	Cultivar	5	35.7323	35.6797	35.467	35.6263	31.6898	32.7769	32.6781	32.3816	41.7876	41.0095	41.1803	41.3258	48.211	50.0716	49.7384	49.3403
Ta_001113	Yumai62	2000	CHN:Henan	Cultivar	1	45.9515	44.7806	44.9056	45.2126	42.6283	41.3191	41.1719	41.7064	37.313	38.6079	38.4621	38.1277	60.2483	59.4311	59.7605	59.8133
Ta_000689	Heibao	1999	CHN: Gansu	Cultivar	8	35.3914	36.1628	38.5208	36.6917	31.5222	29.2823	30.861	30.5552	35.1911	36.0583	36.1426	35.7973	32.7384	32.7884	32.726	32.7509
Ta_000207	Huaimai18	1999	CHN: Jiangsu	Cultivar	3	41.1064	41.8842	41.5661	41.5189	28.219	26.2619	27.1964	27.2257	40.8163	40.022	40.2724	40.3702	65.9625	61.2725	63.8338	63.6896
Ta_000216	Shannong45	1999	CHN:Shandong	Cultivar	5	40.8647	40.9571	40.2346	40.6855	33.1771	32.775	32.6464	32.8662	42.1905	40.9089	40.7834	41.2943	70.3131	69.2493	69.427	69.6631
Ta_000510	Space6	1999	CHN:Henan	Cultivar	1	38.1814	38.8198	38.6172	38.5395	33.5577	33.9402	33.9022	33.8	67.1914	70.5314	70.7571	69.4933	74.0533	70.8318	72.457	72.4473
Ta_000421	Xinnong1043	1999	CHN:Shaanxi	Cultivar	5	53.4612	51.4735	51.3448	52.0932	35.2333	36.8777	36.6342	36.2484	53.4118	53.9768	53.3403	53.5763	67.8138	67.9605	67.8696	67.8813
Ta_000630	Xinmai9	1999	CHN:Henan	Cultivar	1	33.3901	30.6299	31.5348	31.8516	30.3335	30.5173	30.1885	30.3464	43.5847	44.4003	44.5301	44.1717	65.2154	67.4403	66.6481	66.4346
Ta_000722	Zhongyou9507	1999	CHN:Beijing	Cultivar	8	52.4203	51.8244	51.9681	52.0709	30.6015	30.2416	30.8975	30.5802	55.5744	47.2771	47.1889	50.0135	74.0077	74.0906	73.4563	73.8515
Ta_000469	Baonong8865-15-25	1998	CHN:Shaanxi	Cultivar	4	39.9055	47.2493	43.8737	43.6762	36.7561	33.5056	27.1772	32.4796	46.0017	47.5336	47.6028	47.046	63.6771	64.5216	63.7564	63.985
Ta_000170	Luohan2	1998	CHN:Henan	Cultivar	5	76.1616	69.0307	71.6586	72.2836	39.8253	39.3811	39.7543	39.6536	43.3252	42.9562	42.1315	42.8043	52.7016	53.2671	52.4075	52.7921
Ta_000220	Xiaoyan22	1998	CHN:Shaanxi	Cultivar	6	40.2463	42.7005	41.4789	41.4753	36.9868	35.5531	36.5968	36.3789	37.1446	36.4926	36.9063	36.8479	58.0113	57.2988	57.4363	57.5821
Ta_000547	Yumai58	1998	CHN:Henan	Cultivar	3	32.6999	42.5695	37.1623	37.4772	38.6476	36.9803	37.1984	37.6088	43.7277	42.3361	42.2215	42.7617	34.183	33.8763	33.7782	33.9458
Ta_000772	Filin	1997	GTM	Cultivar	1	45.2487	48.4046	46.8383	46.8305	35.1499	35.3101	37.2009	35.887	47.0154	49.3045	49.1581	48.4927	62.7034	61.5717	61.7288	62.0013
Ta_000205	Gaoyou503	1997	CHN:Shaanxi	Cultivar	NA	NA	NA	NA	NA	58.2641	57.4738	57.8917	57.8766	31.6918	28.1161	28.3167	29.3749	65.9412	63.6959	64.626	64.7544
Ta_000790	Mianyang31	1997	CHN:Sichuan	Cultivar	6	40.1322	33.8619	41.5683	38.5208	40.4852	42.6599	41.8986	41.6812	43.6757	45.7224	45.3491	44.9157	38.6992	36.5106	37.4355	37.5484
Ta_000617	Wanmai33	1997	CHN:Anhui	Cultivar	6	40.2312	42.4017	41.7376	41.4568	39.4885	40.1438	39.3686	39.667	39.6781	38.2832	38.5327	38.8313	44.0748	47.2922	45.2771	45.548
Ta_000515	Yannong19	1997	CHN:Shangdong	Cultivar	3	39.9346	37.7241	38.929	38.8625	31.1725	31.5965	31.1033	31.2908	66.727	67.9237	67.6282	67.4263	60.6435	57.3706	58.4382	58.8174
Ta_000419	Yanmai8911	1997	CHN:Shaanxi	Cultivar	4	48.0707	48.9353	48.5269	48.511	31.8513	32.6211	32.5336	32.3353	50.5944	49.3486	48.4764	49.4732	67.5601	69.2521	68.9402	68.5841
Ta_000657	Yumai63	1997	CHN:Henan	Cultivar	NA	53.0897	57.6995	54.2448	55.0113	29.3377	29.1505	29.9778	29.4887	43.8399	44.8056	44.8479	44.4978	NA	NA	NA	NA
Ta_001089	Yumai47	1997	CHN:Henan	Cultivar	3	30.051	35.0635	33.8885	33.001	33.5054	32.7575	33.2503	33.1711	42.2325	44.495	44.2213	43.6496	55.4972	54.4195	54.2837	54.7334
Ta_000734	AC vista	1996	CAN:Saskatchewan	Cultivar	8	34.4253	34.9225	34.3489	34.5656	18.0966	19.3177	18.1277	18.514	35.0307	36.2602	36.2253	35.8387	46.4223	48.2697	47.8106	47.5009
Ta_000577	Chuanmai107	1996	CHN: Sichuan	Cultivar	6	42.3631	42.4692	41.2405	42.0243	25.5518	25.6839	25.1296	25.4551	45.062	48.284	48.2252	47.1904	61.5418	60.3836	60.2413	60.7222
Ta_000166	Jinmai54	1996	CHN:Shanxi	Cultivar	1	49.7625	46.007	47.6013	47.7903	33.3149	35.9628	36.4858	35.2545	78.9121	77.365	77.7727	78.0166	63.4652	63.1989	63.6947	63.4529
Ta_000559	Wenmai6 (Yumai49)	1996	CHN:Henan	Cultivar	3	NA	NA	NA	NA	26.1028	26.1702	26.6899	26.321	39.0895	38.4994	38.7899	38.7929	42.8649	43.4111	43.1205	43.1322
Ta_000546	Xiangmai969	1996	CHN:Henan	Cultivar	3	35.7025	34.851	35.6492	35.4009	37.6443	38.5103	38.7816	38.3121	45.0961	46.9526	46.6372	46.2286	43.3195	43.671	43.5459	43.5121
Ta_000839	Yumai49	1996	CHN:Henan	Cultivar	1	30.3058	30.8	31.626	30.9106	24.7097	25.6308	25.2864	25.209	46.1832	43.524	43.9659	44.5577	59.3419	58.4254	58.9457	58.9043
Ta_000643	Yumai54	1996	CHN:Henan	Cultivar	NA	33.1418	35.4518	34.6743	34.4227	28.0446	30.0683	29.8797	29.3309	NA	NA	NA.	NA	53.4904	57.9738	55.1209	55.5283
Ta_000578	Yunmai56	1996	CHN:Yunnan	Cultivar	5	49.7301	49.9815	49.9246	49.8787	27.8068	26.3103	28.5273	27.5481	37.7039	39.1853	39.394	38.7611	61.3522	62.1256	61.3382	61.6053
Ta_000944	AC Foremost	1995	CAN:Alberta	Cultivar	1	NA	NA	NA	NA	30.12	29.2814	29.5454	29.6489	45.6282	42.7725	42.3594	43.5867	51.3136	44.7085	47.5641	47.8621
Ta_000481	Handan6172	1995	CHN:Hebei	Cultivar	8	NA	NA	NA	NA	29.9001	30.406	30.9882	30.4315	42.6073	42.3617	42.5131	42.494	60.0838	61.1359	60.1333	60.451
Ta_000883	Stone4185	1995	CHN:Hebei	Cultivar	1	58.6948	60.6444	59.816	59.7184	30.0935	28.6646	29.1514	29.3032	46.3592	46.6475	46.5483	46.5183	46.764	56.7425	51.4955	51.6674
Ta_001231	Xinong1376	1995	CHN:Shaanxi	Cultivar	4	NA	NA	NA	NA	23.6711	23.6065	23.138	23.4719	29.0266	27.6446	27.5896	28.0869	49.6786	49.2091	49.1809	49.3562
Ta_000669	Xinong88	1995	CHN:Shaanxi	Cultivar	1	41.1011	38.9915	39.7848	39.9592	31.4959	31.1682	31.4652	31.3765	38.1221	39.8724	39.5991	39.1979	56.9608	56.8417	56.3598	56.7208
Ta_000470	Xingzi9104	1994	CHN:Guizhou	Cultivar	4	41.1474	39.7311	40.3527	40.4104	30.3431	31.4837	31.1065	30.9778	40.3429	37.4672	37.2312	38.3471	51.5003	51.0287	51.5453	51.3581
Ta_000430	Yuanzhuo3	1994	NA	Cultivar	5	38.2409	38.7592	38.5152	38.5051	31.4161	28.8247	29.2762	29.839	34.5392	33.0389	33.8184	33.7988	42.6344	42.4441	42.7315	42.6033
Ta_000134	Jinan17	1993	CHN:Shandong	Cultivar	3	30.3417	33.1972	32.555	32.0313	26.5699	25.4085	25.3393	25.7726	41.8646	45.7359	41.563	43.0545	58.1717	54.9667	56.7111	56.6165
Ta_000887	Jimai38new line	1993	CHN:Hebei	Cultivar	NA	38.688	39.6152	38.215	38.8394	27.1675	27.6258	27.1851	27.3262	38.9743	41.5984	41.7426	40.7718	24.4261	24.3007	24.2099	24.3122
Ta_001013	Ningmai9	1993	CHN:Jiangsu	Cultivar	2	40.9562	43.8441	45.6173	43.4726	27.2288	24.5808	25.1741	25.6612	45.1582	51.8446	51.5205	49.5078	49.1872	48.3708	48.6282	48.7288
Ta_000897	Shan229	1993	CHN:Shaanxi	Cultivar	1	42.9134	41.6235	41.6512	42.0627	33.3737	33.6313	33.6078	33.5376	NA	NA	NA.	NA	58.6769	53.3261	55.4461	55.8164
Ta_000912	Shanyou225	1993	CHN:Shaanxi	Cultivar	1	40.2224	40.5628	39.1664	39.9838	35.458	36.2024	35.4874	35.716	48.0569	49.9321	49.488	49.159	53.1483	53.3866	57.8871	54.8073
Ta_000653	Sumai6	1993	CHN:Jiangsu	Cultivar	6	43.2099	43.2039	42.3955	42.9364	28.3227	29.8589	29.193	29.1249	45.3104	43.7619	43.6991	44.2571	34.9546	56.163	45.7796	45.6324
Ta_000693	Xuzhou24	1993	CHN:Jiangsu	Cultivar	8	41.6775	41.0841	40.1095	40.957	32.5362	32.0623	32.7878	32.4621	44.6035	46.4263	46.6044	45.878	49.1963	49.779	49.4557	49.477
Ta_000704	Yangmai158	1993	CHN:Jiangsu	Cultivar	6	NA	NA	NA	NA	30.1309	25.5456	27.8708	27.8491	44.782	44.4505	44.1875	44.4733	51.5658	49.682	50.9893	50.7457
Ta_000373	Zaoyou504	1993	CHN:Shaanxi	Cultivar	5	47.2992	47.9064	47.935	47.7135	32.2053	33.3715	32.4924	32.6898	NA	NA	NA.	NA	58.2015	60.537	59.8833	59.5406
Ta_000165	Jinmai47	1992	CHN:Shanxi	Cultivar	5	32.1038	32.2986	31.4827	31.9617	28.9139	28.1964	26.3914	27.8339	88.5785	81.8828	81.7029	84.0547	56.8982	58.2925	57.8054	57.6653
Ta_000922	Weimai6	1992	CHN:Shandong	Cultivar	3	NA	NA	NA	NA	26.4008	26.6079	26.5988	26.5358	32.594	35.2529	35.4197	34.4222	53.2743	48.8014	50.641	50.9056
Ta_000806	Freedom	1991	USA:Ohio	Cultivar	8	44.4342	44.3514	43.1273	43.971	35.9613	36.5553	36.5523	36.3563	31.0656	30.8826	30.5867	30.845	52.4485	51.5077	51.3925	51.7829
Ta_000921	Lumai21	1991	CHN:Shandong	Cultivar	3	37.2241	37.1993	36.4748	36.9661	24.7031	22.9774	23.3145	23.665	39.0555	38.6985	38.7191	38.8243	55.6945	55.5	55.833	55.6758
Ta_000683	Wanmai19	1991	CHN:Anhui	Cultivar	6	36.6138	30.5892	33.701	33.6347	28.7806	27.5232	28.1028	28.1356	43.8061	43.4978	43.713	43.6723	57.1185	57.2687	57.2025	57.1966
Ta_000821	Yumai19	1991	CHN:Henan	Cultivar	4	39.1362	39.937	39.6512	39.5748	24.6067	26.1129	25.5268	25.4155	36.4615	36.3006	36.1604	36.3075	51.975	47.7084	49.8683	49.8506
Ta_000662	Zhongmai9	1991	CHN:Beijing	Cultivar	8	40.6625	40.6946	40.3074	40.5548	33.0524	32.9803	33.1274	33.0534	48.6587	48.9684	48.766	48.7977	79.1751	78.2852	78.1333	78.5312
Ta_000447	Centrum	1990	NA	NA	7	37.6017	35.9732	36.682	36.7523	29.0478	26.8237	29.5367	28.4694	40.2164	33.9651	33.9421	36.0412	55.9612	51.7352	53.9543	53.8835
Ta_000471	Jinghe90certification15	1990	CHN:Beijing	Cultivar	5	35.2012	34.6827	34.4183	34.7674	22.6321	22.3448	22.276	22.4176	37.6676	35.7317	35.2316	36.2103	NA	NA	NA	NA
Ta_000721	Kehong1	1990	CHN:Hebei	Cultivar	8	38.2672	37.7806	37.7152	37.921	21.6155	21.6581	21.1835	21.4857	39.9663	38.8684	38.2752	39.0366	56.2483	55.0429	56.1587	55.8166
Ta_000677	Mianyang26	1990	CHN:Sichuan	Cultivar	6	36.9958	35.2132	36.9769	36.3953	30.5284	29.4837	29.478	29.8301	47.2262	46.1443	46.2742	46.5483	29.4543	30.1679	29.9464	29.8562
Ta_000717	Ningchun13	1990	CHN:Ningxia	Cultivar	1	29.1118	28.4264	28.7887	28.7756	29.8728	31.4699	30.1246	30.4891	39.4318	37.0563	37.5937	38.0273	52.611	51.8762	52.352	52.2797
Ta_000389	Reeves	1989	AUS	Cultivar	7	48.0847	47.1308	47.9548	47.7234	37.4662	38.1543	37.3575	37.6593	47.2397	47.5579	47.2213	47.3396	59.1514	66.1981	57.2222	60.8572
Ta_001038	Jimai20	1989	CHN:Hebei	Cultivar	1	36.2396	36.1228	35.363	35.9085	18.8578	23.4404	21.1548	21.151	38.9623	38.3393	38.2168	38.5061	57.8669	57.7635	57.6826	57.771
Ta_000483	Jimai32	1989	CHN:Hebei	Cultivar	5	35.9129	37.8435	36.144	36.6335	28.5497	28.6038	28.8822	28.6786	34.3338	34.1407	34.6064	34.3603	53.5739	53.4106	53.4341	53.4729
Ta_000920	Jinfeng1	1989	CHN:Tianjin	Cultivar	2	40.9772	42.99	41.3545	41.7739	27.6683	27.789	27.6761	27.7111	47.7907	48.4633	48.266	48.1733	46.7401	46.487	46.9881	46.7384
Ta_000666	Laizhou953	1989	CHN:Shandong	Cultivar	8	32.6122	31.6624	31.2278	31.8341	28.6001	29.1941	28.7535	28.8492	35.8472	36.0768	36.2884	36.0708	41.4433	44.554	42.5647	42.854
Ta_001103	Yumai21	1989	CHN:Henan	Cultivar	1	40.6157	44.6964	42.6766	42.6629	40.0822	40.3079	40.4786	40.2895	35.6636	35.0735	35.1206	35.2859	54.38	54.5821	54.3793	54.4471
Ta_000977	Yanshi4	1988	CHN:Henan	Cultivar	6	45.1492	46.6885	45.2161	45.6846	31.9994	36.1836	34.5154	34.2328	49.4079	48.9786	48.2811	48.8892	59.1866	62.9381	60.6389	60.9212
Ta_000658	Yumai13 (Zhengzhou 891)	1988	CHN:Henan	Cultivar	8	31.2948	32.2779	30.2176	31.2634	34.2303	33.4517	33.782	33.8214	47.2156	43.6072	43.1915	44.6714	63.865	62.8565	63.8093	63.5103
Ta_001032	Zhou8425B	1988	CHN:Henan	Cultivar	1	39.0761	39.6099	38.9787	39.2216	34.9433	32.2564	33.6224	33.6074	40.4315	40.5108	40.48	40.4741	58.3897	55.1589	56.5294	56.6927
Ta_000393	Kosutka	1987	SLO	Cultivar	7	32.3092	38.3067	34.8786	35.1648	16.2241	16.8065	16.8512	16.6273	42.324	40.5208	40.2753	41.04	47.804	48.8759	48.8764	48.5188
Ta_000356	NucleogenicII	1987	CHN:Shandong	Cultivar	5	48.3895	48.1644	47.6249	48.0596	30.564	25.9422	27.9264	28.1442	26.7262	27.1928	27.5685	27.1625	86.8076	88.9866	87.7094	87.8345
Ta_001003	Jing411	1987	CHN:Beijing	Cultivar	8	42.0511	42.3797	41.4395	41.9568	29.6163	32.4907	31.6735	31.2601	44.5143	45.2765	45.1328	44.9745	58.2083	55.5746	56.897	56.8933
Ta_001209	Xindong20	1987	CHN:Xinjiang	Cultivar	4	36.8672	35.6969	35.7655	36.1099	30.0333	31.5191	31.6015	31.0513	NA	NA	NA.	NA	64.7894	61.478	62.9034	63.0569
Ta_001080	Een1	1986	CHN:Hubei	Cultivar	4	29.7673	28.4477	28.139	28.7847	22.1977	20.231	21.6716	21.3668	39.1904	42.0882	42.1507	41.1431	47.8324	50.2327	48.54	48.8684
Ta_001083	Jimai23	1986	CHN:Hebei	Cultivar	4	45.6739	45.4678	45.8276	45.6564	28.3228	30.9669	29.5168	29.6022	39.7443	36.818	36.7417	37.768	82.4921	80.6979	81.564	81.5846
Ta_000620	Jimai24	1986	CHN:Hebei	Cultivar	1	42.0521	40.4894	41.5601	41.3672	33.3133	31.3194	32.5525	32.395	41.2505	40.9805	40.5067	40.9125	50.441	47.9352	49.2606	49.2123
Ta_000378	OPATA	1985	MEX	Cultivar	4	38.0329	38.535	37.7529	38.1069	26.4735	27.744	27.1521	27.1232	40.3068	42.5571	42.9134	41.9257	57.807	56.6939	57.4292	57.31
Ta_000986	Penawa	1985	USA:Washington	Cultivar	1	32.3683	32.8092	32.2906	32.4894	24.2865	22.839	23.6644	23.5966	34.2014	34.9815	36.9298	35.3709	51.7569	61.0798	51.9594	54.9321
Ta_001202	Jinghua2	1985	CHN:Beijing	Cultivar	8	29.539	29.675	29.1319	29.4486	25.4341	24.4055	24.5978	24.8125	44.2987	44.2505	44.6556	44.4016	NA	NA	NA	NA
Ta_000390	Sunelg	1984	AUS	Cultivar	7	40.5998	40.4183	40.6111	40.543	28.2049	28.3328	28.3799	28.3059	39.9903	40.9847	40.545	40.5067	38.9437	39.7012	39.8967	39.5139
Ta_000399	Viginta	1984	SVK	Cultivar	7	40.2516	41.2406	40.577	40.6898	25.9467	26.7429	26.9572	26.5489	42.6472	45.7404	45.3132	44.5669	55.3363	54.9589	54.9388	55.078
Ta_000742	Jinmai2148	1984	CHN:Fujian	Cultivar	6	31.0451	31.2926	30.3638	30.9005	20.5681	16.7649	18.4123	18.5818	42.385	41.8306	41.1031	41.7729	54.7896	56.5434	55.1095	55.4809
Ta_001147	Jinmai30	1984	CHN:Shanxi	Cultivar	4	47.1684	48.0107	47.8824	47.6872	26.3771	26.7494	26.9758	26.7008	39.2638	40.3887	40.9568	40.2031	61.4687	61.7423	61.8058	61.6722
Ta_001085	Jingnong79-13	1984	CHN:Beijing	Cultivar	NA	NA	NA	NA	NA	21.1547	22.991	22.2603	22.1353	42.6058	42.8636	42.5115	42.6603	60.9628	65.6548	63.602	63.4065
Ta_000925	Mianyang20	1984	CHN:Sichuan	Cultivar	6	33.2329	37.0259	34.1662	34.8083	33.1554	31.3919	32.4541	32.3338	37.7503	26.7256	26.6293	30.3684	64.8043	65.2861	64.5304	64.8736
Ta_000752	Xinchun2	1984	CHN:Xinjiang	Cultivar	8	42.2533	42.847	42.7751	42.6251	27.2262	27.287	27.2861	27.2664	48.0344	48.0003	48.5891	48.2079	58.7891	67.8486	63.6421	63.4266
Ta_001211	Yumai15	1984	CHN:Henan	Cultivar	4	35.3683	36.3071	35.9924	35.8893	29.8011	30.7966	30.9617	30.5198	47.6363	49.4887	49.7643	48.9631	50.0215	49.979	49.5011	49.8339
Ta_000417	Changwu134	1984	CHN:Shaanxi	Cultivar	4	45.0165	43.4657	43.522	44.0014	24.7533	24.4991	24.9793	24.7439	38.2471	38.0556	38.2239	38.1756	55.7097	64.6812	60.18	60.1903
Ta_000563	Baofeng7228	1983	NA	Cultivar	3	29.45	31.8182	30.651	30.6397	28.4487	27.6636	27.8601	27.9908	37.6818	36.8294	36.6498	37.0537	36.2198	34.67	35.4251	35.4383
Ta_000933	Jinmai31	1983	CHN:Shanxi	Cultivar	NA	39.3058	38.4474	38.1175	38.6235	24.771	24.3758	22.6368	23.9278	32.593	32.1471	32.1566	32.2989	54.4952	54.033	54.5137	54.3473
Ta_000955	Xifeng	1983	JAP	Cultivar	2	38.9572	38.2561	38.4051	38.5394	31.453	27.9169	29.627	29.6656	36.3233	38.8348	38.9404	38.0328	50.4424	50.6706	50.7205	50.6112
Ta_000384	Bodallin	1982	AUS	Cultivar	7	30.7167	30.0551	30.2398	30.3372	29.76	30.6601	30.4701	30.2967	47.3364	46.0544	46.3148	46.5686	NA	NA	NA	NA
Ta_000386	Hartog	1982	AUS	Cultivar	7	34.5361	35.0698	34.8637	34.8232	31.4139	31.6403	31.7172	31.5905	33.7048	32.4906	32.5979	32.9311	77.9487	78.4394	77.9942	78.1274
Ta_000387	Hyden	1982	AUS	Cultivar	7	50.3509	50.7202	50.6369	50.5693	35.0992	34.4639	35.5584	35.0405	52.3136	52.9367	52.9743	52.7415	68.4085	71.6502	69.417	69.8252
Ta_000381	Suneca	1982	AUS	Cultivar	7	40.5123	40.3859	40.3919	40.43	36.1849	35.971	36.2469	36.1343	38.1126	38.4628	38.7679	38.4478	70.626	70.8161	70.1768	70.5396
Ta_000739	Gaoyaun602	1982	CHN: Qinghai	Cultivar	5	33.4337	31.9027	32.3462	32.5609	21.8678	24.3305	23.704	23.3008	38.8484	38.1405	38.4928	38.4939	NA	NA	NA	NA
Ta_000652	Xiannong151	1982	CHN:Shaanxi	Cultivar	6	43.0929	43.4845	42.722	43.0998	30.5272	30.5327	30.6222	30.5607	39.0459	36.1262	36.9683	37.3801	NA	NA	NA	NA
Ta_000377	Jing771	1981	CHN:Beijing	Cultivar	5	51.3822	51.6233	50.496	51.1672	27.3135	27.5189	27.1561	27.3295	32.5561	31.98	31.7495	32.0952	76.6433	77.0239	76.5661	76.7444
Ta_000710	Jingshuang16	1981	CHN:Beijing	Cultivar	8	39.6985	44.2356	39.4687	41.1343	27.5139	27.1697	27.5094	27.3976	46.6207	47.3858	47.543	47.1832	85.5046	86.3328	85.8156	85.8843
Ta_001052	Lumai11	1981	CHN:Shandong	Cultivar	4	50.624	50.8756	50.4916	50.6637	36.4626	35.1542	35.3519	35.6562	50.1281	51.7543	51.4553	51.1126	84.7331	84.2795	84.1801	84.3976
Ta_000811	Lumai5	1981	CHN:Shandong	NA	7	70.2174	73.3908	71.4983	71.7022	48.8179	53.2703	51.3957	51.1613	39.4817	36.2463	36.7751	37.501	53.6567	53.7203	53.2169	53.5313
Ta_000604	Lumai7	1981	CHN:Shandong	Cultivar	8	60.0273	63.6145	61.6653	61.769	28.7754	25.961	27.4064	27.3809	38.259	38.547	38.2278	38.3446	57.2015	55.8412	56.5201	56.5209
Ta_001079	Chuanmai22	1980	CHN: Sichuan	Cultivar	6	44.1066	36.1988	39.2093	39.8383	25.0914	23.198	23.7525	24.0139	33.9	33.9859	33.4323	33.7727	47.5417	47.587	47.7816	47.6367
Ta_000731	Fengkang8	1980	CHN:Beijing	Cultivar	8	41.1	41.0546	40.8984	41.0177	29.0777	28.6163	28.9756	28.8899	53.2218	53.2716	53.4543	53.3159	55.1564	54.7494	54.2619	54.7226
Ta_001181	Avocet	1979	AUS:New-South-Wales	Cultivar	8	38.3761	33.9362	35.1629	35.825	24.3438	23.0437	23.1884	23.5253	33.9735	34.6075	34.8191	34.4667	46.4636	54.1793	50.7826	50.4752
Ta_000382	Banks	1979	AUS	Cultivar	7	33.9747	33.6114	33.8343	33.8068	24.1011	24.0625	24.9281	24.3639	39.7334	41.6298	41.2196	40.861	43.8275	44.4445	44.1025	44.1248
Ta_001081	Fengkang7	1979	NA	Cultivar	4	45.12	44.1528	44.9917	44.7548	23.4511	23.0449	23.418	23.3047	34.4424	33.6118	33.768	33.9407	60.9889	61.5632	61.4914	61.3478
Ta_000375	Xiaoyan6	1979	CHN:Shaanxi	NA	5	50.96	48.8802	49.1812	49.6738	35.5148	37.5152	36.5386	36.5228	48.1831	49.0226	53.5529	50.2528	70.5821	71.6218	70.6967	70.9669
Ta_001092	Youmanghong7	1979	CHN:Beijing	Cultivar	4	43.2349	45.6706	44.3666	44.4241	31.8743	33.6339	32.6277	32.712	44.9498	46.6324	46.7065	46.0962	63.7637	65.1742	64.231	64.3896
Ta_001053	Lumai3	1978	CHN:Shandong	Cultivar	4	42.5138	41.373	41.3542	41.747	30.2115	31.8339	31.8937	31.313	45.412	43.6184	43.6556	44.2287	57.7818	56.9813	57.9523	57.5718
Ta_001173	Xian8	1978	CHN:Shaanxi	Cultivar	6	40.2533	42.3246	40.7428	41.1069	34.5626	33.2878	33.9546	33.935	43.0608	44.6899	44.6259	44.1255	53.4043	53.6871	53.6473	53.5796
Ta_000695	Jinan13	1977	CHN:Shangdong	Cultivar	8	44.795	43.9171	43.9806	44.2309	79.9272	77.6526	78.7335	78.7711	49.1815	47.7007	47.3799	48.0874	69.149	65.4883	67.6014	67.4129
Ta_000748	Pingyang181	1977	CHN:Shanxi	Cultivar	8	49.7935	47.9326	48.9636	48.8966	27.3493	26.5458	26.3091	26.7347	36.4003	35.3027	35.4741	35.7257	58.5232	49.2367	53.9808	53.9135
Ta_000629	Yumai2	1977	CHN:Henan	Cultivar	1	38.6364	37.6041	37.9984	38.0796	28.0385	25.7045	27.2355	26.9928	43.8858	42.5474	42.4343	42.9558	62.4791	66.178	64.6709	64.4427
Ta_000931	Chuanyu6	1976	CHN: Sichuan	Cultivar	6	38.1181	38.0687	37.9927	38.0598	25.2836	26.4028	25.7499	25.8121	43.93	41.4601	41.3532	42.2478	50.3377	56.4651	51.9915	52.9314
Ta_000738	Jimai6	1976	CHN:Hebei	Cultivar	8	52.0337	51.1345	51.8205	51.6629	35.9191	28.973	31.7246	32.2056	40.3129	40.3253	40.8734	40.5039	61.5625	61.4264	61.3628	61.4506
Ta_000736	Jizhou66	1976	CHN:Hubei	Cultivar	1	41.9398	39.1259	37.751	39.6056	37.5641	37.721	37.2136	37.4996	42.9403	42.1529	42.761	42.6181	60.7636	59.9669	60.8575	60.5293
Ta_000923	Mianyang11	1976	CHN:Sichuan	Cultivar	6	48.3402	50.8586	49.9016	49.7001	31.5946	30.6852	31.2135	31.1644	53.5949	51.4494	51.5633	52.2025	57.1657	57.0892	57.2386	57.1645
Ta_000602	Qingfeng1	1976	CHN:Gansu	Cultivar	8	31.8709	40.451	38.1472	36.823	33.3386	32.5973	32.4361	32.7907	44.8731	43.6533	43.6102	44.0455	55.3856	53.9832	54.1908	54.5199
Ta_000740	Yannong15	1976	CHN:Shangdong	Cultivar	3	42.0381	45.2707	43.9461	43.7517	43.6549	42.3502	42.3175	42.7742	46.0173	46.1335	46.8409	46.3306	58.8205	59.9064	59.8601	59.529
Ta_000202	Bainong3217	1975	CHN:Henan	Cultivar	1	41.145	36.5603	38.2213	38.6422	32.2709	31.4665	31.9093	31.8822	45.151	44.3788	44.6119	44.7139	55.75	55.7144	55.2715	55.5786
Ta_000747	Longchun8	1975	CHN:Gansu	Cultivar	6	45.5225	44.1824	44.9612	44.8887	25.629	26.3915	26.4067	26.1424	50.2464	49.3418	49.6785	49.7556	47.7138	47.9241	47.7976	47.8118
Ta_000968	Fielder	1974	USA:Idaho	Cultivar	1	34.4267	36.2991	35.9788	35.5682	18.5577	19.8192	19.5538	19.3102	38.4757	36.8328	36.2404	37.183	45.9457	48.0072	46.336	46.763
Ta_000812	Machang2	1974	CHN:Anhui	Landrace	4	47.1602	47.2086	45.2809	46.5499	36.645	35.941	36.7663	36.4507	48.9363	46.072	46.6017	47.2033	80.0269	81.6503	80.5459	80.741
Ta_000687	Mexifen	1973	CHL	Cultivar	8	38.4831	36.3633	37.3187	37.3884	29.0905	29.4036	29.3625	29.2855	90.8167	77.7238	77.2385	81.9264	73.4849	70.2018	71.6551	71.7806
Ta_000712	Ningmai3	1973	CHN:Jiangsu	Cultivar	6	49.6865	45.4789	47.8548	47.6734	32.8312	32.4727	32.4773	32.5937	45.404	49.8738	49.1792	48.1523	67.3428	67.163	67.3389	67.2815
Ta_001026	Glenlea	1972	CAN:Manitoba	Cultivar	2	39.5812	41.5364	40.8295	40.649	25.3101	25.232	25.291	25.2777	57.6044	58.8369	58.3004	58.2472	62.8296	58.5784	60.209	60.539
Ta_000809	Shanqianmai	1972	RUS	Cultivar	8	38.7108	38.9015	38.8365	38.8162	19.7185	19.8517	19.9724	19.8475	32.2082	31.2353	31.5698	31.6711	NA	NA	NA	NA
Ta_000819	Xiaoyan4	1972	CHN:Shaanxi	Cultivar	6	33.6917	35.1513	39.2868	36.0433	29.9309	33.9589	32.7065	32.1988	43.7374	47.4105	47.8401	46.3293	46.5965	46.0252	46.7802	46.4673
Ta_000624	Aifeng3	1971	CHN:Shaanxi	Cultivar	NA	46.891	45.5823	45.4842	45.9858	39.1379	39.9751	39.1616	39.4249	48.4357	49.613	48.7422	48.9303	70.4493	68.2149	69.6351	69.4331
Ta_001199	Tangmai2	1971	NA	NA	NA	40.366	41.133	40.4906	40.6632	21.1828	21.2097	21.9735	21.4553	NA	NA	NA.	NA	43.1424	42.6488	42.1534	42.6482
Ta_001232	92R137	1970	CHN:Jiangsu	Breeding Line	6	45.3468	46.5521	45.3382	45.7457	30.9016	32.1146	35.1206	32.7123	NA	NA	NA.	NA	78.3059	75.7734	76.3882	76.8225
Ta_001140	Aimengniu4	1970	CHN:Shangdong	Cultivar	4	45.3524	44.4913	44.2382	44.694	31.1842	32.3517	31.3917	31.6425	50.2673	48.587	48.2945	49.0496	70.5811	65.3672	67.2167	67.7216
Ta_001143	Baiyoubao	1970	CHN: Shandong	Cultivar	3	31.6654	33.6416	32.2874	32.5315	18.2966	18.0916	18.6744	18.3542	34.5392	33.0389	33.8184	33.7988	45.3911	46.7095	45.7408	45.9471
Ta_001200	Boai7023	1970	CHN:Henan	Cultivar	6	38.4287	36.02	36.4552	36.968	28.2966	27.675	27.5903	27.854	40.5827	37.9842	37.741	38.7693	55.1988	54.8882	54.6236	54.9035
Ta_001055	Shanhe6	1970	NA	Cultivar	4	49.9553	45.6209	43.7094	46.4285	23.6713	21.8161	22.7683	22.7519	34.7095	32.5332	32.1491	33.1306	52.5061	52.7549	52.9958	52.7523
Ta_001234	Sumai3	1970	CHN:Jiangsu	Cultivar	5	37.6949	38.0388	37.888	37.8739	21.265	21.2743	21.3317	21.2903	47.9844	46.3942	46.2853	46.888	55.0857	55.1976	55.1521	55.1451
Ta_000930	Taishan4	1970	CHN:Shandong	Cultivar	1	37.6096	38.6806	37.1989	37.8297	23.4289	27.4038	25.436	25.4229	40.466	39.2341	39.9017	39.8673	54.0568	54.8201	54.2094	54.3621
Ta_000963	Weimai4	1970	CHN:Shaanxi	Cultivar	2	39.9432	38.342	38.1789	38.8214	23.2507	23.1775	23.1084	23.1789	68.486	69.672	69.6252	69.2611	60.8153	60.8681	60.7584	60.8139
Ta_001198	Xingyang12	1970	CHN:Henan	Cultivar	1	41.1144	43.1827	41.1727	41.8233	26.6366	26.2864	26.106	26.343	38.317	40.1745	40.5907	39.6941	60.1838	56.4779	58.4402	58.3673
Ta_000709	Zhemai1	1970	CHN:Zhejiang	Cultivar	2	41.8915	41.8231	41.1043	41.6063	22.7795	22.2735	22.3568	22.4699	43.7738	43.5998	43.3103	43.5613	50.1389	50.5124	50.7993	50.4835
Ta_000385	Ciano	1969	MEX	Cultivar	7	52.3797	50.8705	51.9843	51.7448	39.2657	38.8094	38.9207	38.9986	52.6872	53.5222	53.9877	53.399	68.3054	69.0974	68.1185	68.5071
Ta_000405	Siete Cerros 66	1969	MEX	Cultivar	5	43.239	43.6899	43.4233	43.4508	25.8011	26.2241	26.2482	26.0911	42.2491	42.1476	42.3714	42.256	69.6897	71.2953	70.2653	70.4168
Ta_000735	Abo	1969	ITA	Cultivar	1	37.1272	33.0317	36.952	35.7037	34.7621	35.4077	35.7121	35.294	44.5157	41.7556	41.1112	42.4608	65.9447	64.0578	64.355	64.7858
Ta_000688	Fan6	1969	CHN:Sichuan	Cultivar	6	41.823	43.4389	42.9749	42.7456	36.9748	36.1734	36.4333	36.5272	48.4229	48.41	48.2818	48.3716	60.9817	60.3933	60.143	60.506
Ta_000708	Jimai1	1969	CHN:Hebei	Cultivar	8	51.9445	46.1911	48.7806	48.9721	57.0102	53.8791	55.6024	55.4972	34.5531	35.6896	35.1342	35.1256	34.294	34.8207	34.8838	34.6662
Ta_000815	Qinchun5	1969	CHN:Qinghai	Cultivar	3	35.2801	40.695	37.5704	37.8485	22.5276	18.7467	20.2746	20.5163	44.6889	46.0884	46.1007	45.626	64.2117	64.0107	63.8038	64.0088
Ta_000976	Taishan1	1969	CHN:Shandong	Cultivar	8	38.6849	40.048	38.7205	39.1511	26.9307	27.4562	27.2028	27.1966	35.7621	35.7711	36.6586	36.0639	NA	NA	NA	NA
Ta_001207	Dongfanghong3	1968	CHN:Beijing	Cultivar	4	35.7487	38.512	41.1002	38.4537	23.0661	22.6849	22.164	22.6383	31.9123	25.2396	25.1801	27.444	48.1379	48.8497	48.4903	48.4926
Ta_001005	Hanxuan3	1968	CHN:Shanxi	Cultivar	8	43.6351	41.731	42.3054	42.5572	18.7431	18.0223	18.7356	18.5003	33.2381	33.3003	33.744	33.4275	65.5039	65.2907	65.9353	65.5766
Ta_000822	Huimaoafu	1968	CHN:Henan	Cultivar	4	34.5338	35.6869	34.9031	35.0413	21.6805	22.7049	22.4535	22.2796	34.912	35.9284	35.3016	35.3807	46.4448	46.4638	46.3527	46.4204
Ta_000974	Yangmai18	1967	CHN:Jiangsu	Cultivar	6	36.4598	35.3377	35.236	35.6778	20.6991	21.4372	21.6887	21.275	41.9177	39.1723	39.7744	40.2881	50.4854	51.21	50.8825	50.8593
Ta_001094	Zhengzhou17	1967	CHN:Henan	Cultivar	4	45.7235	45.8906	45.7701	45.7947	NA	NA	NA	NA	35.2268	36.1036	36.3041	35.8781	44.4549	47.0774	45.6069	45.7131
Ta_000969	Emai6	1966	CHN:Hubei	Cultivar	6	47.9709	43.5073	45.4992	45.6591	28.9071	28.7085	28.9108	28.8421	44.7558	46.0153	46.8842	45.8851	82.0429	82.5408	82.3443	82.3093
Ta_000203	Fengchan3	1966	CHN:Shaanxi	Cultivar	8	44.6211	46.2621	44.3119	45.065	36.6637	39.8125	36.7348	37.737	53.5597	53.3957	53.376	53.4438	64.981	68.815	66.9232	66.9064
Ta_000159	Hanxuan10	1966	CHN:Shanxi	Cultivar	2	46.574	47.2531	46.185	46.6707	26.7131	25.8788	26.363	26.3183	47.8559	48.5098	48.2497	48.2052	55.7533	56.0054	55.9586	55.9058
Ta_000744	Beijing10	1965	CHN:Beijing	Cultivar	8	35.4044	39.5817	37.5974	37.5279	25.2296	19.1411	21.8603	22.077	36.2823	35.9274	35.5827	35.9308	55.5661	55.7401	55.5584	55.6215
Ta_000788	Fengchan 1	1965	CHN:Shaanxi	Cultivar	1	44.6446	45.5074	44.8534	45.0018	32.5509	33.6055	33.895	33.3505	NA	NA	NA.	NA	71.5645	71.6584	71.7297	71.6509
Ta_001082	Jinan8	1965	CHN:Shandong	Cultivar	4	44.495	36.1516	39.89	40.1789	23.1194	18.943	20.4671	20.8432	40.3639	39.3136	39.9567	39.8781	58.9193	56.9154	56.9803	57.605
Ta_000757	Jinan9	1965	CHN:Shandong	Cultivar	8	50.0349	50.143	49.8548	50.0109	36.0177	36.7715	36.3137	36.3676	54.1841	48.4617	49.8335	50.8265	69.6891	73.7775	71.2158	71.5608
Ta_000190	Zhengyin1	1965	CHN:Henan	Cultivar	6	40.3279	41.7359	40.7173	40.927	31.3166	31.054	31.25	31.2069	33.6026	31.9887	31.8546	32.4819	63.0807	62.7705	62.7321	62.8611
Ta_000951	Zhengyin4	1965	CHN:Henan	Cultivar	6	41.882	41.6262	41.5987	41.7023	31.5228	33.8366	32.5227	32.6274	46.3607	48.9441	48.1331	47.8127	69.5773	62.2474	65.9904	65.9384
Ta_000723	Shijiazhuang54	1964	CHN:Hebei	Cultivar	8	NA	NA	NA	NA	26.2688	25.0089	25.419	25.5656	81.3379	81.3866	81.6354	81.4533	58.3713	56.7545	57.6761	57.6006
Ta_001097	Xiannong39	1964	CHN:Shaanxi	Cultivar	NA	38.4071	40.0481	38.518	38.9911	20.8949	18.8832	19.4195	19.7325	37.8245	37.8338	37.9384	37.8656	53.8719	51.2951	52.7083	52.6251
Ta_000755	Napo 63	1963	COL	Cultivar	1	32.7271	30.777	31.4907	31.6649	25.7553	24.3556	24.5523	24.8877	31.6796	32.9892	32.1434	32.2708	51.1788	51.1999	51.2455	51.2081
Ta_000157	Beijing8	1962	CHN:Beijing	Cultivar	8	35.6173	36.1468	35.1694	35.6445	23.3308	25.6792	24.6746	24.5615	38.4247	40.5925	40.6394	39.8855	48.4233	51.7754	49.7965	49.9984
Ta_000950	Chuanmai8	1962	CHN: Sichuan	Cultivar	6	40.6688	40.9974	40.9242	40.8635	25.0614	26.627	25.9679	25.8854	39.2278	38.9295	38.9237	39.027	52.5204	52.4554	54.9468	53.3075
Ta_001210	Xuzhou8	1962	CHN:Jiangsu	Cultivar	4	40.465	38.3769	39.2896	39.3772	31.1728	30.5922	30.9118	30.8922	NA	NA	NA.	NA	69.3864	69.2024	69.4847	69.3578
Ta_000965	Yaanzao	1962	CHN:Sichuan	Cultivar	NA	NA	NA	NA	NA	28.0359	29.6599	30.9802	29.5587	39.1619	39.2497	39.4311	39.2809	62.4931	62.5169	62.395	62.4683
Ta_000525	Linmai4	1961	CHN:Gansu	Cultivar	8	38.559	45.0629	41.8257	41.8159	31.0865	32.2426	31.869	31.7327	NA	NA	NA.	NA	64.1088	62.3066	63.1989	63.2048
Ta_000163	Jinan2	1960	CHN:SHandong	Cultivar	NA	39.3264	39.4533	38.6547	39.1448	28.1792	29.183	30.8856	29.4159	38.119	37.0767	37.1538	37.4498	NA	NA	NA	NA
Ta_000816	Shannong1	1960	CHN:Shaanxi	Cultivar	4	38.2518	33.7897	35.7229	35.9215	21.1818	19.6238	20.2146	20.3401	46.2335	46.1093	46.224	46.189	59.167	58.6866	58.118	58.6572
Ta_001091	Shannong9	1960	CHN:Shaanxi	Cultivar	4	40.3951	41.1056	40.594	40.6983	25.1547	17.0278	20.6226	20.9351	49.0402	47.983	47.5614	48.1949	62.2374	59.5292	60.9245	60.8971
Ta_000729	Orou	1958	CHL	Cultivar	1	36.4041	37.4424	36.3238	36.7234	22.565	21.5953	21.8937	22.018	33.1038	34.1592	34.1898	33.8176	52.3614	52.7554	52.6081	52.575
Ta_000720	Wannian2	1958	NA	Cultivar	1	40.8854	40.2738	41.9674	41.0422	32.5423	25.0753	28.959	28.8589	43.0899	43.1828	43.1141	43.1289	57.1462	55.5405	56.81	56.4989
Ta_000727	Gaboto	1957	ARG	Cultivar	1	44.3817	47.6193	45.5421	45.8477	33.3843	33.8651	33.3302	33.5265	42.5661	38.7013	38.1284	39.7986	46.0615	46.4844	46.6289	46.3916
Ta_000814	Nongda36	1957	CHN:Beijing	Cultivar	4	40.5431	42.5474	41.7656	41.6187	25.2651	25.0231	25.7819	25.3567	41.2073	41.5408	41.8265	41.5249	48.9718	48.7234	48.9019	48.8657
Ta_000999	Huabei187	1956	CHN:Beijing	Cultivar	8	54.7706	60.927	57.8167	57.8381	34.2608	34.2938	34.3788	34.3111	67.7053	67.8165	67.366	67.6292	67.1013	66.927	66.3865	66.8049
Ta_000879	Jinan4	1955	CHN:SHandong	Cultivar	4	39.2852	39.0665	38.3115	38.8877	22.4864	22.6562	22.9187	22.6871	47.3599	46.4543	46.1592	46.6578	62.5901	62.3304	62.2163	62.3789
Ta_001044	Nongda183	1955	CHN:Beijing	Cultivar	2	45.8892	43.607	44.545	44.6804	22.364	22.6416	22.6301	22.5452	45.7316	45.1183	45.2455	45.3651	49.9233	49.5404	49.4301	49.6313
Ta_000932	Colotana	1954	BRA	Cultivar	1	38.9808	42.5661	40.5861	40.711	32.3566	29.3012	30.5859	30.7479	38.119	37.0767	37.1538	37.4498	56.1282	56.0922	55.8796	56.0333
Ta_000958	Shannong205	1954	CHN:Sichuan	Cultivar	2	36.2206	35.3486	35.7805	35.7832	25.0137	24.8748	24.627	24.8385	46.8452	42.7709	42.7842	44.1334	56.5581	57.3207	56.8811	56.92
Ta_000678	Dromedaris	1952	South Africa:Cape-Province	Cultivar	8	28.9969	28.1399	30.5747	29.2372	27.0634	30.9643	30.9888	29.6722	38.8939	39.0471	39.4923	39.1444	54.8882	55.0868	54.4	54.7917
Ta_001006	Wuyimai	1951	CHN:Sichuan	Cultivar	6	34.263	41.7834	37.7125	37.9196	22.2863	22.4638	22.9416	22.5639	NA	NA	NA.	NA	62.3715	63.2182	62.5514	62.7137
Ta_001145	Hezuo4	1950	CHN:Heilongjiang	Cultivar	4	50.5562	49.5999	49.8115	49.9892	30.6251	34.06	32.938	32.541	55.0283	53.2172	53.498	53.9145	80.5342	88.502	84.2273	84.4212
Ta_001036	Qianjiaomai	1950	CHN:Shandong	Cultivar	8	NA	NA	NA	NA	23.0908	25.5759	24.885	24.5172	47.3599	46.4543	46.1592	46.6578	54.8922	54.9162	54.6771	54.8285
Ta_001135	BARBEL GROSSO	1949	POR	Landrace	7	49.8227	49.692	49.5318	49.6822	36.931	37.225	37.5002	37.2187	56.7625	56.0333	56.2276	56.3411	60.6139	62.8234	61.2575	61.5649
Ta_000876	Ghabagheb	1949	SYR	Landrace	8	52.5413	52.8288	52.2133	52.5278	38.7761	36.086	37.5464	37.4695	87.3966	92.1559	92.2071	90.5865	69.5615	70.3786	69.2805	69.7402
Ta_001042	Xinong6028	1948	CHN:Shaanxi	Cultivar	NA	35.1829	34.8092	34.6342	34.8754	26.8018	28.5496	27.2248	27.5254	40.4336	41.2003	41.5596	41.0645	58.3156	58.7312	58.5085	58.5184
Ta_000733	Bima4	1947	CHN:Shaanxi	Cultivar	NA	42.892	42.0784	42.5159	42.4955	26.6446	27.2874	27.1243	27.0187	41.6168	41.0611	41.9424	41.5401	60.5561	60.4017	60.3108	60.4229
Ta_000793	Shuiyuan86	1947	KOR	Cultivar	2	40.7135	40.883	40.7851	40.7939	20.1563	21.5048	20.8062	20.8224	38.896	39.8832	39.1645	39.3146	50.8764	51.3822	51.5878	51.2821
Ta_000383	Gabo	1945	AUS	Cultivar	7	43.4323	43.2269	42.8851	43.1814	30.8475	29.7559	30.9325	30.512	39.2481	42.2764	42.6412	41.3886	55.1547	53.7852	54.3351	54.425
Ta_001030	Xibei60	1941	CHN:Shaanxi	Landrace	2	38.8003	37.3405	37.9008	38.0139	20.7919	21.3382	21.5771	21.2357	35.795	45.4887	45.161	42.1482	58.7227	56.7747	57.4173	57.6382
Ta_000446	Flanders	1940	FRA	Cultivar	4	51.6884	53.1437	51.1401	51.9908	30.6924	32.2849	30.2102	31.0625	46.6756	49.4462	49.763	48.6283	47.4442	46.5166	46.4517	46.8041
Ta_000176	Nanda2419	1940	CHN:Jiangsu	Cultivar	1	45.4393	35.126	42.7027	41.0893	34.5086	34.6887	34.5877	34.595	48.3956	47.198	47.7093	47.7677	64.5105	68.1579	66.6735	66.4473
Ta_000792	Zaoyangmai	1937	USA:Missouri	Cultivar	8	33.9099	35.8034	34.9831	34.8988	18.0959	18.1944	18.7569	18.3491	43.1061	42.5186	42.8213	42.8153	45.3293	46.6775	45.5536	45.8535
Ta_001047	Nonglin10	1935	JAP	Cultivar	NA	33.487	31.707	32.6201	32.6047	31.8538	30.186	31.246	31.0952	16.056	15.0388	16.1092	15.7347	69.1307	65.1579	66.9057	67.0648
Ta_000716	Kanghuixianhong	1930	CHN:Henan	Landrace	8	39.5439	40.2166	39.1221	39.6275	31.2419	30.5676	30.1556	30.655	28.5325	28.726	28.2308	28.4965	45.248	46.0589	47.9374	46.4148
Ta_000768	Amazon	1929	AUS:New-South-Wales	Cultivar	7	55.2388	58.526	56.9608	56.9085	36.4654	35.122	35.271	35.6195	57.6044	58.8369	58.3004	58.2472	88.6714	87.8135	88.8738	88.4529
Ta_001121	AUSTRAL	1929	AUS:New-South-Wales	Cultivar	NA	45.1404	44.0828	44.2505	44.4912	NA	NA	NA	NA	50.0271	50.4699	50.4915	50.3295	59.8714	68.4972	64.9548	64.4412
Ta_001168	Songhuajiang1	1929	USA	Cultivar	8	44.6645	47.1633	45.1966	45.6748	33.0189	33.8319	33.5002	33.4503	40.948	40.6392	40.7663	40.7845	72.328	69.9213	70.7873	71.0122
Ta_000775	Ganador	1928	Argentina	NA	8	35.2978	36.4315	35.9988	35.9094	19.5574	19.9821	19.4129	19.6508	32.4713	38.7039	38.9944	36.7232	55.1468	51.3384	53.4381	53.3078
Ta_000849	Hindi	1926	IND	Landrace	2	50.2439	50.6631	49.3094	50.0721	32.6047	34.3942	33.3584	33.4524	43.8774	44.061	44.437	44.1251	53.2995	54.2803	53.6216	53.7338
Ta_000771	Jiangdongmen	1925	CHN:Jiangsu	Landrace	NA	NA	NA	NA	NA	25.5405	24.8109	25.4886	25.28	35.5832	34.7335	34.282	34.8662	58.2808	64.0043	60.9586	61.0812
Ta_000353	Zhongguochun	1924	CHN:Sichuan	Landrace	2	43.9802	44.9797	44.475	44.4783	33.5364	33.375	33.1642	33.3585	53.0023	49.6246	49.8406	50.8225	60.4107	59.3154	59.8537	59.86
Ta_000786	Ailiduo	1916	ITA	Cultivar	1	39.9452	40.3438	40.1217	40.1369	24.3673	23.5489	23.3573	23.7578	40.8501	40.7605	40.813	40.8079	56.1163	55.735	55.1433	55.6649
Ta_000989	Pusa 6	1906	IND	Landrace	1	50.3653	50.4872	49.2007	50.0177	30.1098	31.6213	31.5263	31.0858	32.7766	30.5511	30.3388	31.2222	52.7167	54.5857	53.6833	53.6619
Ta_000851	Penny	1900	AUS:Western-Australia	Cultivar	7	41.9474	41.3665	41.2112	41.5083	27.3088	26.3995	26.7892	26.8325	43.7538	43.0129	43.997	43.5879	52.4918	54.2276	56.8153	54.5116
Ta_001217	RIETI	1900	ITA	Landrace	8	51.895	51.576	51.4246	51.6319	NA	NA	NA	NA	64.2128	64.1236	64.3117	64.2161	75.8061	76.0234	75.8997	75.9097
Ta_001122	SUNSET	1900	AUS:New-South-Wales	Cultivar	2	41.9007	44.36	42.902	43.0543	29.202	30.3559	29.442	29.6666	34.9304	34.7205	34.9536	34.8682	58.8938	58.321	58.8435	58.6861
Ta_000818	Xiaohongmai	1900	CHN:Qinghai	Landrace	7	43.0702	39.6601	40.4681	41.0661	35.4106	31.7904	31.1709	32.7906	46.8588	47.6734	47.5917	47.3746	64.0615	64.9969	64.4716	64.51
Ta_000874	Fife	1860	CAN	Cultivar	7	49.5096	51.3823	49.2794	50.0571	26.3106	22.6361	24.5051	24.4839	46.5309	45.9143	45.4281	45.9577	53.2517	53.0656	53.1031	53.1401
