# Supplementary material for: Genome‐Wide Association Study of Grain Manganese Content in Bread Wheat (Triticum aestivum L.) Under Four Environments
Source: Food Sci Nutr. 2025 Apr 11;13(4):e70170. doi: 10.1002/fsn3.70170 (PMC11986263; doi:10.1002/fsn3.70170)
Supplement: Supplementary file 2 — Table S2. The previous identified SNP makers for wheat GMnC. [file FSN3-13-e70170-s004.xlsx]

## Sheet: Table S2 The previous identifie
SNP	Chromosome	Position	Resource
S2A_24200649	2A	24200649	Morgounov, A., Li, H., Shepelev, S., Ali, M., Flis, P., Koksel, H., Shamanin, V. 2022. Genetic characterization of spring wheat germplasm for macro-, microelements and trace metals. Plants, 11(16), 2173.
S3A_697506434	3A	697506434
S4B_603519569	4B	603519569
S7B_574853540	7B	574853540
S7B_720831474	7B	720831474
RAC875_c66649_186	1B	626707542	Wang, W., Guo, H., Wu, C., Yu, H., Li, X., Chen, G., Deng, Z. 2021. Identification of novel genomic regions associated with nine mineral elements in Chinese winter wheat grain. BMC plant biology, 21(1), 311.
BS00096498_51	1B	629942046
Jagger_c7235_96	1B	629942193
wsnp_Ex_c17127_25756019	2B	607244845
RAC875_c6445_275	3A	57856017
BS00013584_51	3A	57857768
wsnp_Ex_c16295_24772702	5A	657062029
wsnp_Ex_c23968_33209733	5A	657057570
wsnp_Ex_c23968_33210344	5A	657053068
wsnp_Ex_c54655_57455110	5A	656936217
BobWhite_c2830_327	5A	657061985
IAAV3527	5A	24944122
RAC875_c55872_149	5A	657047639
Excalibur_c5700_670	7B	608907039
wsnp_Ex_c7934_13467460	7B	701186266
Excalibur_c1055_565	7B	700573264
IACX11047	7B	700572251
Ku_c203_584	7B	701175089
RAC875_c4693_554	7B	700573264
Ra_c26852_560	7B	700831081
Ra_c26852_957	7B	700830464
RAC875_rep_c78007_425	7B	701339832
wsnp_Ra_c20167_29417876	7B	611761261
BS00108264_51	7B	701212530
IAAV3313	7B	701187737
Kukri_rep_c72901_271	7B	701302528
Tdurum_contig43954_1287	7B	701187737
Tdurum_contig43954_2291	7B	701188999
wsnp_BE443332B_Ta_2_2	1B	466089787
wsnp_BE443930B_Ta_2_2	1B	465700749
wsnp_Ex_c4561_8184576	1B	492789013
wsnp_BF478690B_Ta_2_1	1B	493868052
Excalibur_c5218_75	1B	497799279
IAAV2125	1B	494160056
IAAV6731	1B	493868052
IAAV9005	1B	497821096
JD_c3116_778	1B	492789034
Ra_c37969_549	1B	494159220
RAC875_c19014_725	1B	492789013
RAC875_rep_c112555_200	1B	494160056
RAC875_rep_c119728_146	1B	497781369
TA003725-0553	1B	496095847
BS00022619_51	1B	494159127
BS00022920_51	1B	492787435
Tdurum_contig81102_102	1B	497781690
Tdurum_contig7144_602	2B	635207021
BS00084130_51	2B	635153496
Ku_c26872_269	3A	729756626
D_contig76625_350	4A	30284799
Kukri_c11415_1074	4B	520214509
Ku_c10415_662	5B	635073893
wsnp_Ex_c4436_7981037	1B	668124597
IAAV80	2A	603686963
Tdurum_contig30451_88	2A	603687297
wsnp_Ex_c9909_16316813	7B	36489676
Excalibur_c62837_164	7B	621585271
Kukri_c2796_1436	7B	583477617
RAC875_c60161_1223	7B	621585176
Tdurum_contig56662_54	1A	465519725	Cu, S.T., Guild, G., Nicolson, A., Velu, G., Singh, R., Stangoulis, J., 2020. Genetic dissection of zinc, iron, copper, manganese and phosphorus in wheat (Triticum aestivum L.) grain and rachis at two developmental stages. Plant Science, 291, 110338.
BS00056547_51	1A	560463557
BS00066659_51	1A	558540826
BS00072408_51	1A	558536628
CAP12_c3758_112	1A	571789641
RAC875_c21673_641	1A	558261773
Tdurum_contig78830_745	1A	558978393
wsnp_Ex_c23598_32826926	1A	567979311
wsnp_Ra_c4184_7637695	1A	558538866
BS00073015_51	5B	555181754
Tdurum_contig44635_759	5B	555177099
RAC875_c103988_92	5B	555177293
RAC875_c985_387	5B	555177099
wsnp_Ex_c2582_4804223	5B	555176351
Kukri_c22301_153	6D	61138278
BobWhite_c14066_403	6D	398230591
wsnp_Ra_c27787_37299352	6D	398230591
Kukri_c46168_344	7B	516470101
BobWhite_c11077_231	7B	528406065
Excalibur_rep_c111831_114	7B	528767354
GENE-3849_389	7B	528767462
RAC875_c58060_75	7B	528752517
Tdurum_contig68339_71	7B	528862871
Tdurum_contig93706_108	7B	528752926
wsnp_Ex_c8360_14085858	3B	5953263
Ra_c17608_960	3B	35424176
BS00073015_51	5B	555181754
Tdurum_contig44635_759	5B	555177099
RAC875_c103988_92	5B	555177293
RAC875_c985_387	5B	555177099
wsnp_Ex_c2582_4804223	5B	555176351
Kukri_c1214_2565	5B	692636082
Kukri_c59657_805	5B	690091689
Kukri_c3044_221	6B	128732813
RAC875_c33609_381	6B	127319398
RAC875_rep_c111557_801	6B	127325540
RAC875_rep_c75251_505	6B	127325761
Tdurum_contig61970_627	6B	127751569
Tdurum_contig62383_259	6B	127320325
Excalibur_c22223_188	6B	127325775
Kukri_c3044_188	6B	128732780
RAC875_c25902_594	6B	128736643
RAC875_c33609_246	6B	127319263
Tdurum_contig62040_1487	6B	56912452
BobWhite_c14066_403	6D	398230591
wsnp_Ra_c27787_37299352	6D	398230591
AX-109389405	1B	670382286	Hao, Y., Kong, F., Wang, L., Zhao, Y., Li, M., Che, N., Zhao, Y., 2024. Genome-wide association study of grain micronutrient concentrations in bread wheat. Journal of Integrative Agriculture, 23(5), 1468-1480.
AX-110038667	2B	13064742
AX-110942678	3B	23380710
AX-110942678	3B	23380710
AX-110582386	3B	573574975
AX-110544777	4A	660984712
IACX2594	5B	707134170	El-Soda, M., Aljabri, M. 2022. Genome-wide association mapping of grain metal accumulation in wheat. Genes, 13(6), 1052.
RAC875_rep_c106589_184	5B	707133141
RAC875_rep_c106589_650	5B	707131909
wsnp_Ex_c24031_33277293	5B	707131885
wsnp_Ex_c24031_33277856	5B	707133745
S2D_58740285	2D	58740285	Bhatta, M., Baenziger, P.S., Waters, B.M., Poudel, R., Belamkar, V., Poland, J., Morgounov, A., 2018. Genome-wide association study reveals novel genomic regions associated with 10 grain minerals in synthetic hexaploid wheat. International Journal of Molecular Sciences, 19(10), 3237.
S2D_58740285	2D	58740285
S3A_534469328	3A	534469328
S4B_407743657	4B	407743657
S5D_29132492	5D	29132492
S6B_48536435	6B	48536435
