# Supplementary material for: Genome‐Wide Association Study of Grain Manganese Content in Bread Wheat (Triticum aestivum L.) Under Four Environments
Source: Food Sci Nutr. 2025 Apr 11;13(4):e70170. doi: 10.1002/fsn3.70170 (PMC11986263; doi:10.1002/fsn3.70170)
Supplement: Supplementary file 3 — Table S3. The annotation of 2032 genes in 15 QTLs. [file FSN3-13-e70170-s003.xlsx]

## Sheet: Table S3 The annotation of 2032
Gene type	Gene-ID	Pfam-IDs-(Description)	Interpro-IDs-(Description)	GO-IDs-(Description)-via-Interpro	Pfam-IDs	Interpro-IDs	GO-IDs-via-Interpro
Candidate genes	TraesCS2A01G392600	PF02298: Plastocyanin-like domain	IPR003245: Phytocyanin domain; IPR008972: Cupredoxin	GO:0009055 MF: electron carrier activity	PF02298	IPR003245; IPR008972	GO:0009055
	TraesCS2B01G052800	PF02298: Plastocyanin-like domain	IPR003245: Phytocyanin domain; IPR008972: Cupredoxin	GO:0009055 MF: electron carrier activity	PF02298	IPR003245; IPR008972	GO:0009055
	TraesCS5A01G220100		IPR011598: Myc-type, basic helix-loop-helix (bHLH) domain	GO:0046983 MF: protein dimerization activity		IPR011598	GO:0046983
	TraesCS5B01G306600	PF00010: Helix-loop-helix DNA-binding domain	IPR011598: Myc-type, basic helix-loop-helix (bHLH) domain	GO:0046983 MF: protein dimerization activity	PF00010	IPR011598	GO:0046983
	TraesCS5B01G306800	PF00010: Helix-loop-helix DNA-binding domain	IPR011598: Myc-type, basic helix-loop-helix (bHLH) domain	GO:0046983 MF: protein dimerization activity	PF00010	IPR011598	GO:0046983
	TraesCS5B01G307000	PF00010: Helix-loop-helix DNA-binding domain	IPR011598: Myc-type, basic helix-loop-helix (bHLH) domain	GO:0046983 MF: protein dimerization activity	PF00010	IPR011598	GO:0046983
	TraesCS5B01G307100	PF00010: Helix-loop-helix DNA-binding domain	IPR011598: Myc-type, basic helix-loop-helix (bHLH) domain	GO:0046983 MF: protein dimerization activity	PF00010	IPR011598	GO:0046983
	TraesCS5B01G518400	PF00010: Helix-loop-helix DNA-binding domain	IPR011598: Myc-type, basic helix-loop-helix (bHLH) domain	GO:0046983 MF: protein dimerization activity	PF00010	IPR011598	GO:0046983
	TraesCS5B01G518500	PF00010: Helix-loop-helix DNA-binding domain	IPR011598: Myc-type, basic helix-loop-helix (bHLH) domain	GO:0046983 MF: protein dimerization activity	PF00010	IPR011598	GO:0046983
	TraesCS5B01G518800	PF00010: Helix-loop-helix DNA-binding domain	IPR011598: Myc-type, basic helix-loop-helix (bHLH) domain	GO:0046983 MF: protein dimerization activity	PF00010	IPR011598	GO:0046983
	TraesCS6A01G045100	PF00010: Helix-loop-helix DNA-binding domain	IPR011598: Myc-type, basic helix-loop-helix (bHLH) domain	GO:0046983 MF: protein dimerization activity	PF00010	IPR011598	GO:0046983
	TraesCS6A01G071200	PF00010: Helix-loop-helix DNA-binding domain	IPR011598: Myc-type, basic helix-loop-helix (bHLH) domain	GO:0046983 MF: protein dimerization activity	PF00010	IPR011598	GO:0046983
	TraesCS6A01G071300	PF00010: Helix-loop-helix DNA-binding domain	IPR011598: Myc-type, basic helix-loop-helix (bHLH) domain	GO:0046983 MF: protein dimerization activity	PF00010	IPR011598	GO:0046983
	TraesCS6D01G051600	PF00010: Helix-loop-helix DNA-binding domain	IPR011598: Myc-type, basic helix-loop-helix (bHLH) domain	GO:0046983 MF: protein dimerization activity	PF00010	IPR011598	GO:0046983
	TraesCS6D01G049600	PF00403: Heavy-metal-associated domain	IPR006121: Heavy metal-associated domain, HMA	GO:0030001 BP: metal ion transport;GO:0046872 MF: metal ion binding	PF00403	IPR006121	GO:0030001; GO:0046872
Other genes	TraesCS2A01G388600	PF04833: COBRA-like protein	IPR006918: COBRA, plant	GO:0010215 BP: cellulose microfibril organization;GO:0016049 BP: cell growth;GO:0031225 CC: anchored component of membrane	PF04833	IPR006918	GO:0010215; GO:0016049; GO:0031225
	TraesCS2A01G388700	PF10409: C2 domain of PTEN tumour-suppressor protein	IPR000008: C2 domain; IPR014020: Tensin phosphatase, C2 domain; IPR029021: Protein-tyrosine phosphatase-like; IPR029023: Tensin-type phosphatase domain	GO:0005515 MF: protein binding	PF10409	IPR000008; IPR014020; IPR029021; IPR029023	GO:0005515
	TraesCS2A01G388800	PF02181: Formin Homology 2 Domain	IPR015425: Formin, FH2 domain		PF02181	IPR015425
	TraesCS2A01G388900	PF00171: Aldehyde dehydrogenase family	IPR012394: Aldehyde dehydrogenase NAD(P)-dependent; IPR015590: Aldehyde dehydrogenase domain; IPR016161: Aldehyde/histidinol dehydrogenase; IPR016162: Aldehyde dehydrogenase N-terminal domain	GO:0004030 MF: aldehyde dehydrogenase [NAD(P)+] activity;GO:0006081 BP: cellular aldehyde metabolic process;GO:0008152 BP: metabolic process;GO:0016491 MF: oxidoreductase activity;GO:0055114 BP: oxidation-reduction process	PF00171	IPR012394; IPR015590; IPR016161; IPR016162	GO:0004030; GO:0006081; GO:0008152; GO:0016491; GO:0055114
	TraesCS2A01G389000	PF08523: Multiprotein bridging factor 1; PF01381: Helix-turn-helix	IPR001387: Cro/C1-type helix-turn-helix domain; IPR010982: Lambda repressor-like, DNA-binding domain; IPR013729: Multiprotein bridging factor 1, N-terminal	GO:0003677 MF: DNA binding;GO:0043565 MF: sequence-specific DNA binding	PF08523; PF01381	IPR001387; IPR010982; IPR013729	GO:0003677; GO:0043565
	TraesCS2A01G389100	PF00069: Protein kinase domain	IPR000719: Protein kinase domain; IPR008271: Serine/threonine-protein kinase, active site; IPR011009: Protein kinase-like domain; IPR017441: Protein kinase, ATP binding site	GO:0004672 MF: protein kinase activity;GO:0005524 MF: ATP binding;GO:0006468 BP: protein phosphorylation	PF00069	IPR000719; IPR008271; IPR011009; IPR017441	GO:0004672; GO:0005524; GO:0006468
	TraesCS2A01G389200	PF13837: Myb/SANT-like DNA-binding domain	IPR001005: SANT/Myb domain; IPR017877: Myb-like domain		PF13837	IPR001005; IPR017877
	TraesCS2A01G389300	PF00781: Diacylglycerol kinase catalytic domain	IPR001206: Diacylglycerol kinase, catalytic domain; IPR016064: NAD kinase/diacylglycerol kinase-like domain; IPR017438: Inorganic polyphosphate/ATP-NAD kinase, domain 1	GO:0003951 MF: NAD+ kinase activity;GO:0008152 BP: metabolic process;GO:0016301 MF: kinase activity	PF00781	IPR001206; IPR016064; IPR017438	GO:0003951; GO:0008152; GO:0016301
	TraesCS2A01G389400	PF00046: Homeobox domain; PF02183: Homeobox associated leucine zipper	IPR000047: Helix-turn-helix motif; IPR001356: Homeobox domain; IPR003106: Leucine zipper, homeobox-associated; IPR009057: Homeobox domain-like; IPR017970: Homeobox, conserved site	GO:0003677 MF: DNA binding;GO:0003700 MF: transcription factor activity, sequence-specific DNA binding;GO:0006355 BP: regulation of transcription, DNA-templated;GO:0043565 MF: sequence-specific DNA binding	PF00046; PF02183	IPR000047; IPR001356; IPR003106; IPR009057; IPR017970	GO:0003677; GO:0003700; GO:0006355; GO:0043565
	TraesCS2A01G389500
	TraesCS2A01G389600	PF02182: SAD/SRA domain; PF05033: Pre-SET motif; PF00856: SET domain	IPR001214: SET domain; IPR003105: SRA-YDG; IPR003616: Post-SET domain; IPR007728: Pre-SET domain; IPR015947: PUA-like domain	GO:0005515 MF: protein binding;GO:0005634 CC: nucleus;GO:0008270 MF: zinc ion binding;GO:0018024 MF: histone-lysine N-methyltransferase activity;GO:0034968 BP: histone lysine methylation;GO:0042393 MF: histone binding	PF02182; PF05033; PF00856	IPR001214; IPR003105; IPR003616; IPR007728; IPR015947	GO:0005515; GO:0005634; GO:0008270; GO:0018024; GO:0034968; GO:0042393
	TraesCS2A01G389700
	TraesCS2A01G389800	PF00538: linker histone H1 and H5 family	IPR000116: High mobility group protein HMGA; IPR000637: HMG-I/HMG-Y, DNA-binding, conserved site; IPR005818: Linker histone H1/H5, domain H15; IPR011991: Winged helix-turn-helix DNA-binding domain; IPR017956: AT hook, DNA-binding motif	GO:0000785 CC: chromatin;GO:0000786 CC: nucleosome;GO:0003677 MF: DNA binding;GO:0005634 CC: nucleus;GO:0006334 BP: nucleosome assembly;GO:0006355 BP: regulation of transcription, DNA-templated	PF00538	IPR000116; IPR000637; IPR005818; IPR011991; IPR017956	GO:0000785; GO:0000786; GO:0003677; GO:0005634; GO:0006334; GO:0006355
	TraesCS2A01G389900	PF02812: Glu/Leu/Phe/Val dehydrogenase, dimerisation domain; PF00208: Glutamate/Leucine/Phenylalanine/Valine dehydrogenase	IPR006095: Glutamate/phenylalanine/leucine/valine dehydrogenase; IPR006096: Glutamate/phenylalanine/leucine/valine dehydrogenase, C-terminal; IPR006097: Glutamate/phenylalanine/leucine/valine dehydrogenase, dimerisation domain; IPR014362: Glutamate dehydrogenase; IPR016040: NAD(P)-binding domain; IPR033524: Leu/Phe/Val dehydrogenases active site	GO:0006520 BP: cellular amino acid metabolic process;GO:0016491 MF: oxidoreductase activity;GO:0016639 MF: oxidoreductase activity, acting on the CH-NH2 group of donors, NAD or NADP as acceptor;GO:0055114 BP: oxidation-reduction process	PF02812; PF00208	IPR006095; IPR006096; IPR006097; IPR014362; IPR016040; IPR033524	GO:0006520; GO:0016491; GO:0016639; GO:0055114
	TraesCS2A01G390000	PF05922: Peptidase inhibitor I9; PF00082: Subtilase family	IPR000209: Peptidase S8/S53 domain; IPR010259: Peptidase S8 propeptide/proteinase inhibitor I9; IPR015500: Peptidase S8, subtilisin-related; IPR023827: Peptidase S8, subtilisin, Asp-active site; IPR023828: Peptidase S8, subtilisin, Ser-active site	GO:0004252 MF: serine-type endopeptidase activity;GO:0006508 BP: proteolysis	PF05922; PF00082	IPR000209; IPR010259; IPR015500; IPR023827; IPR023828	GO:0004252; GO:0006508
	TraesCS2A01G390100	PF13520: Amino acid permease; PF13906: C-terminus of AA_permease	IPR002293: Amino acid/polyamine transporter I; IPR029485: Cationic amino acid transporter, C-terminal	GO:0003333 BP: amino acid transmembrane transport;GO:0015171 MF: amino acid transmembrane transporter activity;GO:0016020 CC: membrane	PF13520; PF13906	IPR002293; IPR029485	GO:0003333; GO:0015171; GO:0016020
	TraesCS2A01G390200	PF00076: RNA recognition motif. (a.k.a. RRM, RBD, or RNP domain)	IPR000504: RNA recognition motif domain	GO:0003676 MF: nucleic acid binding	PF00076	IPR000504	GO:0003676
	TraesCS2A01G390300	PF00646: F-box domain	IPR001810: F-box domain; IPR032675: Leucine-rich repeat domain, L domain-like	GO:0005515 MF: protein binding	PF00646	IPR001810; IPR032675	GO:0005515
	TraesCS2A01G390400
	TraesCS2A01G390500	PF01214: Casein kinase II regulatory subunit	IPR000704: Casein kinase II, regulatory subunit; IPR016149: Casein kinase II, regulatory subunit, alpha-helical	GO:0005956 CC: protein kinase CK2 complex;GO:0019887 MF: protein kinase regulator activity	PF01214	IPR000704; IPR016149	GO:0005956; GO:0019887
	TraesCS2A01G390600	PF02854: MIF4G domain; PF02847: MA3 domain	IPR003890: MIF4G-like, type 3; IPR003891: Initiation factor eIF-4 gamma, MA3; IPR016024: Armadillo-type fold	GO:0003723 MF: RNA binding;GO:0005488 MF: binding;GO:0005515 MF: protein binding	PF02854; PF02847	IPR003890; IPR003891; IPR016024	GO:0003723; GO:0005488; GO:0005515
	TraesCS2A01G390700	PF09412: Endoribonuclease XendoU	IPR018998: Endoribonuclease XendoU	GO:0016788 MF: hydrolase activity, acting on ester bonds	PF09412	IPR018998	GO:0016788
	TraesCS2A01G390800	PF03169: OPT oligopeptide transporter protein	IPR004813: Oligopeptide transporter, OPT superfamily	GO:0055085 BP: transmembrane transport	PF03169	IPR004813	GO:0055085
	TraesCS2A01G390900	PF07762: Protein of unknown function (DUF1618)	IPR011676: Domain of unknown function DUF1618		PF07762	IPR011676
	TraesCS2A01G391000	PF03169: OPT oligopeptide transporter protein	IPR004813: Oligopeptide transporter, OPT superfamily	GO:0055085 BP: transmembrane transport	PF03169	IPR004813	GO:0055085
	TraesCS2A01G391100	PF03169: OPT oligopeptide transporter protein	IPR004813: Oligopeptide transporter, OPT superfamily	GO:0055085 BP: transmembrane transport	PF03169	IPR004813	GO:0055085
	TraesCS2A01G391200	PF04520: Senescence regulator	IPR007608: Senescence regulator S40		PF04520	IPR007608
	TraesCS2A01G391300	PF12436: ICP0-binding domain of Ubiquitin-specific protease 7; PF07714: Protein tyrosine kinase; PF04564: U-box domain	IPR000719: Protein kinase domain; IPR001245: Serine-threonine/tyrosine-protein kinase, catalytic domain; IPR003613: U box domain; IPR011009: Protein kinase-like domain; IPR013083: Zinc finger, RING/FYVE/PHD-type; IPR024729: Ubiquitin carboxyl-terminal hydrolase 7, ICP0-binding domain	GO:0004672 MF: protein kinase activity;GO:0004842 MF: ubiquitin-protein transferase activity;GO:0005524 MF: ATP binding;GO:0006468 BP: protein phosphorylation;GO:0016567 BP: protein ubiquitination	PF12436; PF07714; PF04564	IPR000719; IPR001245; IPR003613; IPR011009; IPR013083; IPR024729	GO:0004672; GO:0004842; GO:0005524; GO:0006468; GO:0016567
	TraesCS2A01G391400	PF14661: HAUS augmin-like complex subunit 6 N-terminus	IPR028163: HAUS augmin-like complex subunit 6, N-terminal		PF14661	IPR028163
	TraesCS2A01G391500	PF08613: Cyclin	IPR013763: Cyclin-like; IPR013922: Cyclin PHO80-like	GO:0000079 BP: regulation of cyclin-dependent protein serine/threonine kinase activity;GO:0019901 MF: protein kinase binding	PF08613	IPR013763; IPR013922	GO:0000079; GO:0019901
	TraesCS2A01G391600	PF13812: Pentatricopeptide repeat domain; PF13181: Tetratricopeptide repeat; PF01535: PPR repeat	IPR002885: Pentatricopeptide repeat; IPR011990: Tetratricopeptide-like helical domain; IPR019734: Tetratricopeptide repeat	GO:0005515 MF: protein binding	PF13812; PF13181; PF01535	IPR002885; IPR011990; IPR019734	GO:0005515
	TraesCS2A01G391700	PF00320: GATA zinc finger	IPR000679: Zinc finger, GATA-type; IPR013088: Zinc finger, NHR/GATA-type	GO:0003700 MF: transcription factor activity, sequence-specific DNA binding;GO:0006355 BP: regulation of transcription, DNA-templated;GO:0008270 MF: zinc ion binding;GO:0043565 MF: sequence-specific DNA binding	PF00320	IPR000679; IPR013088	GO:0003700; GO:0006355; GO:0008270; GO:0043565
	TraesCS2A01G391800
	TraesCS2A01G391900	PF03901: Alg9-like mannosyltransferase family	IPR005599: GPI mannosyltransferase	GO:0016757 MF: transferase activity, transferring glycosyl groups	PF03901	IPR005599	GO:0016757
	TraesCS2A01G392000		IPR001878: Zinc finger, CCHC-type	GO:0003676 MF: nucleic acid binding;GO:0008270 MF: zinc ion binding		IPR001878	GO:0003676; GO:0008270
	TraesCS2A01G392100	PF03106: WRKY DNA -binding domain	IPR003657: WRKY domain	GO:0003700 MF: transcription factor activity, sequence-specific DNA binding;GO:0006355 BP: regulation of transcription, DNA-templated;GO:0043565 MF: sequence-specific DNA binding	PF03106	IPR003657	GO:0003700; GO:0006355; GO:0043565
	TraesCS2A01G392200	PF13724: DNA-binding domain; PF04844: Transcriptional repressor, ovate	IPR006458: Ovate protein family, C-terminal; IPR025830: DNA-binding domain, ovate family-like	GO:0003677 MF: DNA binding	PF13724; PF04844	IPR006458; IPR025830	GO:0003677
	TraesCS2A01G392300	PF04727: ELMO/CED-12 family	IPR006816: ELMO domain		PF04727	IPR006816
	TraesCS2A01G392400		IPR012674: Calycin			IPR012674
	TraesCS2A01G392500
	TraesCS2A01G392700	PF02458: Transferase family	IPR003480: Transferase	GO:0016747 MF: transferase activity, transferring acyl groups other than amino-acyl groups	PF02458	IPR003480	GO:0016747
	TraesCS2A01G392800	PF11955: Plant organelle RNA recognition domain	IPR021099: Plant organelle RNA recognition domain		PF11955	IPR021099
	TraesCS2A01G392900	PF00069: Protein kinase domain	IPR000719: Protein kinase domain; IPR008271: Serine/threonine-protein kinase, active site; IPR011009: Protein kinase-like domain	GO:0004672 MF: protein kinase activity;GO:0005524 MF: ATP binding;GO:0006468 BP: protein phosphorylation	PF00069	IPR000719; IPR008271; IPR011009	GO:0004672; GO:0005524; GO:0006468
	TraesCS2A01G393000	PF01088: Ubiquitin carboxyl-terminal hydrolase, family 1	IPR001578: Peptidase C12, ubiquitin carboxyl-terminal hydrolase	GO:0004843 MF: thiol-dependent ubiquitin-specific protease activity;GO:0005622 CC: intracellular;GO:0006511 BP: ubiquitin-dependent protein catabolic process	PF01088	IPR001578	GO:0004843; GO:0005622; GO:0006511
	TraesCS2A01G393100	PF14223: gag-polypeptide of LTR copia-type; PF00098: Zinc knuckle	IPR001878: Zinc finger, CCHC-type	GO:0003676 MF: nucleic acid binding;GO:0008270 MF: zinc ion binding	PF14223; PF00098	IPR001878	GO:0003676; GO:0008270
	TraesCS2A01G393200
	TraesCS2A01G393300	PF04178: Got1/Sft2-like family	IPR007305: Vesicle transport protein, Got1/SFT2-like	GO:0016192 BP: vesicle-mediated transport	PF04178	IPR007305	GO:0016192
	TraesCS2A01G393400	PF01657: Salt stress response/antifungal	IPR002902: Gnk2-homologous domain		PF01657	IPR002902
	TraesCS2A01G393500	PF00847: AP2 domain	IPR001471: AP2/ERF domain; IPR016177: DNA-binding domain	GO:0003677 MF: DNA binding;GO:0003700 MF: transcription factor activity, sequence-specific DNA binding;GO:0006355 BP: regulation of transcription, DNA-templated	PF00847	IPR001471; IPR016177	GO:0003677; GO:0003700; GO:0006355
	TraesCS2A01G393600	PF15511: Centromere kinetochore component CENP-T histone fold	IPR001951: Histone H4; IPR009072: Histone-fold; IPR019809: Histone H4, conserved site	GO:0000786 CC: nucleosome;GO:0003677 MF: DNA binding;GO:0005634 CC: nucleus;GO:0006334 BP: nucleosome assembly;GO:0046982 MF: protein heterodimerization activity	PF15511	IPR001951; IPR009072; IPR019809	GO:0000786; GO:0003677; GO:0005634; GO:0006334; GO:0046982
	TraesCS2A01G393700	PF03330: Lytic transglycolase; PF01357: Pollen allergen	IPR002963: Expansin; IPR007112: Expansin/pollen allergen, DPBB domain; IPR007117: Expansin, cellulose-binding-like domain; IPR007118: Expansin/Lol pI; IPR009009: RlpA-like protein, double-psi beta-barrel domain	GO:0005576 CC: extracellular region;GO:0009664 BP: plant-type cell wall organization	PF03330; PF01357	IPR002963; IPR007112; IPR007117; IPR007118; IPR009009	GO:0005576; GO:0009664
	TraesCS2A01G393800
	TraesCS2B01G044100	PF03081: Exo70 exocyst complex subunit	IPR004140: Exocyst complex component Exo70; IPR016159: Cullin repeat-like-containing domain	GO:0000145 CC: exocyst;GO:0006887 BP: exocytosis	PF03081	IPR004140; IPR016159	GO:0000145; GO:0006887
	TraesCS2B01G044200	PF09349: OHCU decarboxylase	IPR018020: Oxo-4-hydroxy-4-carboxy-5-ureidoimidazoline decarboxylase		PF09349	IPR018020
	TraesCS2B01G044300	PF03081: Exo70 exocyst complex subunit	IPR004140: Exocyst complex component Exo70; IPR016159: Cullin repeat-like-containing domain	GO:0000145 CC: exocyst;GO:0006887 BP: exocytosis	PF03081	IPR004140; IPR016159	GO:0000145; GO:0006887
	TraesCS2B01G044400	PF03081: Exo70 exocyst complex subunit	IPR004140: Exocyst complex component Exo70; IPR016159: Cullin repeat-like-containing domain	GO:0000145 CC: exocyst;GO:0006887 BP: exocytosis	PF03081	IPR004140; IPR016159	GO:0000145; GO:0006887
	TraesCS2B01G044500	PF03081: Exo70 exocyst complex subunit	IPR004140: Exocyst complex component Exo70; IPR016159: Cullin repeat-like-containing domain	GO:0000145 CC: exocyst;GO:0006887 BP: exocytosis	PF03081	IPR004140; IPR016159	GO:0000145; GO:0006887
	TraesCS2B01G044600	PF03081: Exo70 exocyst complex subunit	IPR004140: Exocyst complex component Exo70; IPR016159: Cullin repeat-like-containing domain	GO:0000145 CC: exocyst;GO:0006887 BP: exocytosis	PF03081	IPR004140; IPR016159	GO:0000145; GO:0006887
	TraesCS2B01G044700	PF00931: NB-ARC domain	IPR002182: NB-ARC; IPR003593: AAA+ ATPase domain; IPR011991: Winged helix-turn-helix DNA-binding domain; IPR027417: P-loop containing nucleoside triphosphate hydrolase; IPR032675: Leucine-rich repeat domain, L domain-like	GO:0043531 MF: ADP binding	PF00931	IPR002182; IPR003593; IPR011991; IPR027417; IPR032675	GO:0043531
	TraesCS2B01G044800	PF03081: Exo70 exocyst complex subunit	IPR004140: Exocyst complex component Exo70; IPR016159: Cullin repeat-like-containing domain	GO:0000145 CC: exocyst;GO:0006887 BP: exocytosis	PF03081	IPR004140; IPR016159	GO:0000145; GO:0006887
	TraesCS2B01G044900	PF00931: NB-ARC domain	IPR002182: NB-ARC; IPR011991: Winged helix-turn-helix DNA-binding domain; IPR027417: P-loop containing nucleoside triphosphate hydrolase; IPR032675: Leucine-rich repeat domain, L domain-like	GO:0043531 MF: ADP binding	PF00931	IPR002182; IPR011991; IPR027417; IPR032675	GO:0043531
	TraesCS2B01G045000	PF03081: Exo70 exocyst complex subunit	IPR004140: Exocyst complex component Exo70; IPR016159: Cullin repeat-like-containing domain	GO:0000145 CC: exocyst;GO:0006887 BP: exocytosis	PF03081	IPR004140; IPR016159	GO:0000145; GO:0006887
	TraesCS2B01G045100	PF00931: NB-ARC domain	IPR002182: NB-ARC; IPR011991: Winged helix-turn-helix DNA-binding domain; IPR027417: P-loop containing nucleoside triphosphate hydrolase; IPR032675: Leucine-rich repeat domain, L domain-like	GO:0043531 MF: ADP binding	PF00931	IPR002182; IPR011991; IPR027417; IPR032675	GO:0043531
	TraesCS2B01G045200	PF03081: Exo70 exocyst complex subunit	IPR004140: Exocyst complex component Exo70; IPR016159: Cullin repeat-like-containing domain	GO:0000145 CC: exocyst;GO:0006887 BP: exocytosis	PF03081	IPR004140; IPR016159	GO:0000145; GO:0006887
	TraesCS2B01G045300	PF00931: NB-ARC domain	IPR002182: NB-ARC; IPR011991: Winged helix-turn-helix DNA-binding domain; IPR027417: P-loop containing nucleoside triphosphate hydrolase; IPR032675: Leucine-rich repeat domain, L domain-like	GO:0043531 MF: ADP binding	PF00931	IPR002182; IPR011991; IPR027417; IPR032675	GO:0043531
	TraesCS2B01G045400	PF00931: NB-ARC domain	IPR002182: NB-ARC; IPR011991: Winged helix-turn-helix DNA-binding domain; IPR027417: P-loop containing nucleoside triphosphate hydrolase; IPR032675: Leucine-rich repeat domain, L domain-like	GO:0043531 MF: ADP binding	PF00931	IPR002182; IPR011991; IPR027417; IPR032675	GO:0043531
	TraesCS2B01G045500	PF03081: Exo70 exocyst complex subunit	IPR004140: Exocyst complex component Exo70; IPR016159: Cullin repeat-like-containing domain	GO:0000145 CC: exocyst;GO:0006887 BP: exocytosis	PF03081	IPR004140; IPR016159	GO:0000145; GO:0006887
	TraesCS2B01G045600	PF00931: NB-ARC domain	IPR002182: NB-ARC; IPR011991: Winged helix-turn-helix DNA-binding domain; IPR027417: P-loop containing nucleoside triphosphate hydrolase; IPR032675: Leucine-rich repeat domain, L domain-like	GO:0043531 MF: ADP binding	PF00931	IPR002182; IPR011991; IPR027417; IPR032675	GO:0043531
	TraesCS2B01G045700	PF00931: NB-ARC domain	IPR000494: Receptor L-domain; IPR002182: NB-ARC; IPR011991: Winged helix-turn-helix DNA-binding domain; IPR027417: P-loop containing nucleoside triphosphate hydrolase; IPR032675: Leucine-rich repeat domain, L domain-like	GO:0043531 MF: ADP binding	PF00931	IPR000494; IPR002182; IPR011991; IPR027417; IPR032675	GO:0043531
	TraesCS2B01G045800	PF03081: Exo70 exocyst complex subunit	IPR004140: Exocyst complex component Exo70; IPR016159: Cullin repeat-like-containing domain	GO:0000145 CC: exocyst;GO:0006887 BP: exocytosis	PF03081	IPR004140; IPR016159	GO:0000145; GO:0006887
	TraesCS2B01G045900	PF03081: Exo70 exocyst complex subunit	IPR004140: Exocyst complex component Exo70; IPR016159: Cullin repeat-like-containing domain	GO:0000145 CC: exocyst;GO:0006887 BP: exocytosis	PF03081	IPR004140; IPR016159	GO:0000145; GO:0006887
	TraesCS2B01G046000	PF00931: NB-ARC domain	IPR002182: NB-ARC; IPR011991: Winged helix-turn-helix DNA-binding domain; IPR027417: P-loop containing nucleoside triphosphate hydrolase	GO:0043531 MF: ADP binding	PF00931	IPR002182; IPR011991; IPR027417	GO:0043531
	TraesCS2B01G046100	PF08387: FBD	IPR006566: FBD domain; IPR032675: Leucine-rich repeat domain, L domain-like		PF08387	IPR006566; IPR032675
	TraesCS2B01G046200	PF10551: MULE transposase domain	IPR018289: MULE transposase domain		PF10551	IPR018289
	TraesCS2B01G046300	PF02902: Ulp1 protease family, C-terminal catalytic domain	IPR003653: Ulp1 protease family, C-terminal catalytic domain	GO:0006508 BP: proteolysis;GO:0008234 MF: cysteine-type peptidase activity	PF02902	IPR003653	GO:0006508; GO:0008234
	TraesCS2B01G046400	PF01798: snoRNA binding domain, fibrillarin; PF09785: Prp31 C terminal domain	IPR002687: Nop domain; IPR012976: NOSIC; IPR019175: Prp31 C-terminal		PF01798; PF09785	IPR002687; IPR012976; IPR019175
	TraesCS2B01G046500	PF14306: PUA-like domain; PF01747: ATP-sulfurylase	IPR002650: Sulphate adenylyltransferase; IPR014729: Rossmann-like alpha/beta/alpha sandwich fold; IPR015947: PUA-like domain; IPR024951: Sulphate adenylyltransferase catalytic domain; IPR025980: ATP-sulfurylase PUA-like domain	GO:0000103 BP: sulfate assimilation;GO:0004781 MF: sulfate adenylyltransferase (ATP) activity	PF14306; PF01747	IPR002650; IPR014729; IPR015947; IPR024951; IPR025980	GO:0000103; GO:0004781
	TraesCS2B01G046600	PF00641: Zn-finger in Ran binding protein and others	IPR001876: Zinc finger, RanBP2-type	GO:0008270 MF: zinc ion binding	PF00641	IPR001876	GO:0008270
	TraesCS2B01G046700	PF03629: Carbohydrate esterase, sialic acid-specific acetylesterase	IPR005181: Sialate O-acetylesterase domain; IPR013830: SGNH hydrolase-type esterase domain		PF03629	IPR005181; IPR013830
	TraesCS2B01G046800	PF01738: Dienelactone hydrolase family	IPR002925: Dienelactone hydrolase; IPR029058: Alpha/Beta hydrolase fold	GO:0016787 MF: hydrolase activity	PF01738	IPR002925; IPR029058	GO:0016787
	TraesCS2B01G046900
	TraesCS2B01G047000		IPR016040: NAD(P)-binding domain			IPR016040
	TraesCS2B01G047100	PF03059: Nicotianamine synthase protein	IPR004298: Nicotianamine synthase; IPR029063: S-adenosyl-L-methionine-dependent methyltransferase	GO:0030410 MF: nicotianamine synthase activity;GO:0030418 BP: nicotianamine biosynthetic process	PF03059	IPR004298; IPR029063	GO:0030410; GO:0030418
	TraesCS2B01G047200		IPR008998: Agglutinin domain			IPR008998
	TraesCS2B01G047300	PF00187: Chitin recognition protein; PF00182: Chitinase class I	IPR000726: Glycoside hydrolase, family 19, catalytic; IPR001002: Chitin-binding, type 1; IPR016283: Glycoside hydrolase, family 19; IPR018371: Chitin-binding, type 1, conserved site; IPR023346: Lysozyme-like domain	GO:0004568 MF: chitinase activity;GO:0005975 BP: carbohydrate metabolic process;GO:0006032 BP: chitin catabolic process;GO:0008061 MF: chitin binding;GO:0016998 BP: cell wall macromolecule catabolic process	PF00187; PF00182	IPR000726; IPR001002; IPR016283; IPR018371; IPR023346	GO:0004568; GO:0005975; GO:0006032; GO:0008061; GO:0016998
	TraesCS2B01G047400	PF02518: Histidine kinase-, DNA gyrase B-, and HSP90-like ATPase; PF00183: Hsp90 protein	IPR001404: Heat shock protein Hsp90 family; IPR003594: Histidine kinase-like ATPase, C-terminal domain; IPR019805: Heat shock protein Hsp90, conserved site; IPR020568: Ribosomal protein S5 domain 2-type fold; IPR020575: Heat shock protein Hsp90, N-terminal	GO:0005524 MF: ATP binding;GO:0006457 BP: protein folding;GO:0006950 BP: response to stress;GO:0051082 MF: unfolded protein binding	PF02518; PF00183	IPR001404; IPR003594; IPR019805; IPR020568; IPR020575	GO:0005524; GO:0006457; GO:0006950; GO:0051082
	TraesCS2B01G047500
	TraesCS2B01G047600	PF03018: Dirigent-like protein; PF01419: Jacalin-like lectin domain	IPR001229: Jacalin-like lectin domain; IPR004265: Plant disease resistance response protein		PF03018; PF01419	IPR001229; IPR004265
	TraesCS2B01G047700	PF03018: Dirigent-like protein	IPR004265: Plant disease resistance response protein		PF03018	IPR004265
	TraesCS2B01G047800	PF08263: Leucine rich repeat N-terminal domain; PF00560: Leucine Rich Repeat; PF13855: Leucine rich repeat; PF00069: Protein kinase domain	IPR000719: Protein kinase domain; IPR001611: Leucine-rich repeat; IPR003591: Leucine-rich repeat, typical subtype; IPR008271: Serine/threonine-protein kinase, active site; IPR011009: Protein kinase-like domain; IPR013210: Leucine-rich repeat-containing N-terminal, plant-type; IPR017441: Protein kinase, ATP binding site; IPR032675: Leucine-rich repeat domain, L domain-like	GO:0004672 MF: protein kinase activity;GO:0005515 MF: protein binding;GO:0005524 MF: ATP binding;GO:0006468 BP: protein phosphorylation	PF08263; PF00560; PF13855; PF00069	IPR000719; IPR001611; IPR003591; IPR008271; IPR011009; IPR013210; IPR017441; IPR032675	GO:0004672; GO:0005515; GO:0005524; GO:0006468
	TraesCS2B01G047900	PF00389: D-isomer specific 2-hydroxyacid dehydrogenase, catalytic domain; PF02826: D-isomer specific 2-hydroxyacid dehydrogenase, NAD binding domain	IPR006139: D-isomer specific 2-hydroxyacid dehydrogenase, catalytic domain; IPR006140: D-isomer specific 2-hydroxyacid dehydrogenase, NAD-binding domain; IPR016040: NAD(P)-binding domain	GO:0008152 BP: metabolic process;GO:0016616 MF: oxidoreductase activity, acting on the CH-OH group of donors, NAD or NADP as acceptor;GO:0051287 MF: NAD binding;GO:0055114 BP: oxidation-reduction process	PF00389; PF02826	IPR006139; IPR006140; IPR016040	GO:0008152; GO:0016616; GO:0051287; GO:0055114
	TraesCS2B01G048000	PF00389: D-isomer specific 2-hydroxyacid dehydrogenase, catalytic domain; PF02826: D-isomer specific 2-hydroxyacid dehydrogenase, NAD binding domain	IPR006139: D-isomer specific 2-hydroxyacid dehydrogenase, catalytic domain; IPR006140: D-isomer specific 2-hydroxyacid dehydrogenase, NAD-binding domain; IPR016040: NAD(P)-binding domain	GO:0008152 BP: metabolic process;GO:0016616 MF: oxidoreductase activity, acting on the CH-OH group of donors, NAD or NADP as acceptor;GO:0051287 MF: NAD binding;GO:0055114 BP: oxidation-reduction process	PF00389; PF02826	IPR006139; IPR006140; IPR016040	GO:0008152; GO:0016616; GO:0051287; GO:0055114
	TraesCS2B01G048100	PF00389: D-isomer specific 2-hydroxyacid dehydrogenase, catalytic domain; PF02826: D-isomer specific 2-hydroxyacid dehydrogenase, NAD binding domain	IPR006139: D-isomer specific 2-hydroxyacid dehydrogenase, catalytic domain; IPR006140: D-isomer specific 2-hydroxyacid dehydrogenase, NAD-binding domain; IPR016040: NAD(P)-binding domain; IPR029752: D-isomer specific 2-hydroxyacid dehydrogenase, NAD-binding domain conserved site 1	GO:0008152 BP: metabolic process;GO:0016616 MF: oxidoreductase activity, acting on the CH-OH group of donors, NAD or NADP as acceptor;GO:0051287 MF: NAD binding;GO:0055114 BP: oxidation-reduction process	PF00389; PF02826	IPR006139; IPR006140; IPR016040; IPR029752	GO:0008152; GO:0016616; GO:0051287; GO:0055114
	TraesCS2B01G048200	PF02672: CP12 domain	IPR003823: Domain of unknown function CP12		PF02672	IPR003823
	TraesCS2B01G048300	PF14383: DUF761-associated sequence motif; PF14309: Domain of unknown function (DUF4378)	IPR025486: Domain of unknown function DUF4378; IPR032795: DUF3741-associated sequence motif		PF14383; PF14309	IPR025486; IPR032795
	TraesCS2B01G048400	PF00195: Chalcone and stilbene synthases, N-terminal domain; PF02797: Chalcone and stilbene synthases, C-terminal domain	IPR001099: Chalcone/stilbene synthase, N-terminal; IPR011141: Polyketide synthase, type III; IPR012328: Chalcone/stilbene synthase, C-terminal; IPR016039: Thiolase-like; IPR018088: Chalcone/stilbene synthase, active site	GO:0003824 MF: catalytic activity;GO:0008152 BP: metabolic process;GO:0009058 BP: biosynthetic process;GO:0016746 MF: transferase activity, transferring acyl groups;GO:0016747 MF: transferase activity, transferring acyl groups other than amino-acyl groups	PF00195; PF02797	IPR001099; IPR011141; IPR012328; IPR016039; IPR018088	GO:0003824; GO:0008152; GO:0009058; GO:0016746; GO:0016747
	TraesCS2B01G048500	PF00389: D-isomer specific 2-hydroxyacid dehydrogenase, catalytic domain; PF02826: D-isomer specific 2-hydroxyacid dehydrogenase, NAD binding domain	IPR006139: D-isomer specific 2-hydroxyacid dehydrogenase, catalytic domain; IPR006140: D-isomer specific 2-hydroxyacid dehydrogenase, NAD-binding domain; IPR016040: NAD(P)-binding domain	GO:0008152 BP: metabolic process;GO:0016616 MF: oxidoreductase activity, acting on the CH-OH group of donors, NAD or NADP as acceptor;GO:0051287 MF: NAD binding;GO:0055114 BP: oxidation-reduction process	PF00389; PF02826	IPR006139; IPR006140; IPR016040	GO:0008152; GO:0016616; GO:0051287; GO:0055114
	TraesCS2B01G048600	PF02458: Transferase family	IPR003480: Transferase	GO:0016747 MF: transferase activity, transferring acyl groups other than amino-acyl groups	PF02458	IPR003480	GO:0016747
	TraesCS2B01G048700	PF00491: Arginase family	IPR006035: Ureohydrolase; IPR020855: Ureohydrolase, manganese-binding site	GO:0016813 MF: hydrolase activity, acting on carbon-nitrogen (but not peptide) bonds, in linear amidines;GO:0046872 MF: metal ion binding	PF00491	IPR006035; IPR020855	GO:0016813; GO:0046872
	TraesCS2B01G048800	PF02458: Transferase family	IPR003480: Transferase	GO:0016747 MF: transferase activity, transferring acyl groups other than amino-acyl groups	PF02458	IPR003480	GO:0016747
	TraesCS2B01G048900	PF02458: Transferase family	IPR003480: Transferase	GO:0016747 MF: transferase activity, transferring acyl groups other than amino-acyl groups	PF02458	IPR003480	GO:0016747
	TraesCS2B01G049000	PF04043: Plant invertase/pectin methylesterase inhibitor	IPR006501: Pectinesterase inhibitor domain	GO:0004857 MF: enzyme inhibitor activity	PF04043	IPR006501	GO:0004857
	TraesCS2B01G049100	PF02458: Transferase family	IPR003480: Transferase	GO:0016747 MF: transferase activity, transferring acyl groups other than amino-acyl groups	PF02458	IPR003480	GO:0016747
	TraesCS2B01G049200	PF00108: Thiolase, N-terminal domain; PF02803: Thiolase, C-terminal domain	IPR002155: Thiolase; IPR016039: Thiolase-like; IPR020610: Thiolase, active site; IPR020613: Thiolase, conserved site; IPR020616: Thiolase, N-terminal; IPR020617: Thiolase, C-terminal	GO:0003824 MF: catalytic activity;GO:0008152 BP: metabolic process;GO:0016747 MF: transferase activity, transferring acyl groups other than amino-acyl groups	PF00108; PF02803	IPR002155; IPR016039; IPR020610; IPR020613; IPR020616; IPR020617	GO:0003824; GO:0008152; GO:0016747
	TraesCS2B01G049300	PF13243: Squalene-hopene cyclase C-terminal domain	IPR002365: Terpene synthase, conserved site; IPR008930: Terpenoid cyclases/protein prenyltransferase alpha-alpha toroid; IPR018333: Squalene cyclase; IPR032696: Squalene cyclase, C-terminal	GO:0016866 MF: intramolecular transferase activity	PF13243	IPR002365; IPR008930; IPR018333; IPR032696	GO:0016866
	TraesCS2B01G049400	PF00067: Cytochrome P450	IPR001128: Cytochrome P450; IPR002403: Cytochrome P450, E-class, group IV	GO:0004497 MF: monooxygenase activity;GO:0005506 MF: iron ion binding;GO:0016705 MF: oxidoreductase activity, acting on paired donors, with incorporation or reduction of molecular oxygen;GO:0020037 MF: heme binding;GO:0055114 BP: oxidation-reduction process	PF00067	IPR001128; IPR002403	GO:0004497; GO:0005506; GO:0016705; GO:0020037; GO:0055114
	TraesCS2B01G049500	PF02902: Ulp1 protease family, C-terminal catalytic domain	IPR003653: Ulp1 protease family, C-terminal catalytic domain	GO:0006508 BP: proteolysis;GO:0008234 MF: cysteine-type peptidase activity	PF02902	IPR003653	GO:0006508; GO:0008234
	TraesCS2B01G049600	PF00406: Adenylate kinase	IPR000850: Adenylate kinase/UMP-CMP kinase; IPR006266: UMP-CMP kinase; IPR027417: P-loop containing nucleoside triphosphate hydrolase; IPR033690: Adenylate kinase, conserved site	GO:0004127 MF: cytidylate kinase activity;GO:0005524 MF: ATP binding;GO:0006139 BP: nucleobase-containing compound metabolic process;GO:0006207 BP: 'de novo' pyrimidine nucleobase biosynthetic process;GO:0006221 BP: pyrimidine nucleotide biosynthetic process;GO:0009041 MF: uridylate kinase activity;GO:0019205 MF: nucleobase-containing compound kinase activity	PF00406	IPR000850; IPR006266; IPR027417; IPR033690	GO:0004127; GO:0005524; GO:0006139; GO:0006207; GO:0006221; GO:0009041; GO:0019205
	TraesCS2B01G049700	PF05978: Ion channel regulatory protein UNC-93	IPR010291: Ion channel regulatory protein, UNC-93; IPR020846: Major facilitator superfamily domain		PF05978	IPR010291; IPR020846
	TraesCS2B01G049800	PF00067: Cytochrome P450	IPR001128: Cytochrome P450; IPR002403: Cytochrome P450, E-class, group IV; IPR017972: Cytochrome P450, conserved site	GO:0004497 MF: monooxygenase activity;GO:0005506 MF: iron ion binding;GO:0016705 MF: oxidoreductase activity, acting on paired donors, with incorporation or reduction of molecular oxygen;GO:0020037 MF: heme binding;GO:0055114 BP: oxidation-reduction process	PF00067	IPR001128; IPR002403; IPR017972	GO:0004497; GO:0005506; GO:0016705; GO:0020037; GO:0055114
	TraesCS2B01G049900	PF00067: Cytochrome P450	IPR001128: Cytochrome P450; IPR002403: Cytochrome P450, E-class, group IV; IPR017972: Cytochrome P450, conserved site	GO:0004497 MF: monooxygenase activity;GO:0005506 MF: iron ion binding;GO:0016705 MF: oxidoreductase activity, acting on paired donors, with incorporation or reduction of molecular oxygen;GO:0020037 MF: heme binding;GO:0055114 BP: oxidation-reduction process	PF00067	IPR001128; IPR002403; IPR017972	GO:0004497; GO:0005506; GO:0016705; GO:0020037; GO:0055114
	TraesCS2B01G050000	PF03018: Dirigent-like protein; PF01419: Jacalin-like lectin domain	IPR001229: Jacalin-like lectin domain; IPR004265: Plant disease resistance response protein		PF03018; PF01419	IPR001229; IPR004265
	TraesCS2B01G050100	PF03018: Dirigent-like protein; PF01419: Jacalin-like lectin domain	IPR001229: Jacalin-like lectin domain; IPR004265: Plant disease resistance response protein		PF03018; PF01419	IPR001229; IPR004265
	TraesCS2B01G050200	PF03018: Dirigent-like protein; PF01419: Jacalin-like lectin domain	IPR001229: Jacalin-like lectin domain; IPR004265: Plant disease resistance response protein		PF03018; PF01419	IPR001229; IPR004265
	TraesCS2B01G050300	PF07876: Stress responsive A/B Barrel Domain	IPR011008: Dimeric alpha-beta barrel; IPR013097: Stress responsive alpha-beta barrel		PF07876	IPR011008; IPR013097
	TraesCS2B01G050400	PF07876: Stress responsive A/B Barrel Domain	IPR011008: Dimeric alpha-beta barrel; IPR013097: Stress responsive alpha-beta barrel		PF07876	IPR011008; IPR013097
	TraesCS2B01G050500		IPR032675: Leucine-rich repeat domain, L domain-like			IPR032675
	TraesCS2B01G050600
	TraesCS2B01G050700	PF02225: PA domain; PF00082: Subtilase family	IPR000209: Peptidase S8/S53 domain; IPR003137: PA domain; IPR023828: Peptidase S8, subtilisin, Ser-active site	GO:0004252 MF: serine-type endopeptidase activity;GO:0006508 BP: proteolysis	PF02225; PF00082	IPR000209; IPR003137; IPR023828	GO:0004252; GO:0006508
	TraesCS2B01G050800	PF00082: Subtilase family; PF02225: PA domain	IPR000209: Peptidase S8/S53 domain; IPR003137: PA domain; IPR015500: Peptidase S8, subtilisin-related; IPR023828: Peptidase S8, subtilisin, Ser-active site	GO:0004252 MF: serine-type endopeptidase activity;GO:0006508 BP: proteolysis	PF00082; PF02225	IPR000209; IPR003137; IPR015500; IPR023828	GO:0004252; GO:0006508
	TraesCS2B01G050900	PF14226: non-haem dioxygenase in morphine synthesis N-terminal; PF03171: 2OG-Fe(II) oxygenase superfamily	IPR005123: Oxoglutarate/iron-dependent dioxygenase; IPR026992: Non-haem dioxygenase N-terminal domain; IPR027443: Isopenicillin N synthase-like	GO:0016491 MF: oxidoreductase activity;GO:0055114 BP: oxidation-reduction process	PF14226; PF03171	IPR005123; IPR026992; IPR027443	GO:0016491; GO:0055114
	TraesCS2B01G051000	PF08623: TATA-binding protein interacting (TIP20)	IPR011989: Armadillo-like helical; IPR013932: TATA-binding protein interacting (TIP20); IPR016024: Armadillo-type fold	GO:0005488 MF: binding	PF08623	IPR011989; IPR013932; IPR016024	GO:0005488
	TraesCS2B01G051100	PF14226: non-haem dioxygenase in morphine synthesis N-terminal; PF03171: 2OG-Fe(II) oxygenase superfamily	IPR005123: Oxoglutarate/iron-dependent dioxygenase; IPR026992: Non-haem dioxygenase N-terminal domain; IPR027443: Isopenicillin N synthase-like	GO:0016491 MF: oxidoreductase activity;GO:0055114 BP: oxidation-reduction process	PF14226; PF03171	IPR005123; IPR026992; IPR027443	GO:0016491; GO:0055114
	TraesCS2B01G051200
	TraesCS2B01G051300	PF06966: Protein of unknown function (DUF1295)	IPR001104: 3-oxo-5-alpha-steroid 4-dehydrogenase, C-terminal; IPR010721: Protein of unknown function DUF1295	GO:0005737 CC: cytoplasm;GO:0006629 BP: lipid metabolic process;GO:0016021 CC: integral component of membrane;GO:0016627 MF: oxidoreductase activity, acting on the CH-CH group of donors	PF06966	IPR001104; IPR010721	GO:0005737; GO:0006629; GO:0016021; GO:0016627
	TraesCS2B01G051400
	TraesCS2B01G051500	PF00069: Protein kinase domain	IPR000719: Protein kinase domain; IPR008271: Serine/threonine-protein kinase, active site; IPR011009: Protein kinase-like domain; IPR017441: Protein kinase, ATP binding site	GO:0004672 MF: protein kinase activity;GO:0005524 MF: ATP binding;GO:0006468 BP: protein phosphorylation	PF00069	IPR000719; IPR008271; IPR011009; IPR017441	GO:0004672; GO:0005524; GO:0006468
	TraesCS2B01G051600	PF00232: Glycosyl hydrolase family 1	IPR001360: Glycoside hydrolase family 1; IPR017853: Glycoside hydrolase superfamily; IPR033132: Glycosyl hydrolases family 1, N-terminal conserved site	GO:0004553 MF: hydrolase activity, hydrolyzing O-glycosyl compounds;GO:0005975 BP: carbohydrate metabolic process	PF00232	IPR001360; IPR017853; IPR033132	GO:0004553; GO:0005975
	TraesCS2B01G051700	PF12906: RING-variant domain	IPR011016: Zinc finger, RING-CH-type; IPR013083: Zinc finger, RING/FYVE/PHD-type	GO:0008270 MF: zinc ion binding	PF12906	IPR011016; IPR013083	GO:0008270
	TraesCS2B01G051800	PF00642: Zinc finger C-x8-C-x5-C-x3-H type (and similar); PF13847: Methyltransferase domain; PF05958: tRNA (Uracil-5-)-methyltransferase	IPR000504: RNA recognition motif domain; IPR000571: Zinc finger, CCCH-type; IPR010280: (Uracil-5)-methyltransferase family; IPR025714: Methyltransferase domain; IPR029063: S-adenosyl-L-methionine-dependent methyltransferase; IPR030390: RNA methyltransferase TrmA, active site	GO:0003676 MF: nucleic acid binding;GO:0006396 BP: RNA processing;GO:0008173 MF: RNA methyltransferase activity;GO:0046872 MF: metal ion binding	PF00642; PF13847; PF05958	IPR000504; IPR000571; IPR010280; IPR025714; IPR029063; IPR030390	GO:0003676; GO:0006396; GO:0008173; GO:0046872
	TraesCS2B01G051900	PF12796: Ankyrin repeats (3 copies)	IPR002110: Ankyrin repeat; IPR020683: Ankyrin repeat-containing domain	GO:0005515 MF: protein binding	PF12796	IPR002110; IPR020683	GO:0005515
	TraesCS2B01G052000	PF12776: Myb/SANT-like DNA-binding domain	IPR024752: Myb/SANT-like domain		PF12776	IPR024752
	TraesCS2B01G052100
	TraesCS2B01G052200	PF13968: Domain of unknown function (DUF4220); PF04578: Protein of unknown function, DUF594	IPR007658: Protein of unknown function DUF594; IPR025315: Domain of unknown function DUF4220		PF13968; PF04578	IPR007658; IPR025315
	TraesCS2B01G052300	PF08214: Histone acetylation protein; PF02135: TAZ zinc finger	IPR000197: Zinc finger, TAZ-type; IPR000433: Zinc finger, ZZ-type; IPR001965: Zinc finger, PHD-type; IPR011011: Zinc finger, FYVE/PHD-type; IPR013083: Zinc finger, RING/FYVE/PHD-type; IPR013178: Histone acetyltransferase Rtt109/CBP; IPR019786: Zinc finger, PHD-type, conserved site; IPR031162: CBP/p300-type histone acetyltransferase domain	GO:0003712 MF: transcription cofactor activity;GO:0004402 MF: histone acetyltransferase activity;GO:0005515 MF: protein binding;GO:0005634 CC: nucleus;GO:0006355 BP: regulation of transcription, DNA-templated;GO:0008270 MF: zinc ion binding;GO:0016573 BP: histone acetylation	PF08214; PF02135	IPR000197; IPR000433; IPR001965; IPR011011; IPR013083; IPR013178; IPR019786; IPR031162	GO:0003712; GO:0004402; GO:0005515; GO:0005634; GO:0006355; GO:0008270; GO:0016573
	TraesCS2B01G052400	PF00931: NB-ARC domain	IPR002182: NB-ARC; IPR027417: P-loop containing nucleoside triphosphate hydrolase	GO:0043531 MF: ADP binding	PF00931	IPR002182; IPR027417	GO:0043531
	TraesCS2B01G052500	PF07714: Protein tyrosine kinase	IPR000719: Protein kinase domain; IPR001245: Serine-threonine/tyrosine-protein kinase, catalytic domain; IPR008271: Serine/threonine-protein kinase, active site; IPR011009: Protein kinase-like domain	GO:0004672 MF: protein kinase activity;GO:0005524 MF: ATP binding;GO:0006468 BP: protein phosphorylation	PF07714	IPR000719; IPR001245; IPR008271; IPR011009	GO:0004672; GO:0005524; GO:0006468
	TraesCS2B01G052600	PF03407: Nucleotide-diphospho-sugar transferase	IPR005069: Nucleotide-diphospho-sugar transferase		PF03407	IPR005069
	TraesCS2B01G052700		IPR001810: F-box domain	GO:0005515 MF: protein binding		IPR001810	GO:0005515
	TraesCS2B01G052900
	TraesCS2B01G053000	PF08551: Eukaryotic integral membrane protein (DUF1751)	IPR013861: Transmembrane protein DUF1751, eukaryotic; IPR022764: Peptidase S54, rhomboid domain	GO:0004252 MF: serine-type endopeptidase activity;GO:0006890 BP: retrograde vesicle-mediated transport, Golgi to ER;GO:0016021 CC: integral component of membrane	PF08551	IPR013861; IPR022764	GO:0004252; GO:0006890; GO:0016021
	TraesCS2B01G053100
	TraesCS2B01G053200	PF00704: Glycosyl hydrolases family 18	IPR001223: Glycoside hydrolase family 18, catalytic domain; IPR017853: Glycoside hydrolase superfamily	GO:0005975 BP: carbohydrate metabolic process	PF00704	IPR001223; IPR017853	GO:0005975
	TraesCS2B01G053300	PF00069: Protein kinase domain	IPR000719: Protein kinase domain; IPR008271: Serine/threonine-protein kinase, active site; IPR011009: Protein kinase-like domain; IPR017441: Protein kinase, ATP binding site	GO:0004672 MF: protein kinase activity;GO:0005524 MF: ATP binding;GO:0006468 BP: protein phosphorylation	PF00069	IPR000719; IPR008271; IPR011009; IPR017441	GO:0004672; GO:0005524; GO:0006468
	TraesCS2B01G053400	PF07859: alpha/beta hydrolase fold	IPR013094: Alpha/beta hydrolase fold-3; IPR029058: Alpha/Beta hydrolase fold	GO:0008152 BP: metabolic process;GO:0016787 MF: hydrolase activity	PF07859	IPR013094; IPR029058	GO:0008152; GO:0016787
	TraesCS2B01G053500	PF00139: Legume lectin domain; PF00069: Protein kinase domain	IPR000719: Protein kinase domain; IPR001220: Legume lectin domain; IPR008271: Serine/threonine-protein kinase, active site; IPR011009: Protein kinase-like domain; IPR013320: Concanavalin A-like lectin/glucanase domain; IPR017441: Protein kinase, ATP binding site	GO:0004672 MF: protein kinase activity;GO:0005524 MF: ATP binding;GO:0006468 BP: protein phosphorylation;GO:0030246 MF: carbohydrate binding	PF00139; PF00069	IPR000719; IPR001220; IPR008271; IPR011009; IPR013320; IPR017441	GO:0004672; GO:0005524; GO:0006468; GO:0030246
	TraesCS2B01G053600	PF00364: Biotin-requiring enzyme; PF00198: 2-oxoacid dehydrogenases acyltransferase (catalytic domain)	IPR000089: Biotin/lipoyl attachment; IPR001078: 2-oxoacid dehydrogenase acyltransferase, catalytic domain; IPR003016: 2-oxo acid dehydrogenase, lipoyl-binding site; IPR006255: Dihydrolipoamide succinyltransferase; IPR011053: Single hybrid motif	GO:0004149 MF: dihydrolipoyllysine-residue succinyltransferase activity;GO:0006099 BP: tricarboxylic acid cycle;GO:0008152 BP: metabolic process;GO:0016746 MF: transferase activity, transferring acyl groups;GO:0045252 CC: oxoglutarate dehydrogenase complex	PF00364; PF00198	IPR000089; IPR001078; IPR003016; IPR006255; IPR011053	GO:0004149; GO:0006099; GO:0008152; GO:0016746; GO:0045252
	TraesCS2B01G053700	PF01425: Amidase	IPR020556: Amidase, conserved site; IPR023631: Amidase signature domain		PF01425	IPR020556; IPR023631
	TraesCS2B01G053800	PF01425: Amidase	IPR020556: Amidase, conserved site; IPR023631: Amidase signature domain		PF01425	IPR020556; IPR023631
	TraesCS2B01G053900	PF00847: AP2 domain	IPR001471: AP2/ERF domain; IPR016177: DNA-binding domain	GO:0003677 MF: DNA binding;GO:0003700 MF: transcription factor activity, sequence-specific DNA binding;GO:0006355 BP: regulation of transcription, DNA-templated	PF00847	IPR001471; IPR016177	GO:0003677; GO:0003700; GO:0006355
	TraesCS2B01G054000	PF00847: AP2 domain	IPR001471: AP2/ERF domain; IPR016177: DNA-binding domain	GO:0003677 MF: DNA binding;GO:0003700 MF: transcription factor activity, sequence-specific DNA binding;GO:0006355 BP: regulation of transcription, DNA-templated	PF00847	IPR001471; IPR016177	GO:0003677; GO:0003700; GO:0006355
	TraesCS2B01G054100	PF00847: AP2 domain	IPR001471: AP2/ERF domain; IPR016177: DNA-binding domain	GO:0003677 MF: DNA binding;GO:0003700 MF: transcription factor activity, sequence-specific DNA binding;GO:0006355 BP: regulation of transcription, DNA-templated	PF00847	IPR001471; IPR016177	GO:0003677; GO:0003700; GO:0006355
	TraesCS2B01G054200	PF13962: Domain of unknown function	IPR026961: PGG domain		PF13962	IPR026961
	TraesCS2B01G054300	PF13962: Domain of unknown function	IPR026961: PGG domain		PF13962	IPR026961
	TraesCS2B01G054400		IPR015927: Peptidase S24/S26A/S26B/S26C			IPR015927
	TraesCS2B01G054500	PF00139: Legume lectin domain; PF00069: Protein kinase domain	IPR000719: Protein kinase domain; IPR001220: Legume lectin domain; IPR008271: Serine/threonine-protein kinase, active site; IPR011009: Protein kinase-like domain; IPR013320: Concanavalin A-like lectin/glucanase domain; IPR019825: Legume lectin, beta chain, Mn/Ca-binding site	GO:0004672 MF: protein kinase activity;GO:0005524 MF: ATP binding;GO:0006468 BP: protein phosphorylation;GO:0030246 MF: carbohydrate binding	PF00139; PF00069	IPR000719; IPR001220; IPR008271; IPR011009; IPR013320; IPR019825	GO:0004672; GO:0005524; GO:0006468; GO:0030246
	TraesCS2B01G054600	PF00300: Histidine phosphatase superfamily (branch 1)	IPR013078: Histidine phosphatase superfamily, clade-1; IPR029033: Histidine phosphatase superfamily		PF00300	IPR013078; IPR029033
	TraesCS2B01G054700	PF00300: Histidine phosphatase superfamily (branch 1)	IPR013078: Histidine phosphatase superfamily, clade-1; IPR029033: Histidine phosphatase superfamily		PF00300	IPR013078; IPR029033
	TraesCS2B01G054800	PF00300: Histidine phosphatase superfamily (branch 1)	IPR013078: Histidine phosphatase superfamily, clade-1; IPR029033: Histidine phosphatase superfamily		PF00300	IPR013078; IPR029033
	TraesCS2B01G054900	PF00931: NB-ARC domain	IPR002182: NB-ARC; IPR011991: Winged helix-turn-helix DNA-binding domain; IPR027417: P-loop containing nucleoside triphosphate hydrolase; IPR032675: Leucine-rich repeat domain, L domain-like	GO:0043531 MF: ADP binding	PF00931	IPR002182; IPR011991; IPR027417; IPR032675	GO:0043531
	TraesCS2B01G055000	PF00931: NB-ARC domain	IPR002182: NB-ARC; IPR011991: Winged helix-turn-helix DNA-binding domain; IPR027417: P-loop containing nucleoside triphosphate hydrolase; IPR032675: Leucine-rich repeat domain, L domain-like	GO:0043531 MF: ADP binding	PF00931	IPR002182; IPR011991; IPR027417; IPR032675	GO:0043531
	TraesCS2B01G055100	PF13460: NAD(P)H-binding	IPR016040: NAD(P)-binding domain		PF13460	IPR016040
	TraesCS2B01G055200	PF00931: NB-ARC domain	IPR002182: NB-ARC; IPR011991: Winged helix-turn-helix DNA-binding domain; IPR027417: P-loop containing nucleoside triphosphate hydrolase	GO:0043531 MF: ADP binding	PF00931	IPR002182; IPR011991; IPR027417	GO:0043531
	TraesCS2B01G055300	PF00931: NB-ARC domain	IPR002182: NB-ARC; IPR011991: Winged helix-turn-helix DNA-binding domain; IPR027417: P-loop containing nucleoside triphosphate hydrolase; IPR032675: Leucine-rich repeat domain, L domain-like	GO:0043531 MF: ADP binding	PF00931	IPR002182; IPR011991; IPR027417; IPR032675	GO:0043531
	TraesCS2B01G055400	PF02458: Transferase family	IPR003480: Transferase	GO:0016747 MF: transferase activity, transferring acyl groups other than amino-acyl groups	PF02458	IPR003480	GO:0016747
	TraesCS2B01G055500	PF01419: Jacalin-like lectin domain	IPR001229: Jacalin-like lectin domain		PF01419	IPR001229
	TraesCS2B01G055600	PF01419: Jacalin-like lectin domain	IPR001229: Jacalin-like lectin domain		PF01419	IPR001229
	TraesCS2B01G055700	PF03083: Sugar efflux transporter for intercellular exchange	IPR004316: SWEET sugar transporter	GO:0016021 CC: integral component of membrane	PF03083	IPR004316	GO:0016021
	TraesCS2B01G055800	PF03083: Sugar efflux transporter for intercellular exchange	IPR004316: SWEET sugar transporter	GO:0016021 CC: integral component of membrane	PF03083	IPR004316	GO:0016021
	TraesCS2B01G055900	PF03083: Sugar efflux transporter for intercellular exchange	IPR004316: SWEET sugar transporter	GO:0016021 CC: integral component of membrane	PF03083	IPR004316	GO:0016021
	TraesCS2B01G056000	PF03083: Sugar efflux transporter for intercellular exchange	IPR004316: SWEET sugar transporter	GO:0016021 CC: integral component of membrane	PF03083	IPR004316	GO:0016021
	TraesCS2B01G056100	PF03083: Sugar efflux transporter for intercellular exchange	IPR004316: SWEET sugar transporter	GO:0016021 CC: integral component of membrane	PF03083	IPR004316	GO:0016021
	TraesCS2B01G056200	PF13456: Reverse transcriptase-like	IPR012337: Ribonuclease H-like domain	GO:0003676 MF: nucleic acid binding	PF13456	IPR012337	GO:0003676
	TraesCS2B01G056300	PF03106: WRKY DNA -binding domain	IPR003657: WRKY domain	GO:0003700 MF: transcription factor activity, sequence-specific DNA binding;GO:0006355 BP: regulation of transcription, DNA-templated;GO:0043565 MF: sequence-specific DNA binding	PF03106	IPR003657	GO:0003700; GO:0006355; GO:0043565
	TraesCS2B01G056400	PF03106: WRKY DNA -binding domain	IPR003657: WRKY domain	GO:0003700 MF: transcription factor activity, sequence-specific DNA binding;GO:0006355 BP: regulation of transcription, DNA-templated;GO:0043565 MF: sequence-specific DNA binding	PF03106	IPR003657	GO:0003700; GO:0006355; GO:0043565
	TraesCS2B01G056500		IPR027417: P-loop containing nucleoside triphosphate hydrolase; IPR032675: Leucine-rich repeat domain, L domain-like			IPR027417; IPR032675
	TraesCS2B01G056600
	TraesCS2B01G056700	PF01419: Jacalin-like lectin domain	IPR001229: Jacalin-like lectin domain		PF01419	IPR001229
	TraesCS2B01G056800	PF02181: Formin Homology 2 Domain	IPR015425: Formin, FH2 domain		PF02181	IPR015425
	TraesCS2B01G056900	PF11717: RNA binding activity-knot of a chromodomain	IPR000953: Chromo/chromo shadow domain; IPR016197: Chromo domain-like; IPR025995: RNA binding activity-knot of a chromodomain		PF11717	IPR000953; IPR016197; IPR025995
	TraesCS2B01G057000	PF11717: RNA binding activity-knot of a chromodomain; PF05712: MRG	IPR000953: Chromo/chromo shadow domain; IPR008676: MRG; IPR016197: Chromo domain-like; IPR025995: RNA binding activity-knot of a chromodomain; IPR026541: MRG domain	GO:0005634 CC: nucleus;GO:0006325 BP: chromatin organization;GO:0006355 BP: regulation of transcription, DNA-templated	PF11717; PF05712	IPR000953; IPR008676; IPR016197; IPR025995; IPR026541	GO:0005634; GO:0006325; GO:0006355
	TraesCS2B01G057100	PF00067: Cytochrome P450	IPR001128: Cytochrome P450; IPR002401: Cytochrome P450, E-class, group I; IPR017972: Cytochrome P450, conserved site	GO:0005506 MF: iron ion binding;GO:0016705 MF: oxidoreductase activity, acting on paired donors, with incorporation or reduction of molecular oxygen;GO:0020037 MF: heme binding;GO:0055114 BP: oxidation-reduction process	PF00067	IPR001128; IPR002401; IPR017972	GO:0005506; GO:0016705; GO:0020037; GO:0055114
	TraesCS2B01G057200	PF04727: ELMO/CED-12 family	IPR006816: ELMO domain		PF04727	IPR006816
	TraesCS2B01G057300	PF17123: RING-like zinc finger; PF13519: von Willebrand factor type A domain	IPR001841: Zinc finger, RING-type; IPR002035: von Willebrand factor, type A; IPR013083: Zinc finger, RING/FYVE/PHD-type	GO:0005515 MF: protein binding;GO:0008270 MF: zinc ion binding	PF17123; PF13519	IPR001841; IPR002035; IPR013083	GO:0005515; GO:0008270
	TraesCS2B01G057400	PF05055: Protein of unknown function (DUF677)	IPR007749: Protein of unknown function DUF677		PF05055	IPR007749
	TraesCS2B01G057500	PF04535: Domain of unknown function (DUF588)	IPR006702: Domain of unknown function DUF588		PF04535	IPR006702
	TraesCS2B01G057600	PF00854: POT family	IPR000109: Proton-dependent oligopeptide transporter family; IPR020846: Major facilitator superfamily domain	GO:0005215 MF: transporter activity;GO:0006810 BP: transport;GO:0016020 CC: membrane	PF00854	IPR000109; IPR020846	GO:0005215; GO:0006810; GO:0016020
	TraesCS2B01G057700	PF00854: POT family	IPR000109: Proton-dependent oligopeptide transporter family; IPR020846: Major facilitator superfamily domain	GO:0005215 MF: transporter activity;GO:0006810 BP: transport;GO:0016020 CC: membrane	PF00854	IPR000109; IPR020846	GO:0005215; GO:0006810; GO:0016020
	TraesCS2B01G057800	PF00067: Cytochrome P450	IPR001128: Cytochrome P450; IPR002401: Cytochrome P450, E-class, group I; IPR017972: Cytochrome P450, conserved site	GO:0005506 MF: iron ion binding;GO:0016705 MF: oxidoreductase activity, acting on paired donors, with incorporation or reduction of molecular oxygen;GO:0020037 MF: heme binding;GO:0055114 BP: oxidation-reduction process	PF00067	IPR001128; IPR002401; IPR017972	GO:0005506; GO:0016705; GO:0020037; GO:0055114
	TraesCS2B01G057900	PF00067: Cytochrome P450	IPR001128: Cytochrome P450; IPR002401: Cytochrome P450, E-class, group I; IPR017972: Cytochrome P450, conserved site	GO:0005506 MF: iron ion binding;GO:0016705 MF: oxidoreductase activity, acting on paired donors, with incorporation or reduction of molecular oxygen;GO:0020037 MF: heme binding;GO:0055114 BP: oxidation-reduction process	PF00067	IPR001128; IPR002401; IPR017972	GO:0005506; GO:0016705; GO:0020037; GO:0055114
	TraesCS2B01G058000	PF00067: Cytochrome P450	IPR001128: Cytochrome P450; IPR002401: Cytochrome P450, E-class, group I; IPR017972: Cytochrome P450, conserved site	GO:0005506 MF: iron ion binding;GO:0016705 MF: oxidoreductase activity, acting on paired donors, with incorporation or reduction of molecular oxygen;GO:0020037 MF: heme binding;GO:0055114 BP: oxidation-reduction process	PF00067	IPR001128; IPR002401; IPR017972	GO:0005506; GO:0016705; GO:0020037; GO:0055114
	TraesCS2B01G058100	PF00067: Cytochrome P450	IPR001128: Cytochrome P450; IPR002401: Cytochrome P450, E-class, group I	GO:0005506 MF: iron ion binding;GO:0016705 MF: oxidoreductase activity, acting on paired donors, with incorporation or reduction of molecular oxygen;GO:0020037 MF: heme binding;GO:0055114 BP: oxidation-reduction process	PF00067	IPR001128; IPR002401	GO:0005506; GO:0016705; GO:0020037; GO:0055114
	TraesCS2B01G058200	PF01593: Flavin containing amine oxidoreductase; PF02353: Mycolic acid cyclopropane synthetase	IPR002937: Amine oxidase; IPR023753: FAD/NAD(P)-binding domain; IPR029063: S-adenosyl-L-methionine-dependent methyltransferase	GO:0016491 MF: oxidoreductase activity;GO:0055114 BP: oxidation-reduction process	PF01593; PF02353	IPR002937; IPR023753; IPR029063	GO:0016491; GO:0055114
	TraesCS2B01G058300	PF12680: SnoaL-like domain	IPR009959: Polyketide cyclase SnoaL-like domain; IPR032710: NTF2-like domain		PF12680	IPR009959; IPR032710
	TraesCS2B01G058400	PF00450: Serine carboxypeptidase	IPR001563: Peptidase S10, serine carboxypeptidase; IPR029058: Alpha/Beta hydrolase fold	GO:0004185 MF: serine-type carboxypeptidase activity;GO:0006508 BP: proteolysis	PF00450	IPR001563; IPR029058	GO:0004185; GO:0006508
	TraesCS2B01G058500	PF00083: Sugar (and other) transporter	IPR003663: Sugar/inositol transporter; IPR005828: Major facilitator, sugar transporter-like; IPR005829: Sugar transporter, conserved site; IPR020846: Major facilitator superfamily domain	GO:0005215 MF: transporter activity;GO:0016020 CC: membrane;GO:0016021 CC: integral component of membrane;GO:0022857 MF: transmembrane transporter activity;GO:0022891 MF: substrate-specific transmembrane transporter activity;GO:0055085 BP: transmembrane transport	PF00083	IPR003663; IPR005828; IPR005829; IPR020846	GO:0005215; GO:0016020; GO:0016021; GO:0022857; GO:0022891; GO:0055085
	TraesCS2B01G058600		IPR032675: Leucine-rich repeat domain, L domain-like			IPR032675
	TraesCS2B01G058700
	TraesCS2B01G058800	PF00083: Sugar (and other) transporter	IPR005828: Major facilitator, sugar transporter-like; IPR005829: Sugar transporter, conserved site; IPR020846: Major facilitator superfamily domain	GO:0005215 MF: transporter activity;GO:0016021 CC: integral component of membrane;GO:0022857 MF: transmembrane transporter activity;GO:0055085 BP: transmembrane transport	PF00083	IPR005828; IPR005829; IPR020846	GO:0005215; GO:0016021; GO:0022857; GO:0055085
	TraesCS2B01G058900	PF00931: NB-ARC domain	IPR002182: NB-ARC; IPR011991: Winged helix-turn-helix DNA-binding domain; IPR027417: P-loop containing nucleoside triphosphate hydrolase; IPR032675: Leucine-rich repeat domain, L domain-like	GO:0043531 MF: ADP binding	PF00931	IPR002182; IPR011991; IPR027417; IPR032675	GO:0043531
	TraesCS2B01G059000	PF00722: Glycosyl hydrolases family 16; PF06955: Xyloglucan endo-transglycosylase (XET) C-terminus	IPR000757: Glycoside hydrolase family 16; IPR008263: Glycoside hydrolase, family 16, active site; IPR010713: Xyloglucan endo-transglycosylase, C-terminal; IPR013320: Concanavalin A-like lectin/glucanase domain; IPR016455: Xyloglucan endotransglucosylase/hydrolase	GO:0004553 MF: hydrolase activity, hydrolyzing O-glycosyl compounds;GO:0005618 CC: cell wall;GO:0005975 BP: carbohydrate metabolic process;GO:0006073 BP: cellular glucan metabolic process;GO:0010411 BP: xyloglucan metabolic process;GO:0016762 MF: xyloglucan:xyloglucosyl transferase activity;GO:0042546 BP: cell wall biogenesis;GO:0048046 CC: apoplast	PF00722; PF06955	IPR000757; IPR008263; IPR010713; IPR013320; IPR016455	GO:0004553; GO:0005618; GO:0005975; GO:0006073; GO:0010411; GO:0016762; GO:0042546; GO:0048046
	TraesCS2B01G059100	PF00083: Sugar (and other) transporter	IPR005828: Major facilitator, sugar transporter-like; IPR020846: Major facilitator superfamily domain	GO:0016021 CC: integral component of membrane;GO:0022857 MF: transmembrane transporter activity;GO:0055085 BP: transmembrane transport	PF00083	IPR005828; IPR020846	GO:0016021; GO:0022857; GO:0055085
	TraesCS2B01G059200
	TraesCS2B01G059300
	TraesCS2B01G059400	PF13947: Wall-associated receptor kinase galacturonan-binding; PF07714: Protein tyrosine kinase	IPR000719: Protein kinase domain; IPR000742: EGF-like domain; IPR001245: Serine-threonine/tyrosine-protein kinase, catalytic domain; IPR001881: EGF-like calcium-binding domain; IPR008271: Serine/threonine-protein kinase, active site; IPR011009: Protein kinase-like domain; IPR017441: Protein kinase, ATP binding site; IPR025287: Wall-associated receptor kinase, galacturonan-binding domain	GO:0004672 MF: protein kinase activity;GO:0005509 MF: calcium ion binding;GO:0005515 MF: protein binding;GO:0005524 MF: ATP binding;GO:0006468 BP: protein phosphorylation;GO:0030247 MF: polysaccharide binding	PF13947; PF07714	IPR000719; IPR000742; IPR001245; IPR001881; IPR008271; IPR011009; IPR017441; IPR025287	GO:0004672; GO:0005509; GO:0005515; GO:0005524; GO:0006468; GO:0030247
	TraesCS2B01G059500
	TraesCS2B01G059600
	TraesCS2B01G059700
	TraesCS2B01G059800
	TraesCS2B01G059900	PF01249: Ribosomal protein S21e	IPR001931: Ribosomal protein S21e; IPR018279: Ribosomal protein S21e, conserved site	GO:0003735 MF: structural constituent of ribosome;GO:0005622 CC: intracellular;GO:0005840 CC: ribosome;GO:0006412 BP: translation	PF01249	IPR001931; IPR018279	GO:0003735; GO:0005622; GO:0005840; GO:0006412
	TraesCS2B01G060000	PF03101: FAR1 DNA-binding domain	IPR004330: FAR1 DNA binding domain		PF03101	IPR004330
	TraesCS2B01G060100		IPR007527: Zinc finger, SWIM-type	GO:0008270 MF: zinc ion binding		IPR007527	GO:0008270
	TraesCS2B01G060200
	TraesCS2B01G060300
	TraesCS2B01G060400
	TraesCS2B01G060500
	TraesCS2B01G060600
	TraesCS2B01G060700		IPR001810: F-box domain	GO:0005515 MF: protein binding		IPR001810	GO:0005515
	TraesCS2B01G060800	PF03059: Nicotianamine synthase protein	IPR004298: Nicotianamine synthase; IPR029063: S-adenosyl-L-methionine-dependent methyltransferase	GO:0030410 MF: nicotianamine synthase activity;GO:0030418 BP: nicotianamine biosynthetic process	PF03059	IPR004298; IPR029063	GO:0030410; GO:0030418
	TraesCS2B01G060900	PF00005: ABC transporter	IPR003439: ABC transporter-like; IPR003593: AAA+ ATPase domain; IPR017871: ABC transporter, conserved site; IPR027417: P-loop containing nucleoside triphosphate hydrolase	GO:0005524 MF: ATP binding;GO:0016887 MF: ATPase activity	PF00005	IPR003439; IPR003593; IPR017871; IPR027417	GO:0005524; GO:0016887
	TraesCS2B01G061000	PF01397: Terpene synthase, N-terminal domain; PF03936: Terpene synthase family, metal binding domain	IPR001906: Terpene synthase, N-terminal domain; IPR005630: Terpene synthase, metal-binding domain; IPR008930: Terpenoid cyclases/protein prenyltransferase alpha-alpha toroid; IPR008949: Isoprenoid synthase domain	GO:0000287 MF: magnesium ion binding;GO:0008152 BP: metabolic process;GO:0010333 MF: terpene synthase activity;GO:0016829 MF: lyase activity	PF01397; PF03936	IPR001906; IPR005630; IPR008930; IPR008949	GO:0000287; GO:0008152; GO:0010333; GO:0016829
	TraesCS2B01G061100	PF00931: NB-ARC domain	IPR002182: NB-ARC; IPR003593: AAA+ ATPase domain; IPR011991: Winged helix-turn-helix DNA-binding domain; IPR027417: P-loop containing nucleoside triphosphate hydrolase; IPR032675: Leucine-rich repeat domain, L domain-like	GO:0043531 MF: ADP binding	PF00931	IPR002182; IPR003593; IPR011991; IPR027417; IPR032675	GO:0043531
	TraesCS2B01G061200
	TraesCS2B01G061300
	TraesCS2B01G061400
	TraesCS2B01G061500
	TraesCS2B01G061600		IPR027417: P-loop containing nucleoside triphosphate hydrolase; IPR032675: Leucine-rich repeat domain, L domain-like			IPR027417; IPR032675
	TraesCS2B01G061700	PF13456: Reverse transcriptase-like	IPR012337: Ribonuclease H-like domain	GO:0003676 MF: nucleic acid binding	PF13456	IPR012337	GO:0003676
	TraesCS2B01G061800
	TraesCS2B01G061900
	TraesCS2B01G062000	PF00304: Gamma-thionin family	IPR003614: Knottin, scorpion toxin-like; IPR008176: Defensin, plant	GO:0006952 BP: defense response	PF00304	IPR003614; IPR008176	GO:0006952
	TraesCS2B01G062100	PF00304: Gamma-thionin family	IPR003614: Knottin, scorpion toxin-like; IPR008176: Defensin, plant	GO:0006952 BP: defense response	PF00304	IPR003614; IPR008176	GO:0006952
	TraesCS2B01G062200
	TraesCS2B01G062300
	TraesCS2B01G062400
	TraesCS2B01G062500	PF08241: Methyltransferase domain	IPR013216: Methyltransferase type 11; IPR029063: S-adenosyl-L-methionine-dependent methyltransferase	GO:0008152 BP: metabolic process;GO:0008168 MF: methyltransferase activity	PF08241	IPR013216; IPR029063	GO:0008152; GO:0008168
	TraesCS2B01G062600
	TraesCS2B01G062700
	TraesCS2B01G062800
	TraesCS2B01G062900	PF03634: TCP family transcription factor	IPR005333: Transcription factor, TCP; IPR017887: Transcription factor TCP subgroup		PF03634	IPR005333; IPR017887
	TraesCS2B01G063000	PF04043: Plant invertase/pectin methylesterase inhibitor	IPR006501: Pectinesterase inhibitor domain	GO:0004857 MF: enzyme inhibitor activity	PF04043	IPR006501	GO:0004857
	TraesCS2B01G063100	PF13966: zinc-binding in reverse transcriptase; PF13456: Reverse transcriptase-like	IPR012337: Ribonuclease H-like domain; IPR026960: Reverse transcriptase zinc-binding domain	GO:0003676 MF: nucleic acid binding	PF13966; PF13456	IPR012337; IPR026960	GO:0003676
	TraesCS2B01G063200	PF04043: Plant invertase/pectin methylesterase inhibitor	IPR006501: Pectinesterase inhibitor domain	GO:0004857 MF: enzyme inhibitor activity	PF04043	IPR006501	GO:0004857
	TraesCS2B01G063300
	TraesCS2B01G063400	PF00685: Sulfotransferase domain	IPR000863: Sulfotransferase domain; IPR027417: P-loop containing nucleoside triphosphate hydrolase	GO:0008146 MF: sulfotransferase activity	PF00685	IPR000863; IPR027417	GO:0008146
	TraesCS2B01G063500	PF00685: Sulfotransferase domain	IPR000863: Sulfotransferase domain; IPR027417: P-loop containing nucleoside triphosphate hydrolase	GO:0008146 MF: sulfotransferase activity	PF00685	IPR000863; IPR027417	GO:0008146
	TraesCS2B01G063600		IPR013750: GHMP kinase, C-terminal domain; IPR014721: Ribosomal protein S5 domain 2-type fold, subgroup			IPR013750; IPR014721
	TraesCS2B01G063700
	TraesCS2B01G063800		IPR001810: F-box domain; IPR017451: F-box associated interaction domain	GO:0005515 MF: protein binding		IPR001810; IPR017451	GO:0005515
	TraesCS2B01G063900	PF00254: FKBP-type peptidyl-prolyl cis-trans isomerase; PF13181: Tetratricopeptide repeat; PF00515: Tetratricopeptide repeat	IPR001179: FKBP-type peptidyl-prolyl cis-trans isomerase domain; IPR001440: Tetratricopeptide repeat 1; IPR011990: Tetratricopeptide-like helical domain; IPR013026: Tetratricopeptide repeat-containing domain; IPR019734: Tetratricopeptide repeat	GO:0005515 MF: protein binding	PF00254; PF13181; PF00515	IPR001179; IPR001440; IPR011990; IPR013026; IPR019734	GO:0005515
	TraesCS2B01G064000	PF12937: F-box-like; PF07734: F-box associated	IPR001810: F-box domain; IPR006527: F-box associated domain, type 1; IPR017451: F-box associated interaction domain	GO:0005515 MF: protein binding	PF12937; PF07734	IPR001810; IPR006527; IPR017451	GO:0005515
	TraesCS2B01G064100	PF12937: F-box-like; PF07734: F-box associated	IPR001810: F-box domain; IPR006527: F-box associated domain, type 1; IPR017451: F-box associated interaction domain	GO:0005515 MF: protein binding	PF12937; PF07734	IPR001810; IPR006527; IPR017451	GO:0005515
	TraesCS2B01G064200	PF03018: Dirigent-like protein	IPR004265: Plant disease resistance response protein		PF03018	IPR004265
	TraesCS2B01G064300	PF01743: Poly A polymerase head domain	IPR002646: Poly A polymerase, head domain	GO:0003723 MF: RNA binding;GO:0006396 BP: RNA processing;GO:0016779 MF: nucleotidyltransferase activity	PF01743	IPR002646	GO:0003723; GO:0006396; GO:0016779
	TraesCS2B01G064400
	TraesCS2B01G064500	PF00146: NADH dehydrogenase	IPR001694: NADH:ubiquinone oxidoreductase, subunit 1/F420H2 oxidoreductase subunit H	GO:0016020 CC: membrane;GO:0055114 BP: oxidation-reduction process	PF00146	IPR001694	GO:0016020; GO:0055114
	TraesCS2B01G064600	PF00067: Cytochrome P450	IPR001128: Cytochrome P450; IPR002401: Cytochrome P450, E-class, group I; IPR017972: Cytochrome P450, conserved site	GO:0005506 MF: iron ion binding;GO:0016705 MF: oxidoreductase activity, acting on paired donors, with incorporation or reduction of molecular oxygen;GO:0020037 MF: heme binding;GO:0055114 BP: oxidation-reduction process	PF00067	IPR001128; IPR002401; IPR017972	GO:0005506; GO:0016705; GO:0020037; GO:0055114
	TraesCS2B01G064700	PF01397: Terpene synthase, N-terminal domain	IPR001906: Terpene synthase, N-terminal domain; IPR008930: Terpenoid cyclases/protein prenyltransferase alpha-alpha toroid; IPR008949: Isoprenoid synthase domain	GO:0008152 BP: metabolic process;GO:0010333 MF: terpene synthase activity;GO:0016829 MF: lyase activity	PF01397	IPR001906; IPR008930; IPR008949	GO:0008152; GO:0010333; GO:0016829
	TraesCS2B01G064800	PF02458: Transferase family	IPR003480: Transferase	GO:0016747 MF: transferase activity, transferring acyl groups other than amino-acyl groups	PF02458	IPR003480	GO:0016747
	TraesCS2B01G064900	PF13968: Domain of unknown function (DUF4220); PF04578: Protein of unknown function, DUF594	IPR007658: Protein of unknown function DUF594; IPR025315: Domain of unknown function DUF4220		PF13968; PF04578	IPR007658; IPR025315
	TraesCS2B01G065000
	TraesCS2B01G065100	PF14111: Domain of unknown function (DUF4283)	IPR001878: Zinc finger, CCHC-type; IPR025558: Domain of unknown function DUF4283	GO:0003676 MF: nucleic acid binding;GO:0008270 MF: zinc ion binding	PF14111	IPR001878; IPR025558	GO:0003676; GO:0008270
	TraesCS2B01G065200	PF01490: Transmembrane amino acid transporter protein	IPR013057: Amino acid transporter, transmembrane domain		PF01490	IPR013057
	TraesCS2B01G065300	PF00806: Pumilio-family RNA binding repeat	IPR001313: Pumilio RNA-binding repeat; IPR011989: Armadillo-like helical; IPR016024: Armadillo-type fold; IPR033133: Pumilio homology domain	GO:0003723 MF: RNA binding;GO:0005488 MF: binding	PF00806	IPR001313; IPR011989; IPR016024; IPR033133	GO:0003723; GO:0005488
	TraesCS2B01G065400
	TraesCS2B01G065500	PF00931: NB-ARC domain	IPR002182: NB-ARC; IPR011991: Winged helix-turn-helix DNA-binding domain; IPR027417: P-loop containing nucleoside triphosphate hydrolase; IPR032675: Leucine-rich repeat domain, L domain-like	GO:0043531 MF: ADP binding	PF00931	IPR002182; IPR011991; IPR027417; IPR032675	GO:0043531
	TraesCS2B01G065600	PF00069: Protein kinase domain	IPR000719: Protein kinase domain; IPR011009: Protein kinase-like domain	GO:0004672 MF: protein kinase activity;GO:0005524 MF: ATP binding;GO:0006468 BP: protein phosphorylation	PF00069	IPR000719; IPR011009	GO:0004672; GO:0005524; GO:0006468
	TraesCS2B01G065700	PF13962: Domain of unknown function	IPR026961: PGG domain		PF13962	IPR026961
	TraesCS2B01G065800	PF00891: O-methyltransferase	IPR001077: O-methyltransferase, family 2; IPR016461: O-methyltransferase COMT-type; IPR029063: S-adenosyl-L-methionine-dependent methyltransferase	GO:0008168 MF: methyltransferase activity;GO:0008171 MF: O-methyltransferase activity	PF00891	IPR001077; IPR016461; IPR029063	GO:0008168; GO:0008171
	TraesCS2B01G065900	PF00069: Protein kinase domain	IPR000719: Protein kinase domain; IPR001480: Bulb-type lectin domain; IPR008271: Serine/threonine-protein kinase, active site; IPR011009: Protein kinase-like domain; IPR017441: Protein kinase, ATP binding site	GO:0004672 MF: protein kinase activity;GO:0005524 MF: ATP binding;GO:0006468 BP: protein phosphorylation	PF00069	IPR000719; IPR001480; IPR008271; IPR011009; IPR017441	GO:0004672; GO:0005524; GO:0006468
	TraesCS2B01G066000	PF14226: non-haem dioxygenase in morphine synthesis N-terminal; PF03171: 2OG-Fe(II) oxygenase superfamily	IPR005123: Oxoglutarate/iron-dependent dioxygenase; IPR026992: Non-haem dioxygenase N-terminal domain; IPR027443: Isopenicillin N synthase-like	GO:0016491 MF: oxidoreductase activity;GO:0055114 BP: oxidation-reduction process	PF14226; PF03171	IPR005123; IPR026992; IPR027443	GO:0016491; GO:0055114
	TraesCS2B01G066100	PF08100: Dimerisation domain; PF00891: O-methyltransferase	IPR001077: O-methyltransferase, family 2; IPR011991: Winged helix-turn-helix DNA-binding domain; IPR012967: Plant methyltransferase dimerisation; IPR016461: O-methyltransferase COMT-type; IPR029063: S-adenosyl-L-methionine-dependent methyltransferase	GO:0008168 MF: methyltransferase activity;GO:0008171 MF: O-methyltransferase activity;GO:0046983 MF: protein dimerization activity	PF08100; PF00891	IPR001077; IPR011991; IPR012967; IPR016461; IPR029063	GO:0008168; GO:0008171; GO:0046983
	TraesCS2B01G066200
	TraesCS2B01G448200	PF03004: Plant transposase (Ptta/En/Spm family)	IPR004252: Probable transposase, Ptta/En/Spm, plant		PF03004	IPR004252
	TraesCS2B01G448300	PF00069: Protein kinase domain	IPR000719: Protein kinase domain; IPR008271: Serine/threonine-protein kinase, active site; IPR011009: Protein kinase-like domain	GO:0004672 MF: protein kinase activity;GO:0005524 MF: ATP binding;GO:0006468 BP: protein phosphorylation	PF00069	IPR000719; IPR008271; IPR011009	GO:0004672; GO:0005524; GO:0006468
	TraesCS2B01G448400	PF03004: Plant transposase (Ptta/En/Spm family)	IPR004252: Probable transposase, Ptta/En/Spm, plant		PF03004	IPR004252
	TraesCS2B01G448500	PF03004: Plant transposase (Ptta/En/Spm family)	IPR004252: Probable transposase, Ptta/En/Spm, plant		PF03004	IPR004252
	TraesCS2B01G448600
	TraesCS2B01G448700	PF00067: Cytochrome P450	IPR001128: Cytochrome P450; IPR002401: Cytochrome P450, E-class, group I; IPR017972: Cytochrome P450, conserved site	GO:0005506 MF: iron ion binding;GO:0016705 MF: oxidoreductase activity, acting on paired donors, with incorporation or reduction of molecular oxygen;GO:0020037 MF: heme binding;GO:0055114 BP: oxidation-reduction process	PF00067	IPR001128; IPR002401; IPR017972	GO:0005506; GO:0016705; GO:0020037; GO:0055114
	TraesCS2B01G448800
	TraesCS2B01G448900
	TraesCS2B01G449000	PF00410: Ribosomal protein S8	IPR000630: Ribosomal protein S8	GO:0003735 MF: structural constituent of ribosome;GO:0005840 CC: ribosome;GO:0006412 BP: translation	PF00410	IPR000630	GO:0003735; GO:0005840; GO:0006412
	TraesCS2B01G449100	PF00083: Sugar (and other) transporter	IPR005828: Major facilitator, sugar transporter-like; IPR005829: Sugar transporter, conserved site; IPR020846: Major facilitator superfamily domain	GO:0005215 MF: transporter activity;GO:0016021 CC: integral component of membrane;GO:0022857 MF: transmembrane transporter activity;GO:0055085 BP: transmembrane transport	PF00083	IPR005828; IPR005829; IPR020846	GO:0005215; GO:0016021; GO:0022857; GO:0055085
	TraesCS2B01G449200	PF00481: Protein phosphatase 2C	IPR001932: PPM-type phosphatase domain	GO:0003824 MF: catalytic activity	PF00481	IPR001932	GO:0003824
	TraesCS2B01G449300	PF00806: Pumilio-family RNA binding repeat	IPR001313: Pumilio RNA-binding repeat; IPR011989: Armadillo-like helical; IPR016024: Armadillo-type fold; IPR033133: Pumilio homology domain	GO:0003723 MF: RNA binding;GO:0005488 MF: binding	PF00806	IPR001313; IPR011989; IPR016024; IPR033133	GO:0003723; GO:0005488
	TraesCS2B01G449400	PF00806: Pumilio-family RNA binding repeat	IPR001313: Pumilio RNA-binding repeat; IPR011989: Armadillo-like helical; IPR016024: Armadillo-type fold; IPR033133: Pumilio homology domain	GO:0003723 MF: RNA binding;GO:0005488 MF: binding	PF00806	IPR001313; IPR011989; IPR016024; IPR033133	GO:0003723; GO:0005488
	TraesCS2B01G449500	PF02458: Transferase family	IPR003480: Transferase	GO:0016747 MF: transferase activity, transferring acyl groups other than amino-acyl groups	PF02458	IPR003480	GO:0016747
	TraesCS2B01G449600	PF02458: Transferase family	IPR003480: Transferase	GO:0016747 MF: transferase activity, transferring acyl groups other than amino-acyl groups	PF02458	IPR003480	GO:0016747
	TraesCS2B01G449700	PF02458: Transferase family	IPR003480: Transferase	GO:0016747 MF: transferase activity, transferring acyl groups other than amino-acyl groups	PF02458	IPR003480	GO:0016747
	TraesCS2B01G449800	PF02362: B3 DNA binding domain	IPR003340: B3 DNA binding domain; IPR015300: DNA-binding pseudobarrel domain	GO:0003677 MF: DNA binding	PF02362	IPR003340; IPR015300	GO:0003677
	TraesCS2B01G449900	PF01453: D-mannose binding lectin; PF00069: Protein kinase domain	IPR000719: Protein kinase domain; IPR001480: Bulb-type lectin domain; IPR008271: Serine/threonine-protein kinase, active site; IPR011009: Protein kinase-like domain; IPR024171: S-receptor-like serine/threonine-protein kinase	GO:0004672 MF: protein kinase activity;GO:0004674 MF: protein serine/threonine kinase activity;GO:0005524 MF: ATP binding;GO:0006468 BP: protein phosphorylation	PF01453; PF00069	IPR000719; IPR001480; IPR008271; IPR011009; IPR024171	GO:0004672; GO:0004674; GO:0005524; GO:0006468
	TraesCS2B01G450000	PF01397: Terpene synthase, N-terminal domain; PF03936: Terpene synthase family, metal binding domain	IPR001906: Terpene synthase, N-terminal domain; IPR005630: Terpene synthase, metal-binding domain; IPR008930: Terpenoid cyclases/protein prenyltransferase alpha-alpha toroid; IPR008949: Isoprenoid synthase domain	GO:0000287 MF: magnesium ion binding;GO:0008152 BP: metabolic process;GO:0010333 MF: terpene synthase activity;GO:0016829 MF: lyase activity	PF01397; PF03936	IPR001906; IPR005630; IPR008930; IPR008949	GO:0000287; GO:0008152; GO:0010333; GO:0016829
	TraesCS2B01G450100	PF00067: Cytochrome P450	IPR001128: Cytochrome P450; IPR002401: Cytochrome P450, E-class, group I; IPR017972: Cytochrome P450, conserved site	GO:0005506 MF: iron ion binding;GO:0016705 MF: oxidoreductase activity, acting on paired donors, with incorporation or reduction of molecular oxygen;GO:0020037 MF: heme binding;GO:0055114 BP: oxidation-reduction process	PF00067	IPR001128; IPR002401; IPR017972	GO:0005506; GO:0016705; GO:0020037; GO:0055114
	TraesCS2B01G450200	PF00067: Cytochrome P450	IPR001128: Cytochrome P450; IPR002401: Cytochrome P450, E-class, group I; IPR017972: Cytochrome P450, conserved site	GO:0005506 MF: iron ion binding;GO:0016705 MF: oxidoreductase activity, acting on paired donors, with incorporation or reduction of molecular oxygen;GO:0020037 MF: heme binding;GO:0055114 BP: oxidation-reduction process	PF00067	IPR001128; IPR002401; IPR017972	GO:0005506; GO:0016705; GO:0020037; GO:0055114
	TraesCS2B01G450300		IPR015300: DNA-binding pseudobarrel domain			IPR015300
	TraesCS2B01G450400	PF13456: Reverse transcriptase-like	IPR012337: Ribonuclease H-like domain	GO:0003676 MF: nucleic acid binding	PF13456	IPR012337	GO:0003676
	TraesCS2B01G450500		IPR015300: DNA-binding pseudobarrel domain			IPR015300
	TraesCS2B01G450600		IPR015300: DNA-binding pseudobarrel domain			IPR015300
	TraesCS2B01G450700	PF08312: cwf21 domain	IPR013170: mRNA splicing factor Cwf21 domain		PF08312	IPR013170
	TraesCS2B01G450800	PF01851: Proteasome/cyclosome repeat; PF13646: HEAT repeats	IPR002015: Proteasome/cyclosome repeat; IPR011989: Armadillo-like helical; IPR016024: Armadillo-type fold; IPR016642: 26S proteasome regulatory complex, non-ATPase subcomplex, Rpn2/Psmd1 subunit	GO:0000502 CC: proteasome complex;GO:0005488 MF: binding;GO:0030234 MF: enzyme regulator activity;GO:0042176 BP: regulation of protein catabolic process	PF01851; PF13646	IPR002015; IPR011989; IPR016024; IPR016642	GO:0000502; GO:0005488; GO:0030234; GO:0042176
	TraesCS2B01G450900	PF10168: Nuclear pore component	IPR015943: WD40/YVTN repeat-like-containing domain; IPR019321: Nucleoporin Nup88	GO:0005515 MF: protein binding	PF10168	IPR015943; IPR019321	GO:0005515
	TraesCS2B01G451000	PF02519: Auxin responsive protein	IPR003676: Small auxin-up RNA	GO:0009733 BP: response to auxin	PF02519	IPR003676	GO:0009733
	TraesCS2B01G451100	PF10509: Galactokinase galactose-binding signature; PF00288: GHMP kinases N terminal domain; PF08544: GHMP kinases C terminal	IPR000705: Galactokinase; IPR006204: GHMP kinase N-terminal domain; IPR006206: Mevalonate/galactokinase; IPR013750: GHMP kinase, C-terminal domain; IPR014721: Ribosomal protein S5 domain 2-type fold, subgroup; IPR019539: Galactokinase galactose-binding domain; IPR020568: Ribosomal protein S5 domain 2-type fold	GO:0004335 MF: galactokinase activity;GO:0005524 MF: ATP binding;GO:0005737 CC: cytoplasm;GO:0006012 BP: galactose metabolic process;GO:0008152 BP: metabolic process;GO:0016301 MF: kinase activity;GO:0016773 MF: phosphotransferase activity, alcohol group as acceptor;GO:0046835 BP: carbohydrate phosphorylation	PF10509; PF00288; PF08544	IPR000705; IPR006204; IPR006206; IPR013750; IPR014721; IPR019539; IPR020568	GO:0004335; GO:0005524; GO:0005737; GO:0006012; GO:0008152; GO:0016301; GO:0016773; GO:0046835
	TraesCS2B01G451200
	TraesCS2B01G451300	PF02386: Cation transport protein	IPR003445: Cation transporter	GO:0006812 BP: cation transport;GO:0008324 MF: cation transmembrane transporter activity;GO:0055085 BP: transmembrane transport	PF02386	IPR003445	GO:0006812; GO:0008324; GO:0055085
	TraesCS2B01G451400	PF02386: Cation transport protein	IPR003445: Cation transporter	GO:0006812 BP: cation transport;GO:0008324 MF: cation transmembrane transporter activity;GO:0055085 BP: transmembrane transport	PF02386	IPR003445	GO:0006812; GO:0008324; GO:0055085
	TraesCS2B01G451500
	TraesCS2B01G451600	PF02386: Cation transport protein	IPR003445: Cation transporter	GO:0006812 BP: cation transport;GO:0008324 MF: cation transmembrane transporter activity;GO:0055085 BP: transmembrane transport	PF02386	IPR003445	GO:0006812; GO:0008324; GO:0055085
	TraesCS2B01G451700	PF02386: Cation transport protein	IPR003445: Cation transporter	GO:0006812 BP: cation transport;GO:0008324 MF: cation transmembrane transporter activity;GO:0055085 BP: transmembrane transport	PF02386	IPR003445	GO:0006812; GO:0008324; GO:0055085
	TraesCS2B01G451800	PF02386: Cation transport protein	IPR003445: Cation transporter	GO:0006812 BP: cation transport;GO:0008324 MF: cation transmembrane transporter activity;GO:0055085 BP: transmembrane transport	PF02386	IPR003445	GO:0006812; GO:0008324; GO:0055085
	TraesCS2B01G451900
	TraesCS2B01G452000	PF03732: Retrotransposon gag protein	IPR005162: Retrotransposon gag domain		PF03732	IPR005162
	TraesCS2B01G452100	PF14368: Probable lipid transfer	IPR016140: Bifunctional inhibitor/plant lipid transfer protein/seed storage helical domain		PF14368	IPR016140
	TraesCS2B01G452200	PF02485: Core-2/I-Branching enzyme	IPR003406: Glycosyl transferase, family 14	GO:0008375 MF: acetylglucosaminyltransferase activity;GO:0016020 CC: membrane	PF02485	IPR003406	GO:0008375; GO:0016020
	TraesCS2B01G452300	PF04755: PAP_fibrillin	IPR006843: Plastid lipid-associated protein/fibrillin conserved domain		PF04755	IPR006843
	TraesCS2B01G452400	PF08263: Leucine rich repeat N-terminal domain	IPR013210: Leucine-rich repeat-containing N-terminal, plant-type; IPR032675: Leucine-rich repeat domain, L domain-like		PF08263	IPR013210; IPR032675
	TraesCS2B01G452500	PF02590: Predicted SPOUT methyltransferase	IPR003742: RNA methyltransferase RlmH; IPR029026: tRNA (guanine-N1-)-methyltransferase, N-terminal; IPR029028: Alpha/beta knot methyltransferases	GO:0005737 CC: cytoplasm;GO:0006364 BP: rRNA processing;GO:0008168 MF: methyltransferase activity	PF02590	IPR003742; IPR029026; IPR029028	GO:0005737; GO:0006364; GO:0008168
	TraesCS2B01G452600	PF00646: F-box domain; PF03478: Protein of unknown function (DUF295)	IPR001810: F-box domain; IPR005174: Domain unknown function DUF295; IPR011042: Six-bladed beta-propeller, TolB-like	GO:0005515 MF: protein binding	PF00646; PF03478	IPR001810; IPR005174; IPR011042	GO:0005515
	TraesCS2B01G452700
	TraesCS2B01G452800	PF00646: F-box domain	IPR001810: F-box domain	GO:0005515 MF: protein binding	PF00646	IPR001810	GO:0005515
	TraesCS2B01G452900
	TraesCS2B01G453000
	TraesCS2B01G453100
	TraesCS2B01G453200	PF14111: Domain of unknown function (DUF4283)	IPR025558: Domain of unknown function DUF4283		PF14111	IPR025558
	TraesCS2B01G453300	PF04675: DNA ligase N terminus; PF01068: ATP dependent DNA ligase domain; PF04679: ATP dependent DNA ligase C terminal region; PF16589: BRCT domain, a BRCA1 C-terminus domain; PF11411: DNA ligase IV	IPR000977: DNA ligase, ATP-dependent; IPR001357: BRCT domain; IPR012308: DNA ligase, ATP-dependent, N-terminal; IPR012309: DNA ligase, ATP-dependent, C-terminal; IPR012310: DNA ligase, ATP-dependent, central; IPR012340: Nucleic acid-binding, OB-fold; IPR016059: DNA ligase, ATP-dependent, conserved site; IPR021536: DNA ligase IV domain	GO:0003677 MF: DNA binding;GO:0003909 MF: DNA ligase activity;GO:0003910 MF: DNA ligase (ATP) activity;GO:0005524 MF: ATP binding;GO:0006281 BP: DNA repair;GO:0006310 BP: DNA recombination;GO:0051103 BP: DNA ligation involved in DNA repair;GO:0071897 BP: DNA biosynthetic process	PF04675; PF01068; PF04679; PF16589; PF11411	IPR000977; IPR001357; IPR012308; IPR012309; IPR012310; IPR012340; IPR016059; IPR021536	GO:0003677; GO:0003909; GO:0003910; GO:0005524; GO:0006281; GO:0006310; GO:0051103; GO:0071897
	TraesCS2B01G453400
	TraesCS2B01G453500	PF01532: Glycosyl hydrolase family 47	IPR001382: Glycoside hydrolase family 47	GO:0004571 MF: mannosyl-oligosaccharide 1,2-alpha-mannosidase activity;GO:0005509 MF: calcium ion binding;GO:0016020 CC: membrane	PF01532	IPR001382	GO:0004571; GO:0005509; GO:0016020
	TraesCS2B01G453600
	TraesCS2B01G453700
	TraesCS2B01G453800
	TraesCS2B01G453900	PF08079: Ribosomal L30 N-terminal domain; PF00327: Ribosomal protein L30p/L7e	IPR005998: Ribosomal protein L7, eukaryotic; IPR012988: Ribosomal protein L30, N-terminal; IPR016082: Ribosomal protein L30, ferredoxin-like fold domain; IPR018038: Ribosomal protein L30, conserved site		PF08079; PF00327	IPR005998; IPR012988; IPR016082; IPR018038
	TraesCS2B01G454000	PF12515: Ca2+-ATPase N terminal autoinhibitory domain; PF00690: Cation transporter/ATPase, N-terminus; PF00122: E1-E2 ATPase; PF00702: haloacid dehalogenase-like hydrolase; PF00689: Cation transporting ATPase, C-terminus	IPR001757: P-type ATPase; IPR004014: Cation-transporting P-type ATPase, N-terminal; IPR006068: Cation-transporting P-type ATPase, C-terminal; IPR006408: P-type ATPase, subfamily IIB; IPR008250: P-type ATPase, A domain; IPR018303: P-type ATPase, phosphorylation site; IPR023214: HAD-like domain; IPR023298: P-type ATPase, transmembrane domain; IPR023299: P-type ATPase, cytoplasmic domain N; IPR02475…	GO:0000166 MF: nucleotide binding;GO:0005388 MF: calcium-transporting ATPase activity;GO:0005516 MF: calmodulin binding;GO:0005524 MF: ATP binding;GO:0016020 CC: membrane;GO:0016021 CC: integral component of membrane;GO:0046872 MF: metal ion binding;GO:0070588 BP: calcium ion transmembrane transport	PF12515; PF00690; PF00122; PF00702; PF00689	IPR001757; IPR004014; IPR006068; IPR006408; IPR008250; IPR018303; IPR023214; IPR023298; IPR023299; IPR024750	GO:0000166; GO:0005388; GO:0005516; GO:0005524; GO:0016020; GO:0016021; GO:0046872; GO:0070588
	TraesCS2B01G454100	PF13855: Leucine rich repeat; PF00560: Leucine Rich Repeat	IPR001611: Leucine-rich repeat; IPR003591: Leucine-rich repeat, typical subtype; IPR032675: Leucine-rich repeat domain, L domain-like	GO:0005515 MF: protein binding	PF13855; PF00560	IPR001611; IPR003591; IPR032675	GO:0005515
	TraesCS2B01G454200	PF01981: Peptidyl-tRNA hydrolase PTH2	IPR002833: Peptidyl-tRNA hydrolase, PTH2; IPR023476: Peptidyl-tRNA hydrolase II domain	GO:0004045 MF: aminoacyl-tRNA hydrolase activity	PF01981	IPR002833; IPR023476	GO:0004045
	TraesCS2B01G454300	PF10533: Plant zinc cluster domain; PF03106: WRKY DNA -binding domain	IPR003657: WRKY domain; IPR018872: Zn-cluster domain	GO:0003700 MF: transcription factor activity, sequence-specific DNA binding;GO:0006355 BP: regulation of transcription, DNA-templated;GO:0043565 MF: sequence-specific DNA binding	PF10533; PF03106	IPR003657; IPR018872	GO:0003700; GO:0006355; GO:0043565
	TraesCS2B01G454400	PF06830: Root cap	IPR009646: Root cap		PF06830	IPR009646
	TraesCS2B01G454500	PF00722: Glycosyl hydrolases family 16; PF06955: Xyloglucan endo-transglycosylase (XET) C-terminus	IPR000757: Glycoside hydrolase family 16; IPR008263: Glycoside hydrolase, family 16, active site; IPR010713: Xyloglucan endo-transglycosylase, C-terminal; IPR013320: Concanavalin A-like lectin/glucanase domain; IPR016455: Xyloglucan endotransglucosylase/hydrolase	GO:0004553 MF: hydrolase activity, hydrolyzing O-glycosyl compounds;GO:0005618 CC: cell wall;GO:0005975 BP: carbohydrate metabolic process;GO:0006073 BP: cellular glucan metabolic process;GO:0010411 BP: xyloglucan metabolic process;GO:0016762 MF: xyloglucan:xyloglucosyl transferase activity;GO:0042546 BP: cell wall biogenesis;GO:0048046 CC: apoplast	PF00722; PF06955	IPR000757; IPR008263; IPR010713; IPR013320; IPR016455	GO:0004553; GO:0005618; GO:0005975; GO:0006073; GO:0010411; GO:0016762; GO:0042546; GO:0048046
	TraesCS2B01G454600	PF00722: Glycosyl hydrolases family 16; PF06955: Xyloglucan endo-transglycosylase (XET) C-terminus	IPR000757: Glycoside hydrolase family 16; IPR008263: Glycoside hydrolase, family 16, active site; IPR010713: Xyloglucan endo-transglycosylase, C-terminal; IPR013320: Concanavalin A-like lectin/glucanase domain; IPR016455: Xyloglucan endotransglucosylase/hydrolase	GO:0004553 MF: hydrolase activity, hydrolyzing O-glycosyl compounds;GO:0005618 CC: cell wall;GO:0005975 BP: carbohydrate metabolic process;GO:0006073 BP: cellular glucan metabolic process;GO:0010411 BP: xyloglucan metabolic process;GO:0016762 MF: xyloglucan:xyloglucosyl transferase activity;GO:0042546 BP: cell wall biogenesis;GO:0048046 CC: apoplast	PF00722; PF06955	IPR000757; IPR008263; IPR010713; IPR013320; IPR016455	GO:0004553; GO:0005618; GO:0005975; GO:0006073; GO:0010411; GO:0016762; GO:0042546; GO:0048046
	TraesCS2B01G454700
	TraesCS2B01G454800	PF00722: Glycosyl hydrolases family 16; PF06955: Xyloglucan endo-transglycosylase (XET) C-terminus	IPR000757: Glycoside hydrolase family 16; IPR008263: Glycoside hydrolase, family 16, active site; IPR008264: Beta-glucanase; IPR010713: Xyloglucan endo-transglycosylase, C-terminal; IPR013320: Concanavalin A-like lectin/glucanase domain; IPR016455: Xyloglucan endotransglucosylase/hydrolase	GO:0004553 MF: hydrolase activity, hydrolyzing O-glycosyl compounds;GO:0005618 CC: cell wall;GO:0005975 BP: carbohydrate metabolic process;GO:0006073 BP: cellular glucan metabolic process;GO:0010411 BP: xyloglucan metabolic process;GO:0016762 MF: xyloglucan:xyloglucosyl transferase activity;GO:0042546 BP: cell wall biogenesis;GO:0048046 CC: apoplast	PF00722; PF06955	IPR000757; IPR008263; IPR008264; IPR010713; IPR013320; IPR016455	GO:0004553; GO:0005618; GO:0005975; GO:0006073; GO:0010411; GO:0016762; GO:0042546; GO:0048046
	TraesCS2B01G454900	PF01988: VIT family	IPR008217: Ccc1 family		PF01988	IPR008217
	TraesCS2B01G455000	PF01988: VIT family	IPR008217: Ccc1 family		PF01988	IPR008217
	TraesCS2B01G455100	PF01988: VIT family	IPR008217: Ccc1 family		PF01988	IPR008217
	TraesCS2B01G455200	PF01988: VIT family	IPR008217: Ccc1 family		PF01988	IPR008217
	TraesCS2B01G455300	PF01988: VIT family	IPR008217: Ccc1 family		PF01988	IPR008217
	TraesCS2B01G455400	PF00722: Glycosyl hydrolases family 16; PF06955: Xyloglucan endo-transglycosylase (XET) C-terminus	IPR000757: Glycoside hydrolase family 16; IPR008263: Glycoside hydrolase, family 16, active site; IPR010713: Xyloglucan endo-transglycosylase, C-terminal; IPR013320: Concanavalin A-like lectin/glucanase domain; IPR016455: Xyloglucan endotransglucosylase/hydrolase	GO:0004553 MF: hydrolase activity, hydrolyzing O-glycosyl compounds;GO:0005618 CC: cell wall;GO:0005975 BP: carbohydrate metabolic process;GO:0006073 BP: cellular glucan metabolic process;GO:0010411 BP: xyloglucan metabolic process;GO:0016762 MF: xyloglucan:xyloglucosyl transferase activity;GO:0042546 BP: cell wall biogenesis;GO:0048046 CC: apoplast	PF00722; PF06955	IPR000757; IPR008263; IPR010713; IPR013320; IPR016455	GO:0004553; GO:0005618; GO:0005975; GO:0006073; GO:0010411; GO:0016762; GO:0042546; GO:0048046
	TraesCS2B01G455500	PF05678: VQ motif	IPR008889: VQ		PF05678	IPR008889
	TraesCS2B01G455600
	TraesCS2B01G455700	PF00626: Gelsolin repeat; PF02209: Villin headpiece domain	IPR003128: Villin headpiece; IPR007122: Villin/Gelsolin; IPR007123: Gelsolin-like domain; IPR029006: ADF-H/Gelsolin-like domain	GO:0003779 MF: actin binding;GO:0007010 BP: cytoskeleton organization	PF00626; PF02209	IPR003128; IPR007122; IPR007123; IPR029006	GO:0003779; GO:0007010
	TraesCS2B01G455800	PF04862: Protein of unknown function (DUF642)	IPR006946: Domain of unknown function DUF642; IPR008979: Galactose-binding domain-like		PF04862	IPR006946; IPR008979
	TraesCS2B01G455900	PF04755: PAP_fibrillin	IPR006843: Plastid lipid-associated protein/fibrillin conserved domain		PF04755	IPR006843
	TraesCS2B01G456000
	TraesCS2B01G456100	PF13639: Ring finger domain	IPR001841: Zinc finger, RING-type; IPR013083: Zinc finger, RING/FYVE/PHD-type	GO:0005515 MF: protein binding;GO:0008270 MF: zinc ion binding	PF13639	IPR001841; IPR013083	GO:0005515; GO:0008270
	TraesCS2B01G456200	PF01263: Aldose 1-epimerase	IPR008183: Aldose 1-/Glucose-6-phosphate 1-epimerase; IPR011013: Galactose mutarotase-like domain; IPR014718: Glycoside hydrolase-type carbohydrate-binding; IPR025532: Glucose-6-phosphate 1-epimerase	GO:0003824 MF: catalytic activity;GO:0005975 BP: carbohydrate metabolic process;GO:0016853 MF: isomerase activity;GO:0030246 MF: carbohydrate binding	PF01263	IPR008183; IPR011013; IPR014718; IPR025532	GO:0003824; GO:0005975; GO:0016853; GO:0030246
	TraesCS2B01G456300	PF04140: Isoprenylcysteine carboxyl methyltransferase (ICMT) family	IPR007269: Isoprenylcysteine carboxyl methyltransferase; IPR025770: Protein-S-isoprenylcysteine O-methyltransferase	GO:0004671 MF: protein C-terminal S-isoprenylcysteine carboxyl O-methyltransferase activity;GO:0005783 CC: endoplasmic reticulum;GO:0006481 BP: C-terminal protein methylation;GO:0016021 CC: integral component of membrane	PF04140	IPR007269; IPR025770	GO:0004671; GO:0005783; GO:0006481; GO:0016021
	TraesCS2B01G456400	PF00069: Protein kinase domain	IPR000719: Protein kinase domain; IPR008271: Serine/threonine-protein kinase, active site; IPR011009: Protein kinase-like domain; IPR017441: Protein kinase, ATP binding site	GO:0004672 MF: protein kinase activity;GO:0005524 MF: ATP binding;GO:0006468 BP: protein phosphorylation	PF00069	IPR000719; IPR008271; IPR011009; IPR017441	GO:0004672; GO:0005524; GO:0006468
	TraesCS2B01G456500	PF13532: 2OG-Fe(II) oxygenase superfamily	IPR000504: RNA recognition motif domain; IPR005123: Oxoglutarate/iron-dependent dioxygenase; IPR027450: Alpha-ketoglutarate-dependent dioxygenase AlkB-like	GO:0003676 MF: nucleic acid binding;GO:0016491 MF: oxidoreductase activity;GO:0055114 BP: oxidation-reduction process	PF13532	IPR000504; IPR005123; IPR027450	GO:0003676; GO:0016491; GO:0055114
	TraesCS2B01G456600	PF13041: PPR repeat family; PF01535: PPR repeat	IPR002885: Pentatricopeptide repeat; IPR011990: Tetratricopeptide-like helical domain	GO:0005515 MF: protein binding	PF13041; PF01535	IPR002885; IPR011990	GO:0005515
	TraesCS3B01G059900
	TraesCS3B01G060000	PF13639: Ring finger domain	IPR001841: Zinc finger, RING-type; IPR013083: Zinc finger, RING/FYVE/PHD-type	GO:0005515 MF: protein binding;GO:0008270 MF: zinc ion binding	PF13639	IPR001841; IPR013083	GO:0005515; GO:0008270
	TraesCS3B01G060100	PF00657: GDSL-like Lipase/Acylhydrolase	IPR001087: GDSL lipase/esterase; IPR013830: SGNH hydrolase-type esterase domain	GO:0016788 MF: hydrolase activity, acting on ester bonds	PF00657	IPR001087; IPR013830	GO:0016788
	TraesCS3B01G060200	PF00651: BTB/POZ domain	IPR000210: BTB/POZ domain; IPR002083: MATH/TRAF domain; IPR008974: TRAF-like; IPR011333: SKP1/BTB/POZ domain	GO:0005515 MF: protein binding	PF00651	IPR000210; IPR002083; IPR008974; IPR011333	GO:0005515
	TraesCS3B01G060300	PF00153: Mitochondrial carrier protein	IPR018108: Mitochondrial substrate/solute carrier; IPR023395: Mitochondrial carrier domain		PF00153	IPR018108; IPR023395
	TraesCS3B01G060400	PF02453: Reticulon	IPR003388: Reticulon		PF02453	IPR003388
	TraesCS3B01G060500	PF00564: PB1 domain	IPR000270: PB1 domain	GO:0005515 MF: protein binding	PF00564	IPR000270	GO:0005515
	TraesCS3B01G060600	PF01569: PAP2 superfamily	IPR000326: Phosphatidic acid phosphatase type 2/haloperoxidase		PF01569	IPR000326
	TraesCS3B01G060700
	TraesCS3B01G060800
	TraesCS3B01G060900
	TraesCS3B01G061000	PF00067: Cytochrome P450	IPR001128: Cytochrome P450; IPR002401: Cytochrome P450, E-class, group I; IPR017972: Cytochrome P450, conserved site	GO:0005506 MF: iron ion binding;GO:0016705 MF: oxidoreductase activity, acting on paired donors, with incorporation or reduction of molecular oxygen;GO:0020037 MF: heme binding;GO:0055114 BP: oxidation-reduction process	PF00067	IPR001128; IPR002401; IPR017972	GO:0005506; GO:0016705; GO:0020037; GO:0055114
	TraesCS3B01G061100
	TraesCS3B01G061200
	TraesCS3B01G061300	PF13456: Reverse transcriptase-like	IPR012337: Ribonuclease H-like domain	GO:0003676 MF: nucleic acid binding	PF13456	IPR012337	GO:0003676
	TraesCS3B01G061400
	TraesCS3B01G061500
	TraesCS3B01G061600	PF00240: Ubiquitin family	IPR000626: Ubiquitin domain; IPR019956: Ubiquitin; IPR029071: Ubiquitin-related domain	GO:0005515 MF: protein binding	PF00240	IPR000626; IPR019956; IPR029071	GO:0005515
	TraesCS3B01G061700	PF02605: Photosystem I reaction centre subunit XI	IPR003757: Photosystem I PsaL, reaction centre subunit XI; IPR022980: Photosystem I, reaction centre subunit XI	GO:0009522 CC: photosystem I;GO:0009538 CC: photosystem I reaction center;GO:0015979 BP: photosynthesis	PF02605	IPR003757; IPR022980	GO:0009522; GO:0009538; GO:0015979
	TraesCS3B01G061800	PF01336: OB-fold nucleic acid binding domain; PF00152: tRNA synthetases class II (D, K and N)	IPR002313: Lysine-tRNA ligase, class II; IPR004364: Aminoacyl-tRNA synthetase, class II (D/K/N); IPR004365: OB-fold nucleic acid binding domain, AA-tRNA synthetase-type; IPR006195: Aminoacyl-tRNA synthetase, class II; IPR012340: Nucleic acid-binding, OB-fold; IPR018149: Lysyl-tRNA synthetase, class II, C-terminal; IPR034762: Bacterial/eukaryotic lysine-tRNA ligase, class II	GO:0000166 MF: nucleotide binding;GO:0003676 MF: nucleic acid binding;GO:0004812 MF: aminoacyl-tRNA ligase activity;GO:0004824 MF: lysine-tRNA ligase activity;GO:0005524 MF: ATP binding;GO:0005737 CC: cytoplasm;GO:0006418 BP: tRNA aminoacylation for protein translation;GO:0006430 BP: lysyl-tRNA aminoacylation	PF01336; PF00152	IPR002313; IPR004364; IPR004365; IPR006195; IPR012340; IPR018149; IPR034762	GO:0000166; GO:0003676; GO:0004812; GO:0004824; GO:0005524; GO:0005737; GO:0006418; GO:0006430
	TraesCS3B01G061900
	TraesCS3B01G062000	PF02605: Photosystem I reaction centre subunit XI	IPR003757: Photosystem I PsaL, reaction centre subunit XI	GO:0009522 CC: photosystem I;GO:0009538 CC: photosystem I reaction center;GO:0015979 BP: photosynthesis	PF02605	IPR003757	GO:0009522; GO:0009538; GO:0015979
	TraesCS3B01G062100
	TraesCS3B01G062200	PF01336: OB-fold nucleic acid binding domain; PF00152: tRNA synthetases class II (D, K and N)	IPR002313: Lysine-tRNA ligase, class II; IPR004364: Aminoacyl-tRNA synthetase, class II (D/K/N); IPR004365: OB-fold nucleic acid binding domain, AA-tRNA synthetase-type; IPR006195: Aminoacyl-tRNA synthetase, class II; IPR012340: Nucleic acid-binding, OB-fold; IPR018149: Lysyl-tRNA synthetase, class II, C-terminal; IPR034762: Bacterial/eukaryotic lysine-tRNA ligase, class II	GO:0000166 MF: nucleotide binding;GO:0003676 MF: nucleic acid binding;GO:0004812 MF: aminoacyl-tRNA ligase activity;GO:0004824 MF: lysine-tRNA ligase activity;GO:0005524 MF: ATP binding;GO:0005737 CC: cytoplasm;GO:0006418 BP: tRNA aminoacylation for protein translation;GO:0006430 BP: lysyl-tRNA aminoacylation	PF01336; PF00152	IPR002313; IPR004364; IPR004365; IPR006195; IPR012340; IPR018149; IPR034762	GO:0000166; GO:0003676; GO:0004812; GO:0004824; GO:0005524; GO:0005737; GO:0006418; GO:0006430
	TraesCS3B01G062300
	TraesCS3B01G062400	PF01336: OB-fold nucleic acid binding domain; PF00152: tRNA synthetases class II (D, K and N)	IPR002313: Lysine-tRNA ligase, class II; IPR004364: Aminoacyl-tRNA synthetase, class II (D/K/N); IPR004365: OB-fold nucleic acid binding domain, AA-tRNA synthetase-type; IPR006195: Aminoacyl-tRNA synthetase, class II; IPR012340: Nucleic acid-binding, OB-fold; IPR018149: Lysyl-tRNA synthetase, class II, C-terminal; IPR034762: Bacterial/eukaryotic lysine-tRNA ligase, class II	GO:0000166 MF: nucleotide binding;GO:0003676 MF: nucleic acid binding;GO:0004812 MF: aminoacyl-tRNA ligase activity;GO:0004824 MF: lysine-tRNA ligase activity;GO:0005524 MF: ATP binding;GO:0005737 CC: cytoplasm;GO:0006418 BP: tRNA aminoacylation for protein translation;GO:0006430 BP: lysyl-tRNA aminoacylation	PF01336; PF00152	IPR002313; IPR004364; IPR004365; IPR006195; IPR012340; IPR018149; IPR034762	GO:0000166; GO:0003676; GO:0004812; GO:0004824; GO:0005524; GO:0005737; GO:0006418; GO:0006430
	TraesCS3B01G062500
	TraesCS3B01G062600	PF00234: Protease inhibitor/seed storage/LTP family	IPR000528: Plant lipid transfer protein/Par allergen; IPR016140: Bifunctional inhibitor/plant lipid transfer protein/seed storage helical domain	GO:0006869 BP: lipid transport;GO:0008289 MF: lipid binding	PF00234	IPR000528; IPR016140	GO:0006869; GO:0008289
	TraesCS3B01G062700	PF00234: Protease inhibitor/seed storage/LTP family	IPR000528: Plant lipid transfer protein/Par allergen; IPR016140: Bifunctional inhibitor/plant lipid transfer protein/seed storage helical domain	GO:0006869 BP: lipid transport;GO:0008289 MF: lipid binding	PF00234	IPR000528; IPR016140	GO:0006869; GO:0008289
	TraesCS3B01G062800	PF00234: Protease inhibitor/seed storage/LTP family	IPR000528: Plant lipid transfer protein/Par allergen; IPR016140: Bifunctional inhibitor/plant lipid transfer protein/seed storage helical domain	GO:0006869 BP: lipid transport;GO:0008289 MF: lipid binding	PF00234	IPR000528; IPR016140	GO:0006869; GO:0008289
	TraesCS3B01G062900	PF00234: Protease inhibitor/seed storage/LTP family	IPR000528: Plant lipid transfer protein/Par allergen; IPR016140: Bifunctional inhibitor/plant lipid transfer protein/seed storage helical domain	GO:0006869 BP: lipid transport;GO:0008289 MF: lipid binding	PF00234	IPR000528; IPR016140	GO:0006869; GO:0008289
	TraesCS3B01G063000	PF00234: Protease inhibitor/seed storage/LTP family	IPR000528: Plant lipid transfer protein/Par allergen; IPR016140: Bifunctional inhibitor/plant lipid transfer protein/seed storage helical domain	GO:0006869 BP: lipid transport;GO:0008289 MF: lipid binding	PF00234	IPR000528; IPR016140	GO:0006869; GO:0008289
	TraesCS3B01G063100	PF00234: Protease inhibitor/seed storage/LTP family	IPR000528: Plant lipid transfer protein/Par allergen; IPR016140: Bifunctional inhibitor/plant lipid transfer protein/seed storage helical domain	GO:0006869 BP: lipid transport;GO:0008289 MF: lipid binding	PF00234	IPR000528; IPR016140	GO:0006869; GO:0008289
	TraesCS3B01G063200	PF00234: Protease inhibitor/seed storage/LTP family	IPR000528: Plant lipid transfer protein/Par allergen; IPR016140: Bifunctional inhibitor/plant lipid transfer protein/seed storage helical domain	GO:0006869 BP: lipid transport;GO:0008289 MF: lipid binding	PF00234	IPR000528; IPR016140	GO:0006869; GO:0008289
	TraesCS3B01G063300	PF00234: Protease inhibitor/seed storage/LTP family	IPR000528: Plant lipid transfer protein/Par allergen; IPR016140: Bifunctional inhibitor/plant lipid transfer protein/seed storage helical domain	GO:0006869 BP: lipid transport;GO:0008289 MF: lipid binding	PF00234	IPR000528; IPR016140	GO:0006869; GO:0008289
	TraesCS3B01G063400	PF00234: Protease inhibitor/seed storage/LTP family	IPR000528: Plant lipid transfer protein/Par allergen; IPR016140: Bifunctional inhibitor/plant lipid transfer protein/seed storage helical domain	GO:0006869 BP: lipid transport;GO:0008289 MF: lipid binding	PF00234	IPR000528; IPR016140	GO:0006869; GO:0008289
	TraesCS3B01G063500	PF00234: Protease inhibitor/seed storage/LTP family	IPR000528: Plant lipid transfer protein/Par allergen; IPR016140: Bifunctional inhibitor/plant lipid transfer protein/seed storage helical domain	GO:0006869 BP: lipid transport;GO:0008289 MF: lipid binding	PF00234	IPR000528; IPR016140	GO:0006869; GO:0008289
	TraesCS3B01G063600	PF00234: Protease inhibitor/seed storage/LTP family	IPR000528: Plant lipid transfer protein/Par allergen; IPR016140: Bifunctional inhibitor/plant lipid transfer protein/seed storage helical domain	GO:0006869 BP: lipid transport;GO:0008289 MF: lipid binding	PF00234	IPR000528; IPR016140	GO:0006869; GO:0008289
	TraesCS3B01G063700	PF00234: Protease inhibitor/seed storage/LTP family	IPR000528: Plant lipid transfer protein/Par allergen; IPR016140: Bifunctional inhibitor/plant lipid transfer protein/seed storage helical domain	GO:0006869 BP: lipid transport;GO:0008289 MF: lipid binding	PF00234	IPR000528; IPR016140	GO:0006869; GO:0008289
	TraesCS3B01G063800	PF00234: Protease inhibitor/seed storage/LTP family	IPR000528: Plant lipid transfer protein/Par allergen; IPR016140: Bifunctional inhibitor/plant lipid transfer protein/seed storage helical domain	GO:0006869 BP: lipid transport;GO:0008289 MF: lipid binding	PF00234	IPR000528; IPR016140	GO:0006869; GO:0008289
	TraesCS3B01G063900	PF00234: Protease inhibitor/seed storage/LTP family	IPR000528: Plant lipid transfer protein/Par allergen; IPR016140: Bifunctional inhibitor/plant lipid transfer protein/seed storage helical domain	GO:0006869 BP: lipid transport;GO:0008289 MF: lipid binding	PF00234	IPR000528; IPR016140	GO:0006869; GO:0008289
	TraesCS3B01G064000	PF00234: Protease inhibitor/seed storage/LTP family	IPR000528: Plant lipid transfer protein/Par allergen; IPR016140: Bifunctional inhibitor/plant lipid transfer protein/seed storage helical domain	GO:0006869 BP: lipid transport;GO:0008289 MF: lipid binding	PF00234	IPR000528; IPR016140	GO:0006869; GO:0008289
	TraesCS3B01G064100	PF00234: Protease inhibitor/seed storage/LTP family	IPR000528: Plant lipid transfer protein/Par allergen; IPR016140: Bifunctional inhibitor/plant lipid transfer protein/seed storage helical domain	GO:0006869 BP: lipid transport;GO:0008289 MF: lipid binding	PF00234	IPR000528; IPR016140	GO:0006869; GO:0008289
	TraesCS3B01G064200	PF00234: Protease inhibitor/seed storage/LTP family	IPR000528: Plant lipid transfer protein/Par allergen; IPR016140: Bifunctional inhibitor/plant lipid transfer protein/seed storage helical domain	GO:0006869 BP: lipid transport;GO:0008289 MF: lipid binding	PF00234	IPR000528; IPR016140	GO:0006869; GO:0008289
	TraesCS3B01G064300	PF00234: Protease inhibitor/seed storage/LTP family	IPR000528: Plant lipid transfer protein/Par allergen; IPR016140: Bifunctional inhibitor/plant lipid transfer protein/seed storage helical domain	GO:0006869 BP: lipid transport;GO:0008289 MF: lipid binding	PF00234	IPR000528; IPR016140	GO:0006869; GO:0008289
	TraesCS3B01G064400	PF00234: Protease inhibitor/seed storage/LTP family	IPR000528: Plant lipid transfer protein/Par allergen; IPR016140: Bifunctional inhibitor/plant lipid transfer protein/seed storage helical domain	GO:0006869 BP: lipid transport;GO:0008289 MF: lipid binding	PF00234	IPR000528; IPR016140	GO:0006869; GO:0008289
	TraesCS3B01G064500	PF13202: EF hand; PF13499: EF-hand domain pair	IPR002048: EF-hand domain; IPR011992: EF-hand domain pair; IPR018247: EF-Hand 1, calcium-binding site	GO:0005509 MF: calcium ion binding	PF13202; PF13499	IPR002048; IPR011992; IPR018247	GO:0005509
	TraesCS3B01G064600	PF09174: Maf1 regulator	IPR015257: Repressor of RNA polymerase III transcription Maf1	GO:0016480 BP: negative regulation of transcription from RNA polymerase III promoter	PF09174	IPR015257	GO:0016480
	TraesCS3B01G064700	PF14543: Xylanase inhibitor N-terminal; PF14541: Xylanase inhibitor C-terminal	IPR021109: Aspartic peptidase domain; IPR032799: Xylanase inhibitor, C-terminal; IPR032861: Xylanase inhibitor, N-terminal; IPR033121: Peptidase family A1 domain		PF14543; PF14541	IPR021109; IPR032799; IPR032861; IPR033121
	TraesCS3B01G064800	PF12819: Carbohydrate-binding protein of the ER	IPR024788: Malectin-like carbohydrate-binding domain; IPR032675: Leucine-rich repeat domain, L domain-like		PF12819	IPR024788; IPR032675
	TraesCS3B01G064900	PF00847: AP2 domain; PF02362: B3 DNA binding domain	IPR001471: AP2/ERF domain; IPR003340: B3 DNA binding domain; IPR015300: DNA-binding pseudobarrel domain; IPR016177: DNA-binding domain	GO:0003677 MF: DNA binding;GO:0003700 MF: transcription factor activity, sequence-specific DNA binding;GO:0006355 BP: regulation of transcription, DNA-templated	PF00847; PF02362	IPR001471; IPR003340; IPR015300; IPR016177	GO:0003677; GO:0003700; GO:0006355
	TraesCS3B01G065000	PF02362: B3 DNA binding domain	IPR003340: B3 DNA binding domain; IPR015300: DNA-binding pseudobarrel domain	GO:0003677 MF: DNA binding	PF02362	IPR003340; IPR015300	GO:0003677
	TraesCS3B01G065100	PF00847: AP2 domain; PF02362: B3 DNA binding domain	IPR001471: AP2/ERF domain; IPR003340: B3 DNA binding domain; IPR015300: DNA-binding pseudobarrel domain; IPR016177: DNA-binding domain	GO:0003677 MF: DNA binding;GO:0003700 MF: transcription factor activity, sequence-specific DNA binding;GO:0006355 BP: regulation of transcription, DNA-templated	PF00847; PF02362	IPR001471; IPR003340; IPR015300; IPR016177	GO:0003677; GO:0003700; GO:0006355
	TraesCS3B01G065200	PF04212: MIT (microtubule interacting and transport) domain; PF00004: ATPase family associated with various cellular activities (AAA); PF09336: Vps4 C terminal oligomerisation domain	IPR003593: AAA+ ATPase domain; IPR003959: ATPase, AAA-type, core; IPR003960: ATPase, AAA-type, conserved site; IPR007330: MIT; IPR015415: Vps4 oligomerisation, C-terminal; IPR027417: P-loop containing nucleoside triphosphate hydrolase	GO:0005524 MF: ATP binding	PF04212; PF00004; PF09336	IPR003593; IPR003959; IPR003960; IPR007330; IPR015415; IPR027417	GO:0005524
	TraesCS3B01G065300	PF04043: Plant invertase/pectin methylesterase inhibitor	IPR006501: Pectinesterase inhibitor domain	GO:0004857 MF: enzyme inhibitor activity	PF04043	IPR006501	GO:0004857
	TraesCS3B01G065400	PF13456: Reverse transcriptase-like	IPR012337: Ribonuclease H-like domain	GO:0003676 MF: nucleic acid binding	PF13456	IPR012337	GO:0003676
	TraesCS3B01G065500
	TraesCS3B01G065600
	TraesCS3B01G065700	PF03492: SAM dependent carboxyl methyltransferase	IPR005299: SAM dependent carboxyl methyltransferase; IPR029063: S-adenosyl-L-methionine-dependent methyltransferase	GO:0008168 MF: methyltransferase activity	PF03492	IPR005299; IPR029063	GO:0008168
	TraesCS3B01G065800	PF03492: SAM dependent carboxyl methyltransferase	IPR005299: SAM dependent carboxyl methyltransferase; IPR029063: S-adenosyl-L-methionine-dependent methyltransferase	GO:0008168 MF: methyltransferase activity	PF03492	IPR005299; IPR029063	GO:0008168
	TraesCS3B01G065900	PF00201: UDP-glucoronosyl and UDP-glucosyl transferase	IPR002213: UDP-glucuronosyl/UDP-glucosyltransferase	GO:0008152 BP: metabolic process;GO:0016758 MF: transferase activity, transferring hexosyl groups	PF00201	IPR002213	GO:0008152; GO:0016758
	TraesCS3B01G066000	PF00201: UDP-glucoronosyl and UDP-glucosyl transferase	IPR002213: UDP-glucuronosyl/UDP-glucosyltransferase	GO:0008152 BP: metabolic process;GO:0016758 MF: transferase activity, transferring hexosyl groups	PF00201	IPR002213	GO:0008152; GO:0016758
	TraesCS3B01G066100	PF04884: Vitamin B6 photo-protection and homoeostasis	IPR006968: Root UVB sensitive family		PF04884	IPR006968
	TraesCS3B01G066200	PF00400: WD domain, G-beta repeat	IPR001680: WD40 repeat; IPR001878: Zinc finger, CCHC-type; IPR015943: WD40/YVTN repeat-like-containing domain; IPR017986: WD40-repeat-containing domain; IPR019775: WD40 repeat, conserved site	GO:0003676 MF: nucleic acid binding;GO:0005515 MF: protein binding;GO:0008270 MF: zinc ion binding	PF00400	IPR001680; IPR001878; IPR015943; IPR017986; IPR019775	GO:0003676; GO:0005515; GO:0008270
	TraesCS3B01G066300	PF00069: Protein kinase domain	IPR000719: Protein kinase domain; IPR008271: Serine/threonine-protein kinase, active site; IPR011009: Protein kinase-like domain; IPR017441: Protein kinase, ATP binding site	GO:0004672 MF: protein kinase activity;GO:0005524 MF: ATP binding;GO:0006468 BP: protein phosphorylation	PF00069	IPR000719; IPR008271; IPR011009; IPR017441	GO:0004672; GO:0005524; GO:0006468
	TraesCS3B01G066400	PF00201: UDP-glucoronosyl and UDP-glucosyl transferase	IPR002213: UDP-glucuronosyl/UDP-glucosyltransferase	GO:0008152 BP: metabolic process;GO:0016758 MF: transferase activity, transferring hexosyl groups	PF00201	IPR002213	GO:0008152; GO:0016758
	TraesCS3B01G066500	PF00931: NB-ARC domain	IPR002182: NB-ARC; IPR027417: P-loop containing nucleoside triphosphate hydrolase	GO:0043531 MF: ADP binding	PF00931	IPR002182; IPR027417	GO:0043531
	TraesCS3B01G066600	PF00201: UDP-glucoronosyl and UDP-glucosyl transferase	IPR002213: UDP-glucuronosyl/UDP-glucosyltransferase	GO:0008152 BP: metabolic process;GO:0016758 MF: transferase activity, transferring hexosyl groups	PF00201	IPR002213	GO:0008152; GO:0016758
	TraesCS3B01G066700	PF06839: GRF zinc finger	IPR010666: Zinc finger, GRF-type	GO:0008270 MF: zinc ion binding	PF06839	IPR010666	GO:0008270
	TraesCS3B01G066800
	TraesCS3B01G066900	PF03317: ELF protein	IPR004990: ELF protein		PF03317	IPR004990
	TraesCS3B01G067000	PF00115: Cytochrome C and Quinol oxidase polypeptide I	IPR000883: Cytochrome c oxidase subunit I; IPR023615: Cytochrome c oxidase, subunit I, copper-binding site; IPR023616: Cytochrome c oxidase-like, subunit I domain	GO:0004129 MF: cytochrome-c oxidase activity;GO:0005506 MF: iron ion binding;GO:0009055 MF: electron carrier activity;GO:0009060 BP: aerobic respiration;GO:0016021 CC: integral component of membrane;GO:0020037 MF: heme binding;GO:0055114 BP: oxidation-reduction process	PF00115	IPR000883; IPR023615; IPR023616	GO:0004129; GO:0005506; GO:0009055; GO:0009060; GO:0016021; GO:0020037; GO:0055114
	TraesCS3B01G067100	PF00283: Cytochrome b559, alpha (gene psbE) and beta (gene psbF)subunits; PF00284: Lumenal portion of Cytochrome b559, alpha (gene psbE) subunit	IPR006216: Photosystem II cytochrome b559, conserved site; IPR006217: Photosystem II cytochrome b559, alpha subunit; IPR013081: Photosystem II cytochrome b559, N-terminal; IPR013082: Photosystem II cytochrome b559, alpha subunit, lumenal region	GO:0009523 CC: photosystem II;GO:0009539 CC: photosystem II reaction center;GO:0009767 BP: photosynthetic electron transport chain;GO:0015979 BP: photosynthesis;GO:0016021 CC: integral component of membrane;GO:0019684 BP: photosynthesis, light reaction;GO:0020037 MF: heme binding;GO:0046872 MF: metal ion binding	PF00283; PF00284	IPR006216; IPR006217; IPR013081; IPR013082	GO:0009523; GO:0009539; GO:0009767; GO:0015979; GO:0016021; GO:0019684; GO:0020037; GO:0046872
	TraesCS3B01G067200
	TraesCS3B01G067300
	TraesCS3B01G067400
	TraesCS3B01G067500
	TraesCS3B01G067600
	TraesCS3B01G067700
	TraesCS3B01G067800	PF08617: Kinase binding protein CGI-121	IPR013926: CGI121/TPRKB		PF08617	IPR013926
	TraesCS3B01G067900	PF13439: Glycosyltransferase Family 4; PF00534: Glycosyl transferases group 1	IPR001296: Glycosyl transferase, family 1; IPR028098: Glycosyltransferase subfamily 4-like, N-terminal domain		PF13439; PF00534	IPR001296; IPR028098
	TraesCS3B01G068000	PF00244: 14-3-3 protein	IPR000308: 14-3-3 protein; IPR023409: 14-3-3 protein, conserved site; IPR023410: 14-3-3 domain	GO:0019904 MF: protein domain specific binding	PF00244	IPR000308; IPR023409; IPR023410	GO:0019904
	TraesCS3B01G068100	PF12937: F-box-like	IPR001810: F-box domain	GO:0005515 MF: protein binding	PF12937	IPR001810	GO:0005515
	TraesCS3B01G068200		IPR018222: Nuclear transport factor 2, eukaryote			IPR018222
	TraesCS3B01G068300	PF13417: Glutathione S-transferase, N-terminal domain; PF00043: Glutathione S-transferase, C-terminal domain	IPR004045: Glutathione S-transferase, N-terminal; IPR004046: Glutathione S-transferase, C-terminal; IPR010987: Glutathione S-transferase, C-terminal-like; IPR012336: Thioredoxin-like fold	GO:0005515 MF: protein binding	PF13417; PF00043	IPR004045; IPR004046; IPR010987; IPR012336	GO:0005515
	TraesCS3B01G068400	PF03059: Nicotianamine synthase protein	IPR004298: Nicotianamine synthase; IPR029063: S-adenosyl-L-methionine-dependent methyltransferase	GO:0030410 MF: nicotianamine synthase activity;GO:0030418 BP: nicotianamine biosynthetic process	PF03059	IPR004298; IPR029063	GO:0030410; GO:0030418
	TraesCS3B01G068500	PF03059: Nicotianamine synthase protein	IPR004298: Nicotianamine synthase; IPR029063: S-adenosyl-L-methionine-dependent methyltransferase	GO:0030410 MF: nicotianamine synthase activity;GO:0030418 BP: nicotianamine biosynthetic process	PF03059	IPR004298; IPR029063	GO:0030410; GO:0030418
	TraesCS3B01G068600	PF04043: Plant invertase/pectin methylesterase inhibitor	IPR006501: Pectinesterase inhibitor domain	GO:0004857 MF: enzyme inhibitor activity	PF04043	IPR006501	GO:0004857
	TraesCS3B01G068700	PF01554: MatE	IPR002528: Multi antimicrobial extrusion protein	GO:0006855 BP: drug transmembrane transport;GO:0015238 MF: drug transmembrane transporter activity;GO:0015297 MF: antiporter activity;GO:0016020 CC: membrane;GO:0055085 BP: transmembrane transport	PF01554	IPR002528	GO:0006855; GO:0015238; GO:0015297; GO:0016020; GO:0055085
	TraesCS3B01G068800	PF00646: F-box domain; PF00249: Myb-like DNA-binding domain	IPR001005: SANT/Myb domain; IPR001810: F-box domain; IPR006447: Myb domain, plants; IPR009057: Homeobox domain-like; IPR017930: Myb domain	GO:0003677 MF: DNA binding;GO:0005515 MF: protein binding	PF00646; PF00249	IPR001005; IPR001810; IPR006447; IPR009057; IPR017930	GO:0003677; GO:0005515
	TraesCS3B01G068900	PF00249: Myb-like DNA-binding domain	IPR001005: SANT/Myb domain; IPR006447: Myb domain, plants; IPR009057: Homeobox domain-like; IPR017884: SANT domain; IPR017930: Myb domain	GO:0003677 MF: DNA binding	PF00249	IPR001005; IPR006447; IPR009057; IPR017884; IPR017930	GO:0003677
	TraesCS3B01G069000	PF06839: GRF zinc finger	IPR010666: Zinc finger, GRF-type	GO:0008270 MF: zinc ion binding	PF06839	IPR010666	GO:0008270
	TraesCS3B01G069100	PF00854: POT family	IPR000109: Proton-dependent oligopeptide transporter family; IPR018456: PTR2 family proton/oligopeptide symporter, conserved site; IPR020846: Major facilitator superfamily domain	GO:0005215 MF: transporter activity;GO:0006810 BP: transport;GO:0006857 BP: oligopeptide transport;GO:0016020 CC: membrane	PF00854	IPR000109; IPR018456; IPR020846	GO:0005215; GO:0006810; GO:0006857; GO:0016020
	TraesCS3B01G069200	PF07762: Protein of unknown function (DUF1618)	IPR011676: Domain of unknown function DUF1618; IPR018841: Protein of unknown function DUF2442		PF07762	IPR011676; IPR018841
	TraesCS3B01G069300
	TraesCS3B01G069400	PF07762: Protein of unknown function (DUF1618)	IPR011676: Domain of unknown function DUF1618		PF07762	IPR011676
	TraesCS5A01G019600	PF03715: Noc2p family	IPR005343: Nucleolar complex protein 2		PF03715	IPR005343
	TraesCS5A01G019700		IPR000909: Phosphatidylinositol-specific phospholipase C, X domain; IPR017946: PLC-like phosphodiesterase, TIM beta/alpha-barrel domain	GO:0006629 BP: lipid metabolic process;GO:0008081 MF: phosphoric diester hydrolase activity		IPR000909; IPR017946	GO:0006629; GO:0008081
	TraesCS5A01G019800	PF12937: F-box-like; PF03478: Protein of unknown function (DUF295)	IPR001810: F-box domain; IPR005174: Domain unknown function DUF295	GO:0005515 MF: protein binding	PF12937; PF03478	IPR001810; IPR005174	GO:0005515
	TraesCS5A01G019900	PF02874: ATP synthase alpha/beta family, beta-barrel domain; PF00006: ATP synthase alpha/beta family, nucleotide-binding domain; PF00306: ATP synthase alpha/beta chain, C terminal domain	IPR000194: ATPase, F1/V1/A1 complex, alpha/beta subunit, nucleotide-binding domain; IPR000793: ATP synthase, alpha subunit, C-terminal; IPR004100: ATPase, F1/V1/A1 complex, alpha/beta subunit, N-terminal domain; IPR005294: ATP synthase, F1 complex, alpha subunit; IPR020003: ATPase, alpha/beta subunit, nucleotide-binding domain, active site; IPR023366: ATP synthase subunit alpha-like domain; IPR02…	GO:0005524 MF: ATP binding;GO:0015986 BP: ATP synthesis coupled proton transport;GO:0015992 BP: proton transport;GO:0045261 CC: proton-transporting ATP synthase complex, catalytic core F(1);GO:0046034 BP: ATP metabolic process;GO:0046933 MF: proton-transporting ATP synthase activity, rotational mechanism	PF02874; PF00006; PF00306	IPR000194; IPR000793; IPR004100; IPR005294; IPR020003; IPR023366; IPR027417	GO:0005524; GO:0015986; GO:0015992; GO:0045261; GO:0046034; GO:0046933
	TraesCS5A01G020000	PF00137: ATP synthase subunit C	IPR000454: ATP synthase, F0 complex, subunit C; IPR002379: V-ATPase proteolipid subunit C-like domain; IPR020537: ATP synthase, F0 complex, subunit C, DCCD-binding site	GO:0015078 MF: hydrogen ion transmembrane transporter activity;GO:0015986 BP: ATP synthesis coupled proton transport;GO:0015991 BP: ATP hydrolysis coupled proton transport;GO:0033177 CC: proton-transporting two-sector ATPase complex, proton-transporting domain;GO:0045263 CC: proton-transporting ATP synthase complex, coupling factor F(o)	PF00137	IPR000454; IPR002379; IPR020537	GO:0015078; GO:0015986; GO:0015991; GO:0033177; GO:0045263
	TraesCS5A01G020100	PF02326: Plant ATP synthase F0; PF06449: Mitochondrial domain of unknown function (DUF1082)	IPR003319: ATP synthase YMF19-like, N-terminal; IPR009455: ATP synthase YMF19, uncharacterised, C-terminal	GO:0005739 CC: mitochondrion;GO:0016021 CC: integral component of membrane;GO:0016820 MF: hydrolase activity, acting on acid anhydrides, catalyzing transmembrane movement of substances	PF02326; PF06449	IPR003319; IPR009455	GO:0005739; GO:0016021; GO:0016820
	TraesCS5A01G020200	PF00164: Ribosomal protein S12/S23	IPR005679: Ribosomal protein S12, bacterial-type; IPR006032: Ribosomal protein S12/S23; IPR012340: Nucleic acid-binding, OB-fold	GO:0003735 MF: structural constituent of ribosome;GO:0005622 CC: intracellular;GO:0005840 CC: ribosome;GO:0006412 BP: translation;GO:0015935 CC: small ribosomal subunit	PF00164	IPR005679; IPR006032; IPR012340	GO:0003735; GO:0005622; GO:0005840; GO:0006412; GO:0015935
	TraesCS5A01G020300	PF00507: NADH-ubiquinone/plastoquinone oxidoreductase, chain 3	IPR000440: NADH:ubiquinone/plastoquinone oxidoreductase, chain 3	GO:0008137 MF: NADH dehydrogenase (ubiquinone) activity;GO:0055114 BP: oxidation-reduction process	PF00507	IPR000440	GO:0008137; GO:0055114
	TraesCS5A01G020400	PF01578: Cytochrome C assembly protein	IPR002541: Cytochrome c assembly protein; IPR003557: Cytochrome c-type biogenesis protein CcmC	GO:0015232 MF: heme transporter activity;GO:0015886 BP: heme transport;GO:0016020 CC: membrane;GO:0017004 BP: cytochrome complex assembly;GO:0020037 MF: heme binding	PF01578	IPR002541; IPR003557	GO:0015232; GO:0015886; GO:0016020; GO:0017004; GO:0020037
	TraesCS5A01G020500
	TraesCS5A01G020600
	TraesCS5A01G020700	PF07716: Basic region leucine zipper	IPR004827: Basic-leucine zipper domain	GO:0003700 MF: transcription factor activity, sequence-specific DNA binding;GO:0006355 BP: regulation of transcription, DNA-templated;GO:0043565 MF: sequence-specific DNA binding	PF07716	IPR004827	GO:0003700; GO:0006355; GO:0043565
	TraesCS5A01G020800	PF12862: Anaphase-promoting complex subunit 5	IPR011990: Tetratricopeptide-like helical domain; IPR026000: Anaphase-promoting complex subunit 5	GO:0005515 MF: protein binding	PF12862	IPR011990; IPR026000	GO:0005515
	TraesCS5A01G020900	PF00494: Squalene/phytoene synthase	IPR002060: Squalene/phytoene synthase; IPR008949: Isoprenoid synthase domain; IPR019845: Squalene/phytoene synthase, conserved site	GO:0009058 BP: biosynthetic process;GO:0016740 MF: transferase activity;GO:0016765 MF: transferase activity, transferring alkyl or aryl (other than methyl) groups	PF00494	IPR002060; IPR008949; IPR019845	GO:0009058; GO:0016740; GO:0016765
	TraesCS5A01G021000	PF13968: Domain of unknown function (DUF4220); PF04578: Protein of unknown function, DUF594	IPR007658: Protein of unknown function DUF594; IPR025315: Domain of unknown function DUF4220		PF13968; PF04578	IPR007658; IPR025315
	TraesCS5A01G021100		IPR001878: Zinc finger, CCHC-type	GO:0003676 MF: nucleic acid binding;GO:0008270 MF: zinc ion binding		IPR001878	GO:0003676; GO:0008270
	TraesCS5A01G021200	PF03101: FAR1 DNA-binding domain	IPR004330: FAR1 DNA binding domain		PF03101	IPR004330
	TraesCS5A01G021300	PF00931: NB-ARC domain	IPR002182: NB-ARC; IPR027417: P-loop containing nucleoside triphosphate hydrolase	GO:0043531 MF: ADP binding	PF00931	IPR002182; IPR027417	GO:0043531
	TraesCS5A01G021400	PF04927: Seed maturation protein	IPR007011: Seed maturation protein		PF04927	IPR007011
	TraesCS5A01G021500	PF07893: Protein of unknown function (DUF1668)	IPR012871: Protein of unknown function DUF1677, Oryza sativa		PF07893	IPR012871
	TraesCS5A01G021600	PF00291: Pyridoxal-phosphate dependent enzyme	IPR001926: Tryptophan synthase beta subunit-like PLP-dependent enzyme; IPR005787: Threonine dehydratase, biosynthetic	GO:0004794 MF: L-threonine ammonia-lyase activity;GO:0009097 BP: isoleucine biosynthetic process	PF00291	IPR001926; IPR005787	GO:0004794; GO:0009097
	TraesCS5A01G021700	PF02798: Glutathione S-transferase, N-terminal domain	IPR004045: Glutathione S-transferase, N-terminal; IPR010987: Glutathione S-transferase, C-terminal-like; IPR012336: Thioredoxin-like fold	GO:0005515 MF: protein binding	PF02798	IPR004045; IPR010987; IPR012336	GO:0005515
	TraesCS5A01G021800	PF00291: Pyridoxal-phosphate dependent enzyme; PF00585: C-terminal regulatory domain of Threonine dehydratase	IPR000634: Serine/threonine dehydratase, pyridoxal-phosphate-binding site; IPR001721: ACT-like domain; IPR001926: Tryptophan synthase beta subunit-like PLP-dependent enzyme; IPR005787: Threonine dehydratase, biosynthetic	GO:0004794 MF: L-threonine ammonia-lyase activity;GO:0006520 BP: cellular amino acid metabolic process;GO:0009097 BP: isoleucine biosynthetic process;GO:0030170 MF: pyridoxal phosphate binding	PF00291; PF00585	IPR000634; IPR001721; IPR001926; IPR005787	GO:0004794; GO:0006520; GO:0009097; GO:0030170
	TraesCS5A01G021900
	TraesCS5A01G022000	PF00352: Transcription factor TFIID (or TATA-binding protein, TBP)	IPR000814: TATA-box binding protein; IPR030491: TATA-box binding protein, conserved site	GO:0003677 MF: DNA binding;GO:0006352 BP: DNA-templated transcription, initiation	PF00352	IPR000814; IPR030491	GO:0003677; GO:0006352
	TraesCS5A01G022100	PF00320: GATA zinc finger	IPR000679: Zinc finger, GATA-type; IPR013088: Zinc finger, NHR/GATA-type	GO:0003700 MF: transcription factor activity, sequence-specific DNA binding;GO:0006355 BP: regulation of transcription, DNA-templated;GO:0008270 MF: zinc ion binding;GO:0043565 MF: sequence-specific DNA binding	PF00320	IPR000679; IPR013088	GO:0003700; GO:0006355; GO:0008270; GO:0043565
	TraesCS5A01G022200	PF00291: Pyridoxal-phosphate dependent enzyme	IPR001216: Cysteine synthase/cystathionine beta-synthase, pyridoxal-phosphate attachment site; IPR001926: Tryptophan synthase beta subunit-like PLP-dependent enzyme; IPR005856: Cysteine synthase; IPR005859: Cysteine synthase CysK	GO:0004124 MF: cysteine synthase activity;GO:0006535 BP: cysteine biosynthetic process from serine	PF00291	IPR001216; IPR001926; IPR005856; IPR005859	GO:0004124; GO:0006535
	TraesCS5A01G022300	PF13917: Zinc knuckle	IPR001878: Zinc finger, CCHC-type	GO:0003676 MF: nucleic acid binding;GO:0008270 MF: zinc ion binding	PF13917	IPR001878	GO:0003676; GO:0008270
	TraesCS5A01G022400	PF01435: Peptidase family M48	IPR001915: Peptidase M48	GO:0004222 MF: metalloendopeptidase activity;GO:0006508 BP: proteolysis	PF01435	IPR001915	GO:0004222; GO:0006508
	TraesCS5A01G022500	PF01435: Peptidase family M48	IPR001915: Peptidase M48	GO:0004222 MF: metalloendopeptidase activity;GO:0006508 BP: proteolysis	PF01435	IPR001915	GO:0004222; GO:0006508
	TraesCS5A01G022600	PF01435: Peptidase family M48	IPR001915: Peptidase M48	GO:0004222 MF: metalloendopeptidase activity;GO:0006508 BP: proteolysis	PF01435	IPR001915	GO:0004222; GO:0006508
	TraesCS5A01G022700	PF13520: Amino acid permease	IPR002293: Amino acid/polyamine transporter I	GO:0003333 BP: amino acid transmembrane transport;GO:0015171 MF: amino acid transmembrane transporter activity;GO:0016020 CC: membrane	PF13520	IPR002293	GO:0003333; GO:0015171; GO:0016020
	TraesCS5A01G022800	PF00646: F-box domain; PF03478: Protein of unknown function (DUF295)	IPR001810: F-box domain; IPR005174: Domain unknown function DUF295	GO:0005515 MF: protein binding	PF00646; PF03478	IPR001810; IPR005174	GO:0005515
	TraesCS5A01G022900		IPR011989: Armadillo-like helical; IPR016024: Armadillo-type fold	GO:0005488 MF: binding		IPR011989; IPR016024	GO:0005488
	TraesCS5A01G023000		IPR032675: Leucine-rich repeat domain, L domain-like			IPR032675
	TraesCS5A01G023100	PF12937: F-box-like; PF03478: Protein of unknown function (DUF295); PF00646: F-box domain	IPR001810: F-box domain; IPR005174: Domain unknown function DUF295	GO:0005515 MF: protein binding	PF12937; PF03478; PF00646	IPR001810; IPR005174	GO:0005515
	TraesCS5A01G023200	PF00931: NB-ARC domain	IPR002182: NB-ARC; IPR003593: AAA+ ATPase domain; IPR027417: P-loop containing nucleoside triphosphate hydrolase	GO:0043531 MF: ADP binding	PF00931	IPR002182; IPR003593; IPR027417	GO:0043531
	TraesCS5A01G023300		IPR000494: Receptor L-domain; IPR032675: Leucine-rich repeat domain, L domain-like			IPR000494; IPR032675
	TraesCS5A01G023400		IPR009003: Peptidase S1, PA clan			IPR009003
	TraesCS5A01G023500	PF13855: Leucine rich repeat; PF00560: Leucine Rich Repeat; PF13516: Leucine Rich repeat	IPR001611: Leucine-rich repeat; IPR003591: Leucine-rich repeat, typical subtype; IPR032675: Leucine-rich repeat domain, L domain-like	GO:0005515 MF: protein binding	PF13855; PF00560; PF13516	IPR001611; IPR003591; IPR032675	GO:0005515
	TraesCS5A01G023600
	TraesCS5A01G023700	PF04577: Protein of unknown function (DUF563)	IPR007657: Glycosyltransferase 61	GO:0016757 MF: transferase activity, transferring glycosyl groups	PF04577	IPR007657	GO:0016757
	TraesCS5A01G023800	PF08246: Cathepsin propeptide inhibitor domain (I29); PF00112: Papain family cysteine protease	IPR000668: Peptidase C1A, papain C-terminal; IPR013201: Cathepsin propeptide inhibitor domain (I29); IPR025661: Cysteine peptidase, asparagine active site	GO:0006508 BP: proteolysis;GO:0008234 MF: cysteine-type peptidase activity	PF08246; PF00112	IPR000668; IPR013201; IPR025661	GO:0006508; GO:0008234
	TraesCS5A01G023900	PF12657: Transcription factor IIIC subunit delta N-term; PF00400: WD domain, G-beta repeat	IPR001680: WD40 repeat; IPR015943: WD40/YVTN repeat-like-containing domain; IPR017986: WD40-repeat-containing domain; IPR024761: Transcription factor IIIC, 90kDa subunit, N-terminal	GO:0005515 MF: protein binding	PF12657; PF00400	IPR001680; IPR015943; IPR017986; IPR024761	GO:0005515
	TraesCS5A01G024000	PF02798: Glutathione S-transferase, N-terminal domain; PF00043: Glutathione S-transferase, C-terminal domain	IPR004045: Glutathione S-transferase, N-terminal; IPR004046: Glutathione S-transferase, C-terminal; IPR010987: Glutathione S-transferase, C-terminal-like; IPR012336: Thioredoxin-like fold	GO:0005515 MF: protein binding	PF02798; PF00043	IPR004045; IPR004046; IPR010987; IPR012336	GO:0005515
	TraesCS5A01G024100	PF02798: Glutathione S-transferase, N-terminal domain; PF00043: Glutathione S-transferase, C-terminal domain	IPR004045: Glutathione S-transferase, N-terminal; IPR004046: Glutathione S-transferase, C-terminal; IPR010987: Glutathione S-transferase, C-terminal-like; IPR012336: Thioredoxin-like fold	GO:0005515 MF: protein binding	PF02798; PF00043	IPR004045; IPR004046; IPR010987; IPR012336	GO:0005515
	TraesCS5A01G024200	PF04043: Plant invertase/pectin methylesterase inhibitor	IPR006501: Pectinesterase inhibitor domain	GO:0004857 MF: enzyme inhibitor activity	PF04043	IPR006501	GO:0004857
	TraesCS5A01G024300	PF01699: Sodium/calcium exchanger protein	IPR004837: Sodium/calcium exchanger membrane region	GO:0016021 CC: integral component of membrane;GO:0055085 BP: transmembrane transport	PF01699	IPR004837	GO:0016021; GO:0055085
	TraesCS5A01G024400	PF08263: Leucine rich repeat N-terminal domain; PF13855: Leucine rich repeat; PF00560: Leucine Rich Repeat	IPR001611: Leucine-rich repeat; IPR003591: Leucine-rich repeat, typical subtype; IPR013210: Leucine-rich repeat-containing N-terminal, plant-type; IPR032675: Leucine-rich repeat domain, L domain-like	GO:0005515 MF: protein binding	PF08263; PF13855; PF00560	IPR001611; IPR003591; IPR013210; IPR032675	GO:0005515
	TraesCS5A01G024500	PF00795: Carbon-nitrogen hydrolase	IPR003010: Carbon-nitrogen hydrolase; IPR017755: N-carbamoylputrescine amidase	GO:0006596 BP: polyamine biosynthetic process;GO:0006807 BP: nitrogen compound metabolic process;GO:0016810 MF: hydrolase activity, acting on carbon-nitrogen (but not peptide) bonds;GO:0050126 MF: N-carbamoylputrescine amidase activity	PF00795	IPR003010; IPR017755	GO:0006596; GO:0006807; GO:0016810; GO:0050126
	TraesCS5A01G024600	PF00931: NB-ARC domain	IPR002182: NB-ARC; IPR011991: Winged helix-turn-helix DNA-binding domain; IPR027417: P-loop containing nucleoside triphosphate hydrolase; IPR032675: Leucine-rich repeat domain, L domain-like	GO:0043531 MF: ADP binding	PF00931	IPR002182; IPR011991; IPR027417; IPR032675	GO:0043531
	TraesCS5A01G024700	PF11250: Fantastic Four meristem regulator	IPR021410: The fantastic four family		PF11250	IPR021410
	TraesCS5A01G024800
	TraesCS5A01G024900	PF08267: Cobalamin-independent synthase, N-terminal domain; PF01717: Cobalamin-independent synthase, Catalytic domain	IPR002629: Cobalamin-independent methionine synthase MetE, C-terminal/archaeal; IPR006276: Cobalamin-independent methionine synthase; IPR013215: Cobalamin-independent methionine synthase MetE, N-terminal	GO:0003871 MF: 5-methyltetrahydropteroyltriglutamate-homocysteine S-methyltransferase activity;GO:0008270 MF: zinc ion binding;GO:0008652 BP: cellular amino acid biosynthetic process;GO:0009086 BP: methionine biosynthetic process	PF08267; PF01717	IPR002629; IPR006276; IPR013215	GO:0003871; GO:0008270; GO:0008652; GO:0009086
	TraesCS5A01G025000	PF07732: Multicopper oxidase; PF00394: Multicopper oxidase; PF07731: Multicopper oxidase	IPR001117: Multicopper oxidase, type 1; IPR002355: Multicopper oxidase, copper-binding site; IPR008972: Cupredoxin; IPR011706: Multicopper oxidase, type 2; IPR011707: Multicopper oxidase, type 3; IPR017761: Laccase; IPR033138: Multicopper oxidases, conserved site	GO:0005507 MF: copper ion binding;GO:0016491 MF: oxidoreductase activity;GO:0046274 BP: lignin catabolic process;GO:0048046 CC: apoplast;GO:0052716 MF: hydroquinone:oxygen oxidoreductase activity;GO:0055114 BP: oxidation-reduction process	PF07732; PF00394; PF07731	IPR001117; IPR002355; IPR008972; IPR011706; IPR011707; IPR017761; IPR033138	GO:0005507; GO:0016491; GO:0046274; GO:0048046; GO:0052716; GO:0055114
	TraesCS5A01G025100	PF08245: Mur ligase middle domain	IPR001645: Folylpolyglutamate synthetase; IPR004101: Mur ligase, C-terminal; IPR013221: Mur ligase, central; IPR018109: Folylpolyglutamate synthetase, conserved site	GO:0004326 MF: tetrahydrofolylpolyglutamate synthase activity;GO:0005524 MF: ATP binding;GO:0009058 BP: biosynthetic process;GO:0009396 BP: folic acid-containing compound biosynthetic process;GO:0016874 MF: ligase activity	PF08245	IPR001645; IPR004101; IPR013221; IPR018109	GO:0004326; GO:0005524; GO:0009058; GO:0009396; GO:0016874
	TraesCS5A01G025200	PF07847: PCO_ADO	IPR011051: RmlC-like cupin domain; IPR012864: Cysteine oxygenase/2-aminoethanethiol dioxygenase; IPR014710: RmlC-like jelly roll fold	GO:0016702 MF: oxidoreductase activity, acting on single donors with incorporation of molecular oxygen, incorporation of two atoms of oxygen;GO:0055114 BP: oxidation-reduction process	PF07847	IPR011051; IPR012864; IPR014710	GO:0016702; GO:0055114
	TraesCS5A01G025300	PF07847: PCO_ADO	IPR011051: RmlC-like cupin domain; IPR012864: Cysteine oxygenase/2-aminoethanethiol dioxygenase; IPR014710: RmlC-like jelly roll fold	GO:0016702 MF: oxidoreductase activity, acting on single donors with incorporation of molecular oxygen, incorporation of two atoms of oxygen;GO:0055114 BP: oxidation-reduction process	PF07847	IPR011051; IPR012864; IPR014710	GO:0016702; GO:0055114
	TraesCS5A01G025400	PF13520: Amino acid permease; PF13906: C-terminus of AA_permease	IPR002293: Amino acid/polyamine transporter I; IPR029485: Cationic amino acid transporter, C-terminal	GO:0003333 BP: amino acid transmembrane transport;GO:0015171 MF: amino acid transmembrane transporter activity;GO:0016020 CC: membrane	PF13520; PF13906	IPR002293; IPR029485	GO:0003333; GO:0015171; GO:0016020
	TraesCS5A01G025500
	TraesCS5A01G025600
	TraesCS5A01G025700	PF00069: Protein kinase domain	IPR000719: Protein kinase domain; IPR000961: AGC-kinase, C-terminal; IPR008271: Serine/threonine-protein kinase, active site; IPR011009: Protein kinase-like domain	GO:0004672 MF: protein kinase activity;GO:0004674 MF: protein serine/threonine kinase activity;GO:0005524 MF: ATP binding;GO:0006468 BP: protein phosphorylation	PF00069	IPR000719; IPR000961; IPR008271; IPR011009	GO:0004672; GO:0004674; GO:0005524; GO:0006468
	TraesCS5A01G025800
	TraesCS5A01G025900	PF04690: YABBY protein	IPR006780: YABBY protein; IPR009071: High mobility group box domain	GO:0007275 BP: multicellular organism development	PF04690	IPR006780; IPR009071	GO:0007275
	TraesCS5A01G026000
	TraesCS5A01G026100	PF14543: Xylanase inhibitor N-terminal; PF14541: Xylanase inhibitor C-terminal	IPR001969: Aspartic peptidase, active site; IPR021109: Aspartic peptidase domain; IPR032799: Xylanase inhibitor, C-terminal; IPR032861: Xylanase inhibitor, N-terminal; IPR033121: Peptidase family A1 domain	GO:0004190 MF: aspartic-type endopeptidase activity;GO:0006508 BP: proteolysis	PF14543; PF14541	IPR001969; IPR021109; IPR032799; IPR032861; IPR033121	GO:0004190; GO:0006508
	TraesCS5A01G026200	PF14541: Xylanase inhibitor C-terminal	IPR021109: Aspartic peptidase domain; IPR032799: Xylanase inhibitor, C-terminal; IPR033121: Peptidase family A1 domain		PF14541	IPR021109; IPR032799; IPR033121
	TraesCS5A01G026300	PF08263: Leucine rich repeat N-terminal domain; PF13855: Leucine rich repeat; PF00069: Protein kinase domain	IPR000719: Protein kinase domain; IPR001611: Leucine-rich repeat; IPR011009: Protein kinase-like domain; IPR013210: Leucine-rich repeat-containing N-terminal, plant-type; IPR032675: Leucine-rich repeat domain, L domain-like	GO:0004672 MF: protein kinase activity;GO:0005515 MF: protein binding;GO:0005524 MF: ATP binding;GO:0006468 BP: protein phosphorylation	PF08263; PF13855; PF00069	IPR000719; IPR001611; IPR011009; IPR013210; IPR032675	GO:0004672; GO:0005515; GO:0005524; GO:0006468
	TraesCS5A01G026400
	TraesCS5A01G026500
	TraesCS5A01G026600
	TraesCS5A01G026700
	TraesCS5A01G026800	PF13855: Leucine rich repeat	IPR001611: Leucine-rich repeat; IPR032675: Leucine-rich repeat domain, L domain-like	GO:0005515 MF: protein binding	PF13855	IPR001611; IPR032675	GO:0005515
	TraesCS5A01G026900
	TraesCS5A01G027000	PF00443: Ubiquitin carboxyl-terminal hydrolase	IPR001394: Peptidase C19, ubiquitin carboxyl-terminal hydrolase; IPR018200: Ubiquitin specific protease, conserved site; IPR028889: Ubiquitin specific protease domain	GO:0006511 BP: ubiquitin-dependent protein catabolic process;GO:0016579 BP: protein deubiquitination;GO:0036459 MF: thiol-dependent ubiquitinyl hydrolase activity	PF00443	IPR001394; IPR018200; IPR028889	GO:0006511; GO:0016579; GO:0036459
	TraesCS5A01G216300
	TraesCS5A01G216400	PF04570: zinc-finger of the FCS-type, C2-C2	IPR007650: Zf-FLZ domain		PF04570	IPR007650
	TraesCS5A01G216500	PF04043: Plant invertase/pectin methylesterase inhibitor; PF01095: Pectinesterase	IPR000070: Pectinesterase, catalytic; IPR006501: Pectinesterase inhibitor domain; IPR011050: Pectin lyase fold/virulence factor; IPR012334: Pectin lyase fold; IPR033131: Pectinesterase, Asp active site	GO:0004857 MF: enzyme inhibitor activity;GO:0005618 CC: cell wall;GO:0030599 MF: pectinesterase activity;GO:0042545 BP: cell wall modification	PF04043; PF01095	IPR000070; IPR006501; IPR011050; IPR012334; IPR033131	GO:0004857; GO:0005618; GO:0030599; GO:0042545
	TraesCS5A01G216600	PF15511: Centromere kinetochore component CENP-T histone fold	IPR001951: Histone H4; IPR009072: Histone-fold; IPR019809: Histone H4, conserved site	GO:0000786 CC: nucleosome;GO:0003677 MF: DNA binding;GO:0005634 CC: nucleus;GO:0006334 BP: nucleosome assembly;GO:0046982 MF: protein heterodimerization activity	PF15511	IPR001951; IPR009072; IPR019809	GO:0000786; GO:0003677; GO:0005634; GO:0006334; GO:0046982
	TraesCS5A01G216700	PF01762: Galactosyltransferase	IPR002659: Glycosyl transferase, family 31	GO:0006486 BP: protein glycosylation;GO:0008378 MF: galactosyltransferase activity;GO:0016020 CC: membrane	PF01762	IPR002659	GO:0006486; GO:0008378; GO:0016020
	TraesCS5A01G216800	PF01762: Galactosyltransferase	IPR002659: Glycosyl transferase, family 31	GO:0006486 BP: protein glycosylation;GO:0008378 MF: galactosyltransferase activity;GO:0016020 CC: membrane	PF01762	IPR002659	GO:0006486; GO:0008378; GO:0016020
	TraesCS5A01G216900	PF01762: Galactosyltransferase	IPR002659: Glycosyl transferase, family 31	GO:0006486 BP: protein glycosylation;GO:0008378 MF: galactosyltransferase activity;GO:0016020 CC: membrane	PF01762	IPR002659	GO:0006486; GO:0008378; GO:0016020
	TraesCS5A01G217000	PF01762: Galactosyltransferase	IPR002659: Glycosyl transferase, family 31	GO:0006486 BP: protein glycosylation;GO:0008378 MF: galactosyltransferase activity;GO:0016020 CC: membrane	PF01762	IPR002659	GO:0006486; GO:0008378; GO:0016020
	TraesCS5A01G217100
	TraesCS5A01G217200	PF13738: Pyridine nucleotide-disulphide oxidoreductase	IPR000103: Pyridine nucleotide-disulphide oxidoreductase, class-II; IPR023753: FAD/NAD(P)-binding domain	GO:0016491 MF: oxidoreductase activity;GO:0055114 BP: oxidation-reduction process	PF13738	IPR000103; IPR023753	GO:0016491; GO:0055114
	TraesCS5A01G217300	PF14363: Domain associated at C-terminal with AAA; PF00004: ATPase family associated with various cellular activities (AAA)	IPR003593: AAA+ ATPase domain; IPR003959: ATPase, AAA-type, core; IPR025753: AAA-type ATPase, N-terminal domain; IPR027417: P-loop containing nucleoside triphosphate hydrolase	GO:0005524 MF: ATP binding	PF14363; PF00004	IPR003593; IPR003959; IPR025753; IPR027417	GO:0005524
	TraesCS5A01G217400		IPR013087: Zinc finger C2H2-type	GO:0003676 MF: nucleic acid binding		IPR013087	GO:0003676
	TraesCS5A01G217500		IPR013087: Zinc finger C2H2-type	GO:0003676 MF: nucleic acid binding		IPR013087	GO:0003676
	TraesCS5A01G217600	PF13041: PPR repeat family; PF01535: PPR repeat	IPR000644: CBS domain; IPR002885: Pentatricopeptide repeat		PF13041; PF01535	IPR000644; IPR002885
	TraesCS5A01G217700	PF13456: Reverse transcriptase-like	IPR012337: Ribonuclease H-like domain	GO:0003676 MF: nucleic acid binding	PF13456	IPR012337	GO:0003676
	TraesCS5A01G217800	PF03540: Transcription initiation factor TFIID 23-30kDa subunit	IPR003923: Transcription initiation factor TFIID, 23-30kDa subunit	GO:0005634 CC: nucleus;GO:0006352 BP: DNA-templated transcription, initiation	PF03540	IPR003923	GO:0005634; GO:0006352
	TraesCS5A01G217900	PF00249: Myb-like DNA-binding domain	IPR001005: SANT/Myb domain; IPR009057: Homeobox domain-like; IPR017930: Myb domain	GO:0003677 MF: DNA binding	PF00249	IPR001005; IPR009057; IPR017930	GO:0003677
	TraesCS5A01G218000	PF01094: Receptor family ligand binding region; PF00497: Bacterial extracellular solute-binding proteins, family 3; PF00060: Ligand-gated ion channel	IPR001320: Ionotropic glutamate receptor; IPR001638: Solute-binding protein family 3/N-terminal domain of MltF; IPR001828: Receptor, ligand binding region; IPR017103: Ionotropic glutamate receptor, plant; IPR023828: Peptidase S8, subtilisin, Ser-active site; IPR028082: Periplasmic binding protein-like I	GO:0004970 MF: ionotropic glutamate receptor activity;GO:0016020 CC: membrane	PF01094; PF00497; PF00060	IPR001320; IPR001638; IPR001828; IPR017103; IPR023828; IPR028082	GO:0004970; GO:0016020
	TraesCS5A01G218100		IPR029058: Alpha/Beta hydrolase fold			IPR029058
	TraesCS5A01G218200	PF01094: Receptor family ligand binding region; PF00497: Bacterial extracellular solute-binding proteins, family 3; PF00060: Ligand-gated ion channel	IPR001320: Ionotropic glutamate receptor; IPR001638: Solute-binding protein family 3/N-terminal domain of MltF; IPR001828: Receptor, ligand binding region; IPR017103: Ionotropic glutamate receptor, plant; IPR028082: Periplasmic binding protein-like I	GO:0004970 MF: ionotropic glutamate receptor activity;GO:0016020 CC: membrane	PF01094; PF00497; PF00060	IPR001320; IPR001638; IPR001828; IPR017103; IPR028082	GO:0004970; GO:0016020
	TraesCS5A01G218300	PF01094: Receptor family ligand binding region; PF00497: Bacterial extracellular solute-binding proteins, family 3; PF00060: Ligand-gated ion channel	IPR001320: Ionotropic glutamate receptor; IPR001638: Solute-binding protein family 3/N-terminal domain of MltF; IPR001828: Receptor, ligand binding region; IPR017103: Ionotropic glutamate receptor, plant; IPR028082: Periplasmic binding protein-like I	GO:0004970 MF: ionotropic glutamate receptor activity;GO:0016020 CC: membrane	PF01094; PF00497; PF00060	IPR001320; IPR001638; IPR001828; IPR017103; IPR028082	GO:0004970; GO:0016020
	TraesCS5A01G218400	PF01094: Receptor family ligand binding region; PF00497: Bacterial extracellular solute-binding proteins, family 3; PF00060: Ligand-gated ion channel	IPR001320: Ionotropic glutamate receptor; IPR001638: Solute-binding protein family 3/N-terminal domain of MltF; IPR001828: Receptor, ligand binding region; IPR017103: Ionotropic glutamate receptor, plant; IPR028082: Periplasmic binding protein-like I	GO:0004970 MF: ionotropic glutamate receptor activity;GO:0016020 CC: membrane	PF01094; PF00497; PF00060	IPR001320; IPR001638; IPR001828; IPR017103; IPR028082	GO:0004970; GO:0016020
	TraesCS5A01G218500
	TraesCS5A01G218600	PF01094: Receptor family ligand binding region; PF00497: Bacterial extracellular solute-binding proteins, family 3; PF00060: Ligand-gated ion channel	IPR001320: Ionotropic glutamate receptor; IPR001638: Solute-binding protein family 3/N-terminal domain of MltF; IPR001828: Receptor, ligand binding region; IPR017103: Ionotropic glutamate receptor, plant; IPR028082: Periplasmic binding protein-like I	GO:0004970 MF: ionotropic glutamate receptor activity;GO:0016020 CC: membrane	PF01094; PF00497; PF00060	IPR001320; IPR001638; IPR001828; IPR017103; IPR028082	GO:0004970; GO:0016020
	TraesCS5A01G218700	PF01094: Receptor family ligand binding region; PF00497: Bacterial extracellular solute-binding proteins, family 3; PF00060: Ligand-gated ion channel	IPR001320: Ionotropic glutamate receptor; IPR001638: Solute-binding protein family 3/N-terminal domain of MltF; IPR001828: Receptor, ligand binding region; IPR017103: Ionotropic glutamate receptor, plant; IPR028082: Periplasmic binding protein-like I	GO:0004970 MF: ionotropic glutamate receptor activity;GO:0016020 CC: membrane	PF01094; PF00497; PF00060	IPR001320; IPR001638; IPR001828; IPR017103; IPR028082	GO:0004970; GO:0016020
	TraesCS5A01G218800
	TraesCS5A01G218900	PF01094: Receptor family ligand binding region; PF00497: Bacterial extracellular solute-binding proteins, family 3; PF00060: Ligand-gated ion channel	IPR001320: Ionotropic glutamate receptor; IPR001638: Solute-binding protein family 3/N-terminal domain of MltF; IPR001828: Receptor, ligand binding region; IPR017103: Ionotropic glutamate receptor, plant; IPR028082: Periplasmic binding protein-like I	GO:0004970 MF: ionotropic glutamate receptor activity;GO:0016020 CC: membrane	PF01094; PF00497; PF00060	IPR001320; IPR001638; IPR001828; IPR017103; IPR028082	GO:0004970; GO:0016020
	TraesCS5A01G219000	PF00504: Chlorophyll A-B binding protein	IPR022796: Chlorophyll A-B binding protein; IPR023329: Chlorophyll a/b binding protein domain		PF00504	IPR022796; IPR023329
	TraesCS5A01G219100
	TraesCS5A01G219200		IPR029063: S-adenosyl-L-methionine-dependent methyltransferase			IPR029063
	TraesCS5A01G219300	PF00504: Chlorophyll A-B binding protein	IPR022796: Chlorophyll A-B binding protein; IPR023329: Chlorophyll a/b binding protein domain		PF00504	IPR022796; IPR023329
	TraesCS5A01G219400	PF00504: Chlorophyll A-B binding protein	IPR022796: Chlorophyll A-B binding protein; IPR023329: Chlorophyll a/b binding protein domain		PF00504	IPR022796; IPR023329
	TraesCS5A01G219500	PF00504: Chlorophyll A-B binding protein	IPR022796: Chlorophyll A-B binding protein; IPR023329: Chlorophyll a/b binding protein domain		PF00504	IPR022796; IPR023329
	TraesCS5A01G219600	PF00504: Chlorophyll A-B binding protein	IPR022796: Chlorophyll A-B binding protein; IPR023329: Chlorophyll a/b binding protein domain		PF00504	IPR022796; IPR023329
	TraesCS5A01G219700	PF00504: Chlorophyll A-B binding protein	IPR022796: Chlorophyll A-B binding protein; IPR023329: Chlorophyll a/b binding protein domain		PF00504	IPR022796; IPR023329
	TraesCS5A01G219800	PF01094: Receptor family ligand binding region; PF00497: Bacterial extracellular solute-binding proteins, family 3; PF00060: Ligand-gated ion channel	IPR001320: Ionotropic glutamate receptor; IPR001638: Solute-binding protein family 3/N-terminal domain of MltF; IPR001828: Receptor, ligand binding region; IPR017103: Ionotropic glutamate receptor, plant; IPR028082: Periplasmic binding protein-like I	GO:0004970 MF: ionotropic glutamate receptor activity;GO:0016020 CC: membrane	PF01094; PF00497; PF00060	IPR001320; IPR001638; IPR001828; IPR017103; IPR028082	GO:0004970; GO:0016020
	TraesCS5A01G219900	PF01980: Uncharacterised protein family UPF0066	IPR023370: TsaA-like domain		PF01980	IPR023370
	TraesCS5A01G220000	PF05470: Eukaryotic translation initiation factor 3 subunit 8 N-terminus; PF01399: PCI domain	IPR000717: Proteasome component (PCI) domain; IPR008905: Eukaryotic translation initiation factor 3 subunit C, N-terminal domain; IPR011991: Winged helix-turn-helix DNA-binding domain; IPR027516: Eukaryotic translation initiation factor 3 subunit C	GO:0003723 MF: RNA binding;GO:0003743 MF: translation initiation factor activity;GO:0005515 MF: protein binding;GO:0005852 CC: eukaryotic translation initiation factor 3 complex;GO:0006413 BP: translational initiation;GO:0031369 MF: translation initiation factor binding	PF05470; PF01399	IPR000717; IPR008905; IPR011991; IPR027516	GO:0003723; GO:0003743; GO:0005515; GO:0005852; GO:0006413; GO:0031369
	TraesCS5A01G220200	PF04116: Fatty acid hydroxylase superfamily; PF12076: WAX2 C-terminal domain	IPR006694: Fatty acid hydroxylase; IPR016040: NAD(P)-binding domain; IPR021940: Uncharacterised domain Wax2, C-terminal	GO:0005506 MF: iron ion binding;GO:0008610 BP: lipid biosynthetic process;GO:0016491 MF: oxidoreductase activity;GO:0055114 BP: oxidation-reduction process	PF04116; PF12076	IPR006694; IPR016040; IPR021940	GO:0005506; GO:0008610; GO:0016491; GO:0055114
	TraesCS5A01G220300
	TraesCS5A01G220400	PF00892: EamA-like transporter family	IPR000620: EamA domain	GO:0016020 CC: membrane;GO:0016021 CC: integral component of membrane	PF00892	IPR000620	GO:0016020; GO:0016021
	TraesCS5A01G220500	PF00892: EamA-like transporter family	IPR000620: EamA domain	GO:0016020 CC: membrane;GO:0016021 CC: integral component of membrane	PF00892	IPR000620	GO:0016020; GO:0016021
	TraesCS5A01G220600	PF00335: Tetraspanin family	IPR000301: Tetraspanin; IPR018499: Tetraspanin/Peripherin; IPR018503: Tetraspanin, conserved site	GO:0016021 CC: integral component of membrane	PF00335	IPR000301; IPR018499; IPR018503	GO:0016021
	TraesCS5A01G220700
	TraesCS5A01G220800
	TraesCS5A01G220900	PF02365: No apical meristem (NAM) protein	IPR003441: NAC domain	GO:0003677 MF: DNA binding;GO:0006355 BP: regulation of transcription, DNA-templated	PF02365	IPR003441	GO:0003677; GO:0006355
	TraesCS5A01G221000	PF00630: Filamin/ABP280 repeat	IPR001298: Filamin/ABP280 repeat; IPR013783: Immunoglobulin-like fold; IPR014756: Immunoglobulin E-set; IPR017868: Filamin/ABP280 repeat-like	GO:0005515 MF: protein binding	PF00630	IPR001298; IPR013783; IPR014756; IPR017868	GO:0005515
	TraesCS5A01G221100	PF05761: 5' nucleotidase family	IPR008380: HAD-superfamily hydrolase, subfamily IG, 5'-nucleotidase; IPR016695: Purine 5'-nucleotidase; IPR023214: HAD-like domain		PF05761	IPR008380; IPR016695; IPR023214
	TraesCS5B01G302800	PF11443: Domain of unknown function (DUF2828)	IPR000878: Tetrapyrrole methylase; IPR024553: Domain of unknown function DUF2828	GO:0008152 BP: metabolic process;GO:0008168 MF: methyltransferase activity	PF11443	IPR000878; IPR024553	GO:0008152; GO:0008168
	TraesCS5B01G302900	PF11443: Domain of unknown function (DUF2828)	IPR002035: von Willebrand factor, type A; IPR011205: Uncharacterised conserved protein UCP015417, vWA; IPR024553: Domain of unknown function DUF2828		PF11443	IPR002035; IPR011205; IPR024553
	TraesCS5B01G303000	PF03018: Dirigent-like protein	IPR004265: Plant disease resistance response protein		PF03018	IPR004265
	TraesCS5B01G303100	PF00753: Metallo-beta-lactamase superfamily; PF16123: Hydroxyacylglutathione hydrolase C-terminus	IPR001279: Metallo-beta-lactamase; IPR017782: Hydroxyacylglutathione hydrolase; IPR032282: Hydroxyacylglutathione hydrolase, C-terminal domain	GO:0004416 MF: hydroxyacylglutathione hydrolase activity;GO:0019243 BP: methylglyoxal catabolic process to D-lactate via S-lactoyl-glutathione	PF00753; PF16123	IPR001279; IPR017782; IPR032282	GO:0004416; GO:0019243
	TraesCS5B01G303200	PF13417: Glutathione S-transferase, N-terminal domain; PF00043: Glutathione S-transferase, C-terminal domain	IPR004045: Glutathione S-transferase, N-terminal; IPR004046: Glutathione S-transferase, C-terminal; IPR005955: Glutathione S-transferases, class Zeta; IPR010987: Glutathione S-transferase, C-terminal-like; IPR012336: Thioredoxin-like fold	GO:0003824 MF: catalytic activity;GO:0005515 MF: protein binding;GO:0005737 CC: cytoplasm;GO:0009072 BP: aromatic amino acid family metabolic process	PF13417; PF00043	IPR004045; IPR004046; IPR005955; IPR010987; IPR012336	GO:0003824; GO:0005515; GO:0005737; GO:0009072
	TraesCS5B01G303300	PF13417: Glutathione S-transferase, N-terminal domain; PF14497: Glutathione S-transferase, C-terminal domain	IPR004045: Glutathione S-transferase, N-terminal; IPR004046: Glutathione S-transferase, C-terminal; IPR010987: Glutathione S-transferase, C-terminal-like; IPR012336: Thioredoxin-like fold	GO:0005515 MF: protein binding	PF13417; PF14497	IPR004045; IPR004046; IPR010987; IPR012336	GO:0005515
	TraesCS5B01G303400	PF06075: Plant protein of unknown function (DUF936)	IPR010341: Protein of unknown function DUF936, plant		PF06075	IPR010341
	TraesCS5B01G303500	PF04825: N terminus of Rad21 / Rec8 like protein; PF04824: Conserved region of Rad21 / Rec8 like protein	IPR006909: Rad21/Rec8-like protein, C-terminal, eukaryotic; IPR006910: Rad21/Rec8-like protein, N-terminal; IPR011991: Winged helix-turn-helix DNA-binding domain	GO:0000228 CC: nuclear chromosome;GO:0005515 MF: protein binding	PF04825; PF04824	IPR006909; IPR006910; IPR011991	GO:0000228; GO:0005515
	TraesCS5B01G303600	PF04825: N terminus of Rad21 / Rec8 like protein; PF04824: Conserved region of Rad21 / Rec8 like protein	IPR006909: Rad21/Rec8-like protein, C-terminal, eukaryotic; IPR006910: Rad21/Rec8-like protein, N-terminal; IPR011991: Winged helix-turn-helix DNA-binding domain	GO:0000228 CC: nuclear chromosome;GO:0005515 MF: protein binding	PF04825; PF04824	IPR006909; IPR006910; IPR011991	GO:0000228; GO:0005515
	TraesCS5B01G303700	PF16884: N-terminal domain of oxidoreductase; PF00107: Zinc-binding dehydrogenase	IPR011032: GroES-like; IPR013149: Alcohol dehydrogenase, C-terminal; IPR016040: NAD(P)-binding domain; IPR020843: Polyketide synthase, enoylreductase domain	GO:0016491 MF: oxidoreductase activity;GO:0055114 BP: oxidation-reduction process	PF16884; PF00107	IPR011032; IPR013149; IPR016040; IPR020843	GO:0016491; GO:0055114
	TraesCS5B01G303800	PF16884: N-terminal domain of oxidoreductase; PF00107: Zinc-binding dehydrogenase	IPR011032: GroES-like; IPR013149: Alcohol dehydrogenase, C-terminal; IPR016040: NAD(P)-binding domain; IPR020843: Polyketide synthase, enoylreductase domain	GO:0016491 MF: oxidoreductase activity;GO:0055114 BP: oxidation-reduction process	PF16884; PF00107	IPR011032; IPR013149; IPR016040; IPR020843	GO:0016491; GO:0055114
	TraesCS5B01G303900	PF01411: tRNA synthetases class II (A)	IPR018164: Alanyl-tRNA synthetase, class IIc, N-terminal	GO:0000166 MF: nucleotide binding;GO:0004813 MF: alanine-tRNA ligase activity;GO:0005524 MF: ATP binding;GO:0006419 BP: alanyl-tRNA aminoacylation	PF01411	IPR018164	GO:0000166; GO:0004813; GO:0005524; GO:0006419
	TraesCS5B01G304000		IPR032675: Leucine-rich repeat domain, L domain-like			IPR032675
	TraesCS5B01G304100	PF02784: Pyridoxal-dependent decarboxylase, pyridoxal binding domain; PF00278: Pyridoxal-dependent decarboxylase, C-terminal sheet domain	IPR000183: Ornithine/DAP/Arg decarboxylase; IPR002433: Ornithine decarboxylase; IPR009006: Alanine racemase/group IV decarboxylase, C-terminal; IPR022643: Orn/DAP/Arg decarboxylase 2, C-terminal; IPR022644: Orn/DAP/Arg decarboxylase 2, N-terminal; IPR022653: Orn/DAP/Arg decarboxylase 2, pyridoxal-phosphate binding site; IPR029066: PLP-binding barrel	GO:0003824 MF: catalytic activity;GO:0006596 BP: polyamine biosynthetic process	PF02784; PF00278	IPR000183; IPR002433; IPR009006; IPR022643; IPR022644; IPR022653; IPR029066	GO:0003824; GO:0006596
	TraesCS5B01G304200	PF02784: Pyridoxal-dependent decarboxylase, pyridoxal binding domain; PF00278: Pyridoxal-dependent decarboxylase, C-terminal sheet domain	IPR000183: Ornithine/DAP/Arg decarboxylase; IPR002433: Ornithine decarboxylase; IPR009006: Alanine racemase/group IV decarboxylase, C-terminal; IPR022643: Orn/DAP/Arg decarboxylase 2, C-terminal; IPR022644: Orn/DAP/Arg decarboxylase 2, N-terminal; IPR022653: Orn/DAP/Arg decarboxylase 2, pyridoxal-phosphate binding site; IPR029066: PLP-binding barrel	GO:0003824 MF: catalytic activity;GO:0006596 BP: polyamine biosynthetic process	PF02784; PF00278	IPR000183; IPR002433; IPR009006; IPR022643; IPR022644; IPR022653; IPR029066	GO:0003824; GO:0006596
	TraesCS5B01G304300	PF02458: Transferase family	IPR003480: Transferase	GO:0016747 MF: transferase activity, transferring acyl groups other than amino-acyl groups	PF02458	IPR003480	GO:0016747
	TraesCS5B01G304400	PF00168: C2 domain; PF02893: GRAM domain; PF16016: Domain of unknown function (DUF4782)	IPR000008: C2 domain; IPR004182: GRAM domain; IPR031968: VASt domain	GO:0005515 MF: protein binding	PF00168; PF02893; PF16016	IPR000008; IPR004182; IPR031968	GO:0005515
	TraesCS5B01G304500	PF00646: F-box domain	IPR001810: F-box domain; IPR032675: Leucine-rich repeat domain, L domain-like	GO:0005515 MF: protein binding	PF00646	IPR001810; IPR032675	GO:0005515
	TraesCS5B01G304600	PF00646: F-box domain	IPR001810: F-box domain; IPR032675: Leucine-rich repeat domain, L domain-like	GO:0005515 MF: protein binding	PF00646	IPR001810; IPR032675	GO:0005515
	TraesCS5B01G304700	PF00847: AP2 domain	IPR001471: AP2/ERF domain; IPR016177: DNA-binding domain	GO:0003677 MF: DNA binding;GO:0003700 MF: transcription factor activity, sequence-specific DNA binding;GO:0006355 BP: regulation of transcription, DNA-templated	PF00847	IPR001471; IPR016177	GO:0003677; GO:0003700; GO:0006355
	TraesCS5B01G304800
	TraesCS5B01G304900	PF00931: NB-ARC domain	IPR002182: NB-ARC; IPR011991: Winged helix-turn-helix DNA-binding domain; IPR027417: P-loop containing nucleoside triphosphate hydrolase; IPR032675: Leucine-rich repeat domain, L domain-like	GO:0043531 MF: ADP binding	PF00931	IPR002182; IPR011991; IPR027417; IPR032675	GO:0043531
	TraesCS5B01G305000
	TraesCS5B01G305100	PF02181: Formin Homology 2 Domain	IPR015425: Formin, FH2 domain		PF02181	IPR015425
	TraesCS5B01G305200	PF03061: Thioesterase superfamily	IPR006683: Thioesterase domain; IPR029069: HotDog domain; IPR033120: Hotdog acyl-CoA thioesterase (ACOT)-type domain		PF03061	IPR006683; IPR029069; IPR033120
	TraesCS5B01G305300	PF00201: UDP-glucoronosyl and UDP-glucosyl transferase	IPR002213: UDP-glucuronosyl/UDP-glucosyltransferase	GO:0008152 BP: metabolic process;GO:0016758 MF: transferase activity, transferring hexosyl groups	PF00201	IPR002213	GO:0008152; GO:0016758
	TraesCS5B01G305400	PF00201: UDP-glucoronosyl and UDP-glucosyl transferase	IPR002213: UDP-glucuronosyl/UDP-glucosyltransferase	GO:0008152 BP: metabolic process;GO:0016758 MF: transferase activity, transferring hexosyl groups	PF00201	IPR002213	GO:0008152; GO:0016758
	TraesCS5B01G305500	PF00201: UDP-glucoronosyl and UDP-glucosyl transferase	IPR002213: UDP-glucuronosyl/UDP-glucosyltransferase	GO:0008152 BP: metabolic process;GO:0016758 MF: transferase activity, transferring hexosyl groups	PF00201	IPR002213	GO:0008152; GO:0016758
	TraesCS5B01G305600	PF00201: UDP-glucoronosyl and UDP-glucosyl transferase	IPR002213: UDP-glucuronosyl/UDP-glucosyltransferase	GO:0008152 BP: metabolic process;GO:0016758 MF: transferase activity, transferring hexosyl groups	PF00201	IPR002213	GO:0008152; GO:0016758
	TraesCS5B01G305700	PF12796: Ankyrin repeats (3 copies); PF13857: Ankyrin repeats (many copies); PF13637: Ankyrin repeats (many copies); PF13962: Domain of unknown function	IPR002110: Ankyrin repeat; IPR020683: Ankyrin repeat-containing domain; IPR026961: PGG domain	GO:0005515 MF: protein binding	PF12796; PF13857; PF13637; PF13962	IPR002110; IPR020683; IPR026961	GO:0005515
	TraesCS5B01G305800
	TraesCS5B01G305900	PF05770: Inositol 1, 3, 4-trisphosphate 5/6-kinase	IPR008656: Inositol-tetrakisphosphate 1-kinase; IPR017418: Inositol-tetrakisphosphate 1-kinase 4	GO:0000287 MF: magnesium ion binding;GO:0005524 MF: ATP binding;GO:0005622 CC: intracellular;GO:0032957 BP: inositol trisphosphate metabolic process;GO:0047325 MF: inositol tetrakisphosphate 1-kinase activity;GO:0052725 MF: inositol-1,3,4-trisphosphate 6-kinase activity;GO:0052726 MF: inositol-1,3,4-trisphosphate 5-kinase activity	PF05770	IPR008656; IPR017418	GO:0000287; GO:0005524; GO:0005622; GO:0032957; GO:0047325; GO:0052725; GO:0052726
	TraesCS5B01G306000	PF00079: Serpin (serine protease inhibitor)	IPR023796: Serpin domain		PF00079	IPR023796
	TraesCS5B01G306100
	TraesCS5B01G306200	PF00931: NB-ARC domain	IPR002182: NB-ARC; IPR011991: Winged helix-turn-helix DNA-binding domain; IPR027417: P-loop containing nucleoside triphosphate hydrolase; IPR032675: Leucine-rich repeat domain, L domain-like	GO:0043531 MF: ADP binding	PF00931	IPR002182; IPR011991; IPR027417; IPR032675	GO:0043531
	TraesCS5B01G306300
	TraesCS5B01G306400	PF10203: Cytochrome c oxidase assembly protein PET191	IPR018793: Cytochrome c oxidase assembly protein PET191		PF10203	IPR018793
	TraesCS5B01G306500	PF13578: Methyltransferase domain	IPR029063: S-adenosyl-L-methionine-dependent methyltransferase		PF13578	IPR029063
	TraesCS5B01G306700	PF13961: Domain of unknown function (DUF4219); PF14223: gag-polypeptide of LTR copia-type	IPR025314: Domain of unknown function DUF4219		PF13961; PF14223	IPR025314
	TraesCS5B01G306900
	TraesCS5B01G307200	PF04081: DNA polymerase delta, subunit 4	IPR007218: DNA polymerase delta, subunit 4	GO:0005634 CC: nucleus;GO:0006260 BP: DNA replication	PF04081	IPR007218	GO:0005634; GO:0006260
	TraesCS5B01G307300	PF00561: alpha/beta hydrolase fold	IPR000073: Alpha/beta hydrolase fold-1; IPR000639: Epoxide hydrolase-like; IPR029058: Alpha/Beta hydrolase fold	GO:0003824 MF: catalytic activity	PF00561	IPR000073; IPR000639; IPR029058	GO:0003824
	TraesCS5B01G307400	PF01535: PPR repeat; PF13041: PPR repeat family	IPR002885: Pentatricopeptide repeat; IPR011990: Tetratricopeptide-like helical domain	GO:0005515 MF: protein binding	PF01535; PF13041	IPR002885; IPR011990	GO:0005515
	TraesCS5B01G307500	PF13921: Myb-like DNA-binding domain; PF11831: pre-mRNA splicing factor component	IPR001005: SANT/Myb domain; IPR009057: Homeobox domain-like; IPR017930: Myb domain; IPR021786: Pre-mRNA splicing factor component Cdc5p/Cef1	GO:0003677 MF: DNA binding	PF13921; PF11831	IPR001005; IPR009057; IPR017930; IPR021786	GO:0003677
	TraesCS5B01G307600	PF00450: Serine carboxypeptidase	IPR001563: Peptidase S10, serine carboxypeptidase; IPR029058: Alpha/Beta hydrolase fold; IPR033124: Serine carboxypeptidases, histidine active site	GO:0004185 MF: serine-type carboxypeptidase activity;GO:0006508 BP: proteolysis	PF00450	IPR001563; IPR029058; IPR033124	GO:0004185; GO:0006508
	TraesCS5B01G307700	PF00628: PHD-finger	IPR001965: Zinc finger, PHD-type; IPR011011: Zinc finger, FYVE/PHD-type; IPR013083: Zinc finger, RING/FYVE/PHD-type; IPR019787: Zinc finger, PHD-finger	GO:0005515 MF: protein binding;GO:0008270 MF: zinc ion binding	PF00628	IPR001965; IPR011011; IPR013083; IPR019787	GO:0005515; GO:0008270
	TraesCS5B01G307800	PF00450: Serine carboxypeptidase	IPR001563: Peptidase S10, serine carboxypeptidase; IPR029058: Alpha/Beta hydrolase fold; IPR033124: Serine carboxypeptidases, histidine active site	GO:0004185 MF: serine-type carboxypeptidase activity;GO:0006508 BP: proteolysis	PF00450	IPR001563; IPR029058; IPR033124	GO:0004185; GO:0006508
	TraesCS5B01G307900	PF00501: AMP-binding enzyme; PF13193: AMP-binding enzyme C-terminal domain	IPR000873: AMP-dependent synthetase/ligase; IPR025110: AMP-binding enzyme C-terminal domain	GO:0003824 MF: catalytic activity;GO:0008152 BP: metabolic process	PF00501; PF13193	IPR000873; IPR025110	GO:0003824; GO:0008152
	TraesCS5B01G308000		IPR001810: F-box domain; IPR032675: Leucine-rich repeat domain, L domain-like	GO:0005515 MF: protein binding		IPR001810; IPR032675	GO:0005515
	TraesCS5B01G308100	PF00076: RNA recognition motif. (a.k.a. RRM, RBD, or RNP domain)	IPR000504: RNA recognition motif domain	GO:0003676 MF: nucleic acid binding	PF00076	IPR000504	GO:0003676
	TraesCS5B01G308200	PF00067: Cytochrome P450	IPR001128: Cytochrome P450; IPR002401: Cytochrome P450, E-class, group I; IPR017972: Cytochrome P450, conserved site	GO:0005506 MF: iron ion binding;GO:0016705 MF: oxidoreductase activity, acting on paired donors, with incorporation or reduction of molecular oxygen;GO:0020037 MF: heme binding;GO:0055114 BP: oxidation-reduction process	PF00067	IPR001128; IPR002401; IPR017972	GO:0005506; GO:0016705; GO:0020037; GO:0055114
	TraesCS5B01G308300	PF00067: Cytochrome P450	IPR001128: Cytochrome P450; IPR002401: Cytochrome P450, E-class, group I; IPR017972: Cytochrome P450, conserved site	GO:0005506 MF: iron ion binding;GO:0016705 MF: oxidoreductase activity, acting on paired donors, with incorporation or reduction of molecular oxygen;GO:0020037 MF: heme binding;GO:0055114 BP: oxidation-reduction process	PF00067	IPR001128; IPR002401; IPR017972	GO:0005506; GO:0016705; GO:0020037; GO:0055114
	TraesCS5B01G308400	PF00847: AP2 domain	IPR001471: AP2/ERF domain; IPR016177: DNA-binding domain	GO:0003677 MF: DNA binding;GO:0003700 MF: transcription factor activity, sequence-specific DNA binding;GO:0006355 BP: regulation of transcription, DNA-templated	PF00847	IPR001471; IPR016177	GO:0003677; GO:0003700; GO:0006355
	TraesCS5B01G308500	PF13639: Ring finger domain	IPR001841: Zinc finger, RING-type; IPR013083: Zinc finger, RING/FYVE/PHD-type	GO:0005515 MF: protein binding;GO:0008270 MF: zinc ion binding	PF13639	IPR001841; IPR013083	GO:0005515; GO:0008270
	TraesCS5B01G308600	PF13639: Ring finger domain	IPR001841: Zinc finger, RING-type; IPR013083: Zinc finger, RING/FYVE/PHD-type	GO:0005515 MF: protein binding;GO:0008270 MF: zinc ion binding	PF13639	IPR001841; IPR013083	GO:0005515; GO:0008270
	TraesCS5B01G308700	PF13639: Ring finger domain	IPR001841: Zinc finger, RING-type; IPR013083: Zinc finger, RING/FYVE/PHD-type	GO:0005515 MF: protein binding;GO:0008270 MF: zinc ion binding	PF13639	IPR001841; IPR013083	GO:0005515; GO:0008270
	TraesCS5B01G308800	PF00170: bZIP transcription factor	IPR004827: Basic-leucine zipper domain	GO:0003700 MF: transcription factor activity, sequence-specific DNA binding;GO:0006355 BP: regulation of transcription, DNA-templated;GO:0043565 MF: sequence-specific DNA binding	PF00170	IPR004827	GO:0003700; GO:0006355; GO:0043565
	TraesCS5B01G308900
	TraesCS5B01G309000	PF10693: Protein of unknown function (DUF2499)	IPR019634: Uncharacterised protein family Ycf49		PF10693	IPR019634
	TraesCS5B01G309100	PF01758: Sodium Bile acid symporter family	IPR002657: Bile acid:sodium symporter/arsenical resistance protein Acr3	GO:0016020 CC: membrane	PF01758	IPR002657	GO:0016020
	TraesCS5B01G309200	PF00931: NB-ARC domain	IPR002182: NB-ARC; IPR011991: Winged helix-turn-helix DNA-binding domain; IPR027417: P-loop containing nucleoside triphosphate hydrolase	GO:0043531 MF: ADP binding	PF00931	IPR002182; IPR011991; IPR027417	GO:0043531
	TraesCS5B01G309300	PF01120: Alpha-L-fucosidase	IPR000933: Glycoside hydrolase, family 29; IPR008979: Galactose-binding domain-like; IPR017853: Glycoside hydrolase superfamily	GO:0004560 MF: alpha-L-fucosidase activity;GO:0005975 BP: carbohydrate metabolic process	PF01120	IPR000933; IPR008979; IPR017853	GO:0004560; GO:0005975
	TraesCS5B01G309400
	TraesCS5B01G309500	PF00270: DEAD/DEAH box helicase; PF00271: Helicase conserved C-terminal domain; PF08152: GUCT (NUC152) domain	IPR000504: RNA recognition motif domain; IPR000629: ATP-dependent RNA helicase DEAD-box, conserved site; IPR001650: Helicase, C-terminal; IPR011545: DEAD/DEAH box helicase domain; IPR012562: GUCT; IPR014001: Helicase superfamily 1/2, ATP-binding domain; IPR014014: RNA helicase, DEAD-box type, Q motif; IPR027417: P-loop containing nucleoside triphosphate hydrolase	GO:0003676 MF: nucleic acid binding;GO:0003723 MF: RNA binding;GO:0004386 MF: helicase activity;GO:0005524 MF: ATP binding;GO:0005634 CC: nucleus	PF00270; PF00271; PF08152	IPR000504; IPR000629; IPR001650; IPR011545; IPR012562; IPR014001; IPR014014; IPR027417	GO:0003676; GO:0003723; GO:0004386; GO:0005524; GO:0005634
	TraesCS5B01G309600		IPR001878: Zinc finger, CCHC-type	GO:0003676 MF: nucleic acid binding;GO:0008270 MF: zinc ion binding		IPR001878	GO:0003676; GO:0008270
	TraesCS5B01G309700	PF01120: Alpha-L-fucosidase	IPR000933: Glycoside hydrolase, family 29; IPR008979: Galactose-binding domain-like; IPR017853: Glycoside hydrolase superfamily	GO:0004560 MF: alpha-L-fucosidase activity;GO:0005975 BP: carbohydrate metabolic process	PF01120	IPR000933; IPR008979; IPR017853	GO:0004560; GO:0005975
	TraesCS5B01G309800	PF08392: FAE1/Type III polyketide synthase-like protein; PF08541: 3-Oxoacyl-[acyl-carrier-protein (ACP)] synthase III C terminal	IPR012392: Very-long-chain 3-ketoacyl-CoA synthase; IPR013601: FAE1/Type III polyketide synthase-like protein; IPR013747: 3-Oxoacyl-[acyl-carrier-protein (ACP)] synthase III, C-terminal; IPR016039: Thiolase-like	GO:0003824 MF: catalytic activity;GO:0006633 BP: fatty acid biosynthetic process;GO:0008152 BP: metabolic process;GO:0016020 CC: membrane;GO:0016747 MF: transferase activity, transferring acyl groups other than amino-acyl groups	PF08392; PF08541	IPR012392; IPR013601; IPR013747; IPR016039	GO:0003824; GO:0006633; GO:0008152; GO:0016020; GO:0016747
	TraesCS5B01G309900	PF08392: FAE1/Type III polyketide synthase-like protein; PF08541: 3-Oxoacyl-[acyl-carrier-protein (ACP)] synthase III C terminal	IPR012392: Very-long-chain 3-ketoacyl-CoA synthase; IPR013601: FAE1/Type III polyketide synthase-like protein; IPR013747: 3-Oxoacyl-[acyl-carrier-protein (ACP)] synthase III, C-terminal; IPR016039: Thiolase-like	GO:0003824 MF: catalytic activity;GO:0006633 BP: fatty acid biosynthetic process;GO:0008152 BP: metabolic process;GO:0016020 CC: membrane;GO:0016747 MF: transferase activity, transferring acyl groups other than amino-acyl groups	PF08392; PF08541	IPR012392; IPR013601; IPR013747; IPR016039	GO:0003824; GO:0006633; GO:0008152; GO:0016020; GO:0016747
	TraesCS5B01G310000	PF03634: TCP family transcription factor	IPR005333: Transcription factor, TCP; IPR017887: Transcription factor TCP subgroup		PF03634	IPR005333; IPR017887
	TraesCS5B01G310100	PF13561: Enoyl-(Acyl carrier protein) reductase	IPR002347: Short-chain dehydrogenase/reductase SDR; IPR016040: NAD(P)-binding domain; IPR020904: Short-chain dehydrogenase/reductase, conserved site	GO:0016491 MF: oxidoreductase activity	PF13561	IPR002347; IPR016040; IPR020904	GO:0016491
	TraesCS5B01G310200	PF00646: F-box domain	IPR001810: F-box domain; IPR015943: WD40/YVTN repeat-like-containing domain; IPR017451: F-box associated interaction domain	GO:0005515 MF: protein binding	PF00646	IPR001810; IPR015943; IPR017451	GO:0005515
	TraesCS5B01G310300	PF12937: F-box-like	IPR001810: F-box domain; IPR011042: Six-bladed beta-propeller, TolB-like; IPR017451: F-box associated interaction domain	GO:0005515 MF: protein binding	PF12937	IPR001810; IPR011042; IPR017451	GO:0005515
	TraesCS5B01G310400	PF02374: Anion-transporting ATPase	IPR016300: Arsenical pump ATPase, ArsA/GET3; IPR025723: Anion-transporting ATPase-like domain; IPR027417: P-loop containing nucleoside triphosphate hydrolase; IPR027542: Arsenical pump ATPase, ArsA/GET3, eukaryotic	GO:0005524 MF: ATP binding;GO:0016887 MF: ATPase activity	PF02374	IPR016300; IPR025723; IPR027417; IPR027542	GO:0005524; GO:0016887
	TraesCS5B01G310500	PF07690: Major Facilitator Superfamily	IPR004331: SPX domain; IPR011701: Major facilitator superfamily; IPR020846: Major facilitator superfamily domain	GO:0016021 CC: integral component of membrane;GO:0055085 BP: transmembrane transport	PF07690	IPR004331; IPR011701; IPR020846	GO:0016021; GO:0055085
	TraesCS5B01G310600	PF03901: Alg9-like mannosyltransferase family	IPR005599: GPI mannosyltransferase	GO:0016757 MF: transferase activity, transferring glycosyl groups	PF03901	IPR005599	GO:0016757
	TraesCS5B01G310700	PF00752: XPG N-terminal domain; PF00867: XPG I-region	IPR006084: XPG/Rad2 endonuclease; IPR006085: XPG N-terminal; IPR006086: XPG-I domain; IPR020045: 5'-3' exonuclease, C-terminal domain; IPR029060: PIN domain-like	GO:0003677 MF: DNA binding;GO:0003824 MF: catalytic activity;GO:0004518 MF: nuclease activity;GO:0006281 BP: DNA repair	PF00752; PF00867	IPR006084; IPR006085; IPR006086; IPR020045; IPR029060	GO:0003677; GO:0003824; GO:0004518; GO:0006281
	TraesCS5B01G310800	PF00847: AP2 domain	IPR001471: AP2/ERF domain; IPR016177: DNA-binding domain	GO:0003677 MF: DNA binding;GO:0003700 MF: transcription factor activity, sequence-specific DNA binding;GO:0006355 BP: regulation of transcription, DNA-templated	PF00847	IPR001471; IPR016177	GO:0003677; GO:0003700; GO:0006355
	TraesCS5B01G310900		IPR001471: AP2/ERF domain; IPR016177: DNA-binding domain	GO:0003677 MF: DNA binding;GO:0003700 MF: transcription factor activity, sequence-specific DNA binding;GO:0006355 BP: regulation of transcription, DNA-templated		IPR001471; IPR016177	GO:0003677; GO:0003700; GO:0006355
	TraesCS5B01G311000
	TraesCS5B01G311100
	TraesCS5B01G311200	PF00847: AP2 domain	IPR001471: AP2/ERF domain; IPR016177: DNA-binding domain	GO:0003677 MF: DNA binding;GO:0003700 MF: transcription factor activity, sequence-specific DNA binding;GO:0006355 BP: regulation of transcription, DNA-templated	PF00847	IPR001471; IPR016177	GO:0003677; GO:0003700; GO:0006355
	TraesCS5B01G311300	PF00847: AP2 domain	IPR001471: AP2/ERF domain; IPR016177: DNA-binding domain	GO:0003677 MF: DNA binding;GO:0003700 MF: transcription factor activity, sequence-specific DNA binding;GO:0006355 BP: regulation of transcription, DNA-templated	PF00847	IPR001471; IPR016177	GO:0003677; GO:0003700; GO:0006355
	TraesCS5B01G311400	PF00847: AP2 domain	IPR001471: AP2/ERF domain; IPR016177: DNA-binding domain	GO:0003677 MF: DNA binding;GO:0003700 MF: transcription factor activity, sequence-specific DNA binding;GO:0006355 BP: regulation of transcription, DNA-templated	PF00847	IPR001471; IPR016177	GO:0003677; GO:0003700; GO:0006355
	TraesCS5B01G311500	PF00847: AP2 domain	IPR001471: AP2/ERF domain; IPR016177: DNA-binding domain	GO:0003677 MF: DNA binding;GO:0003700 MF: transcription factor activity, sequence-specific DNA binding;GO:0006355 BP: regulation of transcription, DNA-templated	PF00847	IPR001471; IPR016177	GO:0003677; GO:0003700; GO:0006355
	TraesCS5B01G311600	PF00847: AP2 domain	IPR001471: AP2/ERF domain; IPR016177: DNA-binding domain	GO:0003677 MF: DNA binding;GO:0003700 MF: transcription factor activity, sequence-specific DNA binding;GO:0006355 BP: regulation of transcription, DNA-templated	PF00847	IPR001471; IPR016177	GO:0003677; GO:0003700; GO:0006355
	TraesCS5B01G311700	PF00847: AP2 domain	IPR001471: AP2/ERF domain; IPR016177: DNA-binding domain	GO:0003677 MF: DNA binding;GO:0003700 MF: transcription factor activity, sequence-specific DNA binding;GO:0006355 BP: regulation of transcription, DNA-templated	PF00847	IPR001471; IPR016177	GO:0003677; GO:0003700; GO:0006355
	TraesCS5B01G311800	PF00141: Peroxidase	IPR000823: Plant peroxidase; IPR002016: Haem peroxidase, plant/fungal/bacterial; IPR010255: Haem peroxidase	GO:0004601 MF: peroxidase activity;GO:0006979 BP: response to oxidative stress;GO:0020037 MF: heme binding;GO:0055114 BP: oxidation-reduction process	PF00141	IPR000823; IPR002016; IPR010255	GO:0004601; GO:0006979; GO:0020037; GO:0055114
	TraesCS5B01G311900	PF00847: AP2 domain	IPR001471: AP2/ERF domain; IPR016177: DNA-binding domain	GO:0003677 MF: DNA binding;GO:0003700 MF: transcription factor activity, sequence-specific DNA binding;GO:0006355 BP: regulation of transcription, DNA-templated	PF00847	IPR001471; IPR016177	GO:0003677; GO:0003700; GO:0006355
	TraesCS5B01G312000	PF00847: AP2 domain	IPR001471: AP2/ERF domain; IPR016177: DNA-binding domain	GO:0003677 MF: DNA binding;GO:0003700 MF: transcription factor activity, sequence-specific DNA binding;GO:0006355 BP: regulation of transcription, DNA-templated	PF00847	IPR001471; IPR016177	GO:0003677; GO:0003700; GO:0006355
	TraesCS5B01G312100	PF00847: AP2 domain	IPR001471: AP2/ERF domain; IPR016177: DNA-binding domain	GO:0003677 MF: DNA binding;GO:0003700 MF: transcription factor activity, sequence-specific DNA binding;GO:0006355 BP: regulation of transcription, DNA-templated	PF00847	IPR001471; IPR016177	GO:0003677; GO:0003700; GO:0006355
	TraesCS5B01G312200	PF00847: AP2 domain	IPR001471: AP2/ERF domain; IPR016177: DNA-binding domain	GO:0003677 MF: DNA binding;GO:0003700 MF: transcription factor activity, sequence-specific DNA binding;GO:0006355 BP: regulation of transcription, DNA-templated	PF00847	IPR001471; IPR016177	GO:0003677; GO:0003700; GO:0006355
	TraesCS5B01G312300	PF00847: AP2 domain	IPR001471: AP2/ERF domain; IPR016177: DNA-binding domain	GO:0003677 MF: DNA binding;GO:0003700 MF: transcription factor activity, sequence-specific DNA binding;GO:0006355 BP: regulation of transcription, DNA-templated	PF00847	IPR001471; IPR016177	GO:0003677; GO:0003700; GO:0006355
	TraesCS5B01G312400	PF01176: Translation initiation factor 1A / IF-1	IPR004368: Translation initiation factor IF-1; IPR006196: RNA-binding domain, S1, IF1 type; IPR012340: Nucleic acid-binding, OB-fold; IPR022967: RNA-binding domain, S1	GO:0003723 MF: RNA binding;GO:0003743 MF: translation initiation factor activity;GO:0006413 BP: translational initiation	PF01176	IPR004368; IPR006196; IPR012340; IPR022967	GO:0003723; GO:0003743; GO:0006413
	TraesCS5B01G312500	PF00847: AP2 domain	IPR001471: AP2/ERF domain; IPR016177: DNA-binding domain	GO:0003677 MF: DNA binding;GO:0003700 MF: transcription factor activity, sequence-specific DNA binding;GO:0006355 BP: regulation of transcription, DNA-templated	PF00847	IPR001471; IPR016177	GO:0003677; GO:0003700; GO:0006355
	TraesCS5B01G312600
	TraesCS5B01G312700	PF00847: AP2 domain	IPR001471: AP2/ERF domain; IPR016177: DNA-binding domain	GO:0003677 MF: DNA binding;GO:0003700 MF: transcription factor activity, sequence-specific DNA binding;GO:0006355 BP: regulation of transcription, DNA-templated	PF00847	IPR001471; IPR016177	GO:0003677; GO:0003700; GO:0006355
	TraesCS5B01G312800	PF00847: AP2 domain	IPR001471: AP2/ERF domain; IPR016177: DNA-binding domain	GO:0003677 MF: DNA binding;GO:0003700 MF: transcription factor activity, sequence-specific DNA binding;GO:0006355 BP: regulation of transcription, DNA-templated	PF00847	IPR001471; IPR016177	GO:0003677; GO:0003700; GO:0006355
	TraesCS5B01G312900	PF00847: AP2 domain	IPR001471: AP2/ERF domain; IPR016177: DNA-binding domain	GO:0003677 MF: DNA binding;GO:0003700 MF: transcription factor activity, sequence-specific DNA binding;GO:0006355 BP: regulation of transcription, DNA-templated	PF00847	IPR001471; IPR016177	GO:0003677; GO:0003700; GO:0006355
	TraesCS5B01G313000	PF00847: AP2 domain	IPR001471: AP2/ERF domain; IPR016177: DNA-binding domain	GO:0003677 MF: DNA binding;GO:0003700 MF: transcription factor activity, sequence-specific DNA binding;GO:0006355 BP: regulation of transcription, DNA-templated	PF00847	IPR001471; IPR016177	GO:0003677; GO:0003700; GO:0006355
	TraesCS5B01G313100
	TraesCS5B01G313200
	TraesCS5B01G512000	PF00083: Sugar (and other) transporter	IPR004738: Phosphate permease; IPR005828: Major facilitator, sugar transporter-like; IPR020846: Major facilitator superfamily domain	GO:0005315 MF: inorganic phosphate transmembrane transporter activity;GO:0006817 BP: phosphate ion transport;GO:0016021 CC: integral component of membrane;GO:0022857 MF: transmembrane transporter activity;GO:0055085 BP: transmembrane transport	PF00083	IPR004738; IPR005828; IPR020846	GO:0005315; GO:0006817; GO:0016021; GO:0022857; GO:0055085
	TraesCS5B01G512100	PF00083: Sugar (and other) transporter	IPR004738: Phosphate permease; IPR005828: Major facilitator, sugar transporter-like; IPR020846: Major facilitator superfamily domain	GO:0005315 MF: inorganic phosphate transmembrane transporter activity;GO:0006817 BP: phosphate ion transport;GO:0016021 CC: integral component of membrane;GO:0022857 MF: transmembrane transporter activity;GO:0055085 BP: transmembrane transport	PF00083	IPR004738; IPR005828; IPR020846	GO:0005315; GO:0006817; GO:0016021; GO:0022857; GO:0055085
	TraesCS5B01G512200		IPR011989: Armadillo-like helical; IPR016024: Armadillo-type fold	GO:0005488 MF: binding		IPR011989; IPR016024	GO:0005488
	TraesCS5B01G512300	PF01535: PPR repeat	IPR002885: Pentatricopeptide repeat; IPR011990: Tetratricopeptide-like helical domain	GO:0005515 MF: protein binding	PF01535	IPR002885; IPR011990	GO:0005515
	TraesCS5B01G512400	PF11722: CCCH zinc finger in TRM13 protein; PF05253: U11-48K-like CHHC zinc finger; PF05206: Methyltransferase TRM13	IPR007871: Methyltransferase TRM13; IPR021721: Zinc finger, CCCH-type, TRM13; IPR022776: TRM13/UPF0224 family, U11-48K-like CHHC zinc finger domain; IPR029063: S-adenosyl-L-methionine-dependent methyltransferase	GO:0008033 BP: tRNA processing;GO:0008168 MF: methyltransferase activity	PF11722; PF05253; PF05206	IPR007871; IPR021721; IPR022776; IPR029063	GO:0008033; GO:0008168
	TraesCS5B01G512500	PF00067: Cytochrome P450	IPR001128: Cytochrome P450; IPR002401: Cytochrome P450, E-class, group I; IPR017972: Cytochrome P450, conserved site	GO:0005506 MF: iron ion binding;GO:0016705 MF: oxidoreductase activity, acting on paired donors, with incorporation or reduction of molecular oxygen;GO:0020037 MF: heme binding;GO:0055114 BP: oxidation-reduction process	PF00067	IPR001128; IPR002401; IPR017972	GO:0005506; GO:0016705; GO:0020037; GO:0055114
	TraesCS5B01G512600	PF07762: Protein of unknown function (DUF1618)	IPR011676: Domain of unknown function DUF1618		PF07762	IPR011676
	TraesCS5B01G512700		IPR001810: F-box domain	GO:0005515 MF: protein binding		IPR001810	GO:0005515
	TraesCS5B01G512800	PF03110: SBP domain	IPR002110: Ankyrin repeat; IPR004333: Transcription factor, SBP-box; IPR020683: Ankyrin repeat-containing domain	GO:0003677 MF: DNA binding;GO:0005515 MF: protein binding;GO:0005634 CC: nucleus	PF03110	IPR002110; IPR004333; IPR020683	GO:0003677; GO:0005515; GO:0005634
	TraesCS5B01G512900	PF01137: RNA 3'-terminal phosphate cyclase; PF05189: RNA 3'-terminal phosphate cyclase (RTC), insert domain	IPR013791: RNA 3'-terminal phosphate cyclase, insert domain; IPR013792: RNA 3'-terminal phosphate cyclase/enolpyruvate transferase, alpha/beta; IPR016443: RNA 3'-terminal phosphate cyclase type 2; IPR020719: RNA 3'-terminal phosphate cyclase-like, conserved site; IPR023797: RNA 3'-terminal phosphate cyclase domain	GO:0003824 MF: catalytic activity;GO:0005730 CC: nucleolus;GO:0042254 BP: ribosome biogenesis	PF01137; PF05189	IPR013791; IPR013792; IPR016443; IPR020719; IPR023797	GO:0003824; GO:0005730; GO:0042254
	TraesCS5B01G513000	PF07983: X8 domain	IPR012946: X8 domain		PF07983	IPR012946
	TraesCS5B01G513100	PF00295: Glycosyl hydrolases family 28	IPR000743: Glycoside hydrolase, family 28; IPR006626: Parallel beta-helix repeat; IPR011050: Pectin lyase fold/virulence factor; IPR012334: Pectin lyase fold	GO:0004650 MF: polygalacturonase activity;GO:0005975 BP: carbohydrate metabolic process	PF00295	IPR000743; IPR006626; IPR011050; IPR012334	GO:0004650; GO:0005975
	TraesCS5B01G513200	PF00383: Cytidine and deoxycytidylate deaminase zinc-binding region	IPR002125: Cytidine and deoxycytidylate deaminases, zinc-binding; IPR016192: APOBEC/CMP deaminase, zinc-binding; IPR016193: Cytidine deaminase-like	GO:0003824 MF: catalytic activity;GO:0008270 MF: zinc ion binding;GO:0016787 MF: hydrolase activity	PF00383	IPR002125; IPR016192; IPR016193	GO:0003824; GO:0008270; GO:0016787
	TraesCS5B01G513300	PF00383: Cytidine and deoxycytidylate deaminase zinc-binding region	IPR002125: Cytidine and deoxycytidylate deaminases, zinc-binding; IPR016192: APOBEC/CMP deaminase, zinc-binding; IPR016193: Cytidine deaminase-like	GO:0003824 MF: catalytic activity;GO:0008270 MF: zinc ion binding;GO:0016787 MF: hydrolase activity	PF00383	IPR002125; IPR016192; IPR016193	GO:0003824; GO:0008270; GO:0016787
	TraesCS5B01G513400	PF00383: Cytidine and deoxycytidylate deaminase zinc-binding region	IPR002125: Cytidine and deoxycytidylate deaminases, zinc-binding; IPR016192: APOBEC/CMP deaminase, zinc-binding; IPR016193: Cytidine deaminase-like	GO:0003824 MF: catalytic activity;GO:0008270 MF: zinc ion binding;GO:0016787 MF: hydrolase activity	PF00383	IPR002125; IPR016192; IPR016193	GO:0003824; GO:0008270; GO:0016787
	TraesCS5B01G513500	PF00752: XPG N-terminal domain; PF00867: XPG I-region	IPR002421: 5'-3' exonuclease, N-terminal; IPR006084: XPG/Rad2 endonuclease; IPR006085: XPG N-terminal; IPR006086: XPG-I domain; IPR008918: Helix-hairpin-helix motif, class 2; IPR019974: XPG conserved site; IPR020045: 5'-3' exonuclease, C-terminal domain; IPR023426: Flap endonuclease 1; IPR029060: PIN domain-like	GO:0003677 MF: DNA binding;GO:0003824 MF: catalytic activity;GO:0004518 MF: nuclease activity;GO:0006281 BP: DNA repair;GO:0016788 MF: hydrolase activity, acting on ester bonds	PF00752; PF00867	IPR002421; IPR006084; IPR006085; IPR006086; IPR008918; IPR019974; IPR020045; IPR023426; IPR029060	GO:0003677; GO:0003824; GO:0004518; GO:0006281; GO:0016788
	TraesCS5B01G513600		IPR006439: HAD hydrolase, subfamily IA; IPR010237: Pyrimidine 5-nucleotidase; IPR023214: HAD-like domain	GO:0008152 BP: metabolic process;GO:0016787 MF: hydrolase activity		IPR006439; IPR010237; IPR023214	GO:0008152; GO:0016787
	TraesCS5B01G513700	PF07762: Protein of unknown function (DUF1618)	IPR011676: Domain of unknown function DUF1618		PF07762	IPR011676
	TraesCS5B01G513800	PF07762: Protein of unknown function (DUF1618)	IPR011676: Domain of unknown function DUF1618		PF07762	IPR011676
	TraesCS5B01G513900
	TraesCS5B01G514000	PF04548: AIG1 family; PF11886: Translocase of chloroplast 159/132, membrane anchor domain	IPR005690: Chloroplast protein import component Toc86/159; IPR006703: AIG1-type guanine nucleotide-binding (G) domain; IPR024283: Translocase of chloroplast 159/132, membrane anchor domain; IPR027417: P-loop containing nucleoside triphosphate hydrolase	GO:0005525 MF: GTP binding;GO:0016817 MF: hydrolase activity, acting on acid anhydrides	PF04548; PF11886	IPR005690; IPR006703; IPR024283; IPR027417	GO:0005525; GO:0016817
	TraesCS5B01G514100	PF07732: Multicopper oxidase; PF00394: Multicopper oxidase; PF07731: Multicopper oxidase	IPR001117: Multicopper oxidase, type 1; IPR002355: Multicopper oxidase, copper-binding site; IPR008972: Cupredoxin; IPR011706: Multicopper oxidase, type 2; IPR011707: Multicopper oxidase, type 3; IPR017761: Laccase; IPR033138: Multicopper oxidases, conserved site	GO:0005507 MF: copper ion binding;GO:0016491 MF: oxidoreductase activity;GO:0046274 BP: lignin catabolic process;GO:0048046 CC: apoplast;GO:0052716 MF: hydroquinone:oxygen oxidoreductase activity;GO:0055114 BP: oxidation-reduction process	PF07732; PF00394; PF07731	IPR001117; IPR002355; IPR008972; IPR011706; IPR011707; IPR017761; IPR033138	GO:0005507; GO:0016491; GO:0046274; GO:0048046; GO:0052716; GO:0055114
	TraesCS5B01G514200	PF00067: Cytochrome P450	IPR001128: Cytochrome P450; IPR002401: Cytochrome P450, E-class, group I; IPR017972: Cytochrome P450, conserved site	GO:0005506 MF: iron ion binding;GO:0016705 MF: oxidoreductase activity, acting on paired donors, with incorporation or reduction of molecular oxygen;GO:0020037 MF: heme binding;GO:0055114 BP: oxidation-reduction process	PF00067	IPR001128; IPR002401; IPR017972	GO:0005506; GO:0016705; GO:0020037; GO:0055114
	TraesCS5B01G514300		IPR015300: DNA-binding pseudobarrel domain			IPR015300
	TraesCS5B01G514400	PF02902: Ulp1 protease family, C-terminal catalytic domain	IPR003653: Ulp1 protease family, C-terminal catalytic domain	GO:0006508 BP: proteolysis;GO:0008234 MF: cysteine-type peptidase activity	PF02902	IPR003653	GO:0006508; GO:0008234
	TraesCS5B01G514500
	TraesCS5B01G514600	PF02362: B3 DNA binding domain	IPR003340: B3 DNA binding domain; IPR015300: DNA-binding pseudobarrel domain	GO:0003677 MF: DNA binding	PF02362	IPR003340; IPR015300	GO:0003677
	TraesCS5B01G514700		IPR015300: DNA-binding pseudobarrel domain			IPR015300
	TraesCS5B01G514800	PF14223: gag-polypeptide of LTR copia-type; PF00098: Zinc knuckle; PF13976: GAG-pre-integrase domain; PF00665: Integrase core domain; PF07727: Reverse transcriptase (RNA-dependent DNA polymerase)	IPR001584: Integrase, catalytic core; IPR001878: Zinc finger, CCHC-type; IPR012337: Ribonuclease H-like domain; IPR013103: Reverse transcriptase, RNA-dependent DNA polymerase; IPR025724: GAG-pre-integrase domain	GO:0003676 MF: nucleic acid binding;GO:0008270 MF: zinc ion binding;GO:0015074 BP: DNA integration	PF14223; PF00098; PF13976; PF00665; PF07727	IPR001584; IPR001878; IPR012337; IPR013103; IPR025724	GO:0003676; GO:0008270; GO:0015074
	TraesCS5B01G514900
	TraesCS5B01G515000	PF02362: B3 DNA binding domain	IPR003340: B3 DNA binding domain; IPR015300: DNA-binding pseudobarrel domain	GO:0003677 MF: DNA binding	PF02362	IPR003340; IPR015300	GO:0003677
	TraesCS5B01G515100
	TraesCS5B01G515200		IPR011991: Winged helix-turn-helix DNA-binding domain			IPR011991
	TraesCS5B01G515300
	TraesCS5B01G515400	PF13968: Domain of unknown function (DUF4220); PF04578: Protein of unknown function, DUF594	IPR007658: Protein of unknown function DUF594; IPR025315: Domain of unknown function DUF4220		PF13968; PF04578	IPR007658; IPR025315
	TraesCS5B01G515500	PF01012: Electron transfer flavoprotein domain; PF00766: Electron transfer flavoprotein FAD-binding domain	IPR001308: Electron transfer flavoprotein alpha subunit/FixB; IPR014729: Rossmann-like alpha/beta/alpha sandwich fold; IPR014730: Electron transfer flavoprotein, alpha/beta-subunit, N-terminal; IPR014731: Electron transfer flavoprotein, alpha subunit, C-terminal; IPR018206: Electron transfer flavoprotein subunit alpha, conserved site; IPR029035: DHS-like NAD/FAD-binding domain	GO:0009055 MF: electron carrier activity;GO:0050660 MF: flavin adenine dinucleotide binding	PF01012; PF00766	IPR001308; IPR014729; IPR014730; IPR014731; IPR018206; IPR029035	GO:0009055; GO:0050660
	TraesCS5B01G515600	PF04997: RNA polymerase Rpb1, domain 1; PF00623: RNA polymerase Rpb1, domain 2; PF04983: RNA polymerase Rpb1, domain 3; PF05000: RNA polymerase Rpb1, domain 4; PF04998: RNA polymerase Rpb1, domain 5	IPR000722: RNA polymerase, alpha subunit; IPR006592: RNA polymerase, N-terminal; IPR007066: RNA polymerase Rpb1, domain 3; IPR007080: RNA polymerase Rpb1, domain 1; IPR007081: RNA polymerase Rpb1, domain 5; IPR007083: RNA polymerase Rpb1, domain 4; IPR011991: Winged helix-turn-helix DNA-binding domain	GO:0003677 MF: DNA binding;GO:0003899 MF: DNA-directed 5'-3' RNA polymerase activity;GO:0006351 BP: transcription, DNA-templated	PF04997; PF00623; PF04983; PF05000; PF04998	IPR000722; IPR006592; IPR007066; IPR007080; IPR007081; IPR007083; IPR011991	GO:0003677; GO:0003899; GO:0006351
	TraesCS5B01G515700	PF00646: F-box domain	IPR001810: F-box domain; IPR017451: F-box associated interaction domain	GO:0005515 MF: protein binding	PF00646	IPR001810; IPR017451	GO:0005515
	TraesCS5B01G515800	PF00887: Acyl CoA binding protein; PF01344: Kelch motif; PF13415: Galactose oxidase, central domain	IPR000582: Acyl-CoA-binding protein, ACBP; IPR006652: Kelch repeat type 1; IPR014352: FERM/acyl-CoA-binding protein, 3-helical bundle; IPR015915: Kelch-type beta propeller; IPR015916: Galactose oxidase, beta-propeller	GO:0000062 MF: fatty-acyl-CoA binding;GO:0005515 MF: protein binding	PF00887; PF01344; PF13415	IPR000582; IPR006652; IPR014352; IPR015915; IPR015916	GO:0000062; GO:0005515
	TraesCS5B01G515900	PF13418: Galactose oxidase, central domain; PF13415: Galactose oxidase, central domain	IPR006652: Kelch repeat type 1; IPR015915: Kelch-type beta propeller	GO:0005515 MF: protein binding	PF13418; PF13415	IPR006652; IPR015915	GO:0005515
	TraesCS5B01G516000	PF00111: 2Fe-2S iron-sulfur cluster binding domain	IPR001041: 2Fe-2S ferredoxin-type iron-sulfur binding domain; IPR006058: 2Fe-2S ferredoxin, iron-sulphur binding site; IPR010241: Ferredoxin [2Fe-2S], plant; IPR012675: Beta-grasp domain	GO:0009055 MF: electron carrier activity;GO:0022900 BP: electron transport chain;GO:0051536 MF: iron-sulfur cluster binding;GO:0051537 MF: 2 iron, 2 sulfur cluster binding	PF00111	IPR001041; IPR006058; IPR010241; IPR012675	GO:0009055; GO:0022900; GO:0051536; GO:0051537
	TraesCS5B01G516100	PF00022: Actin	IPR004000: Actin family; IPR004001: Actin, conserved site; IPR020902: Actin/actin-like conserved site		PF00022	IPR004000; IPR004001; IPR020902
	TraesCS5B01G516200	PF03634: TCP family transcription factor	IPR005333: Transcription factor, TCP; IPR017887: Transcription factor TCP subgroup		PF03634	IPR005333; IPR017887
	TraesCS5B01G516300	PF00067: Cytochrome P450	IPR001128: Cytochrome P450; IPR002401: Cytochrome P450, E-class, group I; IPR017972: Cytochrome P450, conserved site	GO:0005506 MF: iron ion binding;GO:0016705 MF: oxidoreductase activity, acting on paired donors, with incorporation or reduction of molecular oxygen;GO:0020037 MF: heme binding;GO:0055114 BP: oxidation-reduction process	PF00067	IPR001128; IPR002401; IPR017972	GO:0005506; GO:0016705; GO:0020037; GO:0055114
	TraesCS5B01G516400	PF00076: RNA recognition motif. (a.k.a. RRM, RBD, or RNP domain); PF00098: Zinc knuckle	IPR000504: RNA recognition motif domain; IPR001878: Zinc finger, CCHC-type; IPR003954: RNA recognition motif domain, eukaryote	GO:0003676 MF: nucleic acid binding;GO:0008270 MF: zinc ion binding	PF00076; PF00098	IPR000504; IPR001878; IPR003954	GO:0003676; GO:0008270
	TraesCS5B01G516500
	TraesCS5B01G516600	PF03912: Psb28 protein	IPR005610: Photosystem II Psb28, class 1	GO:0009523 CC: photosystem II;GO:0009654 CC: photosystem II oxygen evolving complex;GO:0015979 BP: photosynthesis;GO:0016020 CC: membrane	PF03912	IPR005610	GO:0009523; GO:0009654; GO:0015979; GO:0016020
	TraesCS5B01G516700	PF02362: B3 DNA binding domain	IPR003340: B3 DNA binding domain; IPR015300: DNA-binding pseudobarrel domain	GO:0003677 MF: DNA binding	PF02362	IPR003340; IPR015300	GO:0003677
	TraesCS5B01G516800	PF03168: Late embryogenesis abundant protein	IPR004864: Late embryogenesis abundant protein, LEA-14; IPR013783: Immunoglobulin-like fold		PF03168	IPR004864; IPR013783
	TraesCS5B01G516900	PF03168: Late embryogenesis abundant protein	IPR004864: Late embryogenesis abundant protein, LEA-14; IPR013783: Immunoglobulin-like fold		PF03168	IPR004864; IPR013783
	TraesCS5B01G517000	PF01546: Peptidase family M20/M25/M40; PF07687: Peptidase dimerisation domain	IPR002933: Peptidase M20; IPR011650: Peptidase M20, dimerisation domain; IPR017439: Amidohydrolase	GO:0008152 BP: metabolic process;GO:0016787 MF: hydrolase activity	PF01546; PF07687	IPR002933; IPR011650; IPR017439	GO:0008152; GO:0016787
	TraesCS5B01G517100
	TraesCS5B01G517200	PF01546: Peptidase family M20/M25/M40; PF07687: Peptidase dimerisation domain	IPR002933: Peptidase M20; IPR011650: Peptidase M20, dimerisation domain; IPR017439: Amidohydrolase	GO:0008152 BP: metabolic process;GO:0016787 MF: hydrolase activity	PF01546; PF07687	IPR002933; IPR011650; IPR017439	GO:0008152; GO:0016787
	TraesCS5B01G517300	PF00111: 2Fe-2S iron-sulfur cluster binding domain	IPR001041: 2Fe-2S ferredoxin-type iron-sulfur binding domain; IPR010241: Ferredoxin [2Fe-2S], plant; IPR012675: Beta-grasp domain	GO:0009055 MF: electron carrier activity;GO:0022900 BP: electron transport chain;GO:0051536 MF: iron-sulfur cluster binding;GO:0051537 MF: 2 iron, 2 sulfur cluster binding	PF00111	IPR001041; IPR010241; IPR012675	GO:0009055; GO:0022900; GO:0051536; GO:0051537
	TraesCS5B01G517400	PF06058: Dcp1-like decapping family	IPR010334: mRNA-decapping enzyme subunit 1; IPR011993: PH domain-like	GO:0000290 BP: deadenylation-dependent decapping of nuclear-transcribed mRNA;GO:0008047 MF: enzyme activator activity;GO:0043085 BP: positive regulation of catalytic activity	PF06058	IPR010334; IPR011993	GO:0000290; GO:0008047; GO:0043085
	TraesCS5B01G517500	PF14569: Zinc-binding RING-finger; PF03552: Cellulose synthase	IPR001841: Zinc finger, RING-type; IPR005150: Cellulose synthase; IPR013083: Zinc finger, RING/FYVE/PHD-type; IPR027934: Cellulose synthase, RING-type zinc finger; IPR029044: Nucleotide-diphospho-sugar transferases	GO:0005515 MF: protein binding;GO:0008270 MF: zinc ion binding;GO:0016020 CC: membrane;GO:0016760 MF: cellulose synthase (UDP-forming) activity;GO:0030244 BP: cellulose biosynthetic process	PF14569; PF03552	IPR001841; IPR005150; IPR013083; IPR027934; IPR029044	GO:0005515; GO:0008270; GO:0016020; GO:0016760; GO:0030244
	TraesCS5B01G517600	PF08263: Leucine rich repeat N-terminal domain; PF13516: Leucine Rich repeat; PF13855: Leucine rich repeat	IPR001611: Leucine-rich repeat; IPR003591: Leucine-rich repeat, typical subtype; IPR013210: Leucine-rich repeat-containing N-terminal, plant-type; IPR032675: Leucine-rich repeat domain, L domain-like	GO:0005515 MF: protein binding	PF08263; PF13516; PF13855	IPR001611; IPR003591; IPR013210; IPR032675	GO:0005515
	TraesCS5B01G517700	PF01061: ABC-2 type transporter; PF08370: Plant PDR ABC transporter associated; PF00005: ABC transporter	IPR003439: ABC transporter-like; IPR003593: AAA+ ATPase domain; IPR013525: ABC-2 type transporter; IPR013581: Plant PDR ABC transporter associated; IPR027417: P-loop containing nucleoside triphosphate hydrolase	GO:0005524 MF: ATP binding;GO:0016020 CC: membrane;GO:0016887 MF: ATPase activity	PF01061; PF08370; PF00005	IPR003439; IPR003593; IPR013525; IPR013581; IPR027417	GO:0005524; GO:0016020; GO:0016887
	TraesCS5B01G517800	PF00012: Hsp70 protein	IPR013126: Heat shock protein 70 family; IPR018181: Heat shock protein 70, conserved site		PF00012	IPR013126; IPR018181
	TraesCS5B01G517900		IPR002638: Quinolinate phosphoribosyl transferase, C-terminal; IPR006405: Nicotinate phosphoribosyltransferase pncB-type; IPR007229: Nicotinate phosphoribosyltransferase family	GO:0004514 MF: nicotinate-nucleotide diphosphorylase (carboxylating) activity;GO:0004516 MF: nicotinate phosphoribosyltransferase activity;GO:0009435 BP: NAD biosynthetic process;GO:0019358 BP: nicotinate nucleotide salvage		IPR002638; IPR006405; IPR007229	GO:0004514; GO:0004516; GO:0009435; GO:0019358
	TraesCS5B01G518000	PF03478: Protein of unknown function (DUF295)	IPR001810: F-box domain; IPR005174: Domain unknown function DUF295	GO:0005515 MF: protein binding	PF03478	IPR001810; IPR005174	GO:0005515
	TraesCS5B01G518100	PF01535: PPR repeat; PF13041: PPR repeat family; PF14432: DYW family of nucleic acid deaminases	IPR002885: Pentatricopeptide repeat; IPR011990: Tetratricopeptide-like helical domain; IPR032867: DYW domain	GO:0005515 MF: protein binding;GO:0008270 MF: zinc ion binding	PF01535; PF13041; PF14432	IPR002885; IPR011990; IPR032867	GO:0005515; GO:0008270
	TraesCS5B01G518200	PF06862: Utp25, U3 small nucleolar RNA-associated SSU processome protein 25	IPR010678: Digestive organ expansion factor, predicted; IPR027417: P-loop containing nucleoside triphosphate hydrolase	GO:0005634 CC: nucleus	PF06862	IPR010678; IPR027417	GO:0005634
	TraesCS5B01G518300
	TraesCS5B01G518600	PF00226: DnaJ domain	IPR001623: DnaJ domain		PF00226	IPR001623
	TraesCS5B01G518700
	TraesCS5B01G518900		IPR015943: WD40/YVTN repeat-like-containing domain	GO:0005515 MF: protein binding		IPR015943	GO:0005515
	TraesCS5B01G519000		IPR015943: WD40/YVTN repeat-like-containing domain	GO:0005515 MF: protein binding		IPR015943	GO:0005515
	TraesCS5B01G519100	PF00226: DnaJ domain	IPR001623: DnaJ domain		PF00226	IPR001623
	TraesCS5B01G519200
	TraesCS5B01G519300	PF01494: FAD binding domain	IPR000689: Ubiquinone biosynthesis monooxygenase COQ6; IPR002938: FAD-binding domain; IPR010971: Ubiquinone biosynthesis hydroxylase UbiH/COQ6; IPR018168: Ubiquinone biosynthesis hydroxylase, UbiH/UbiF/VisC/COQ6, conserved site; IPR023753: FAD/NAD(P)-binding domain	GO:0004497 MF: monooxygenase activity;GO:0006744 BP: ubiquinone biosynthetic process;GO:0016491 MF: oxidoreductase activity;GO:0016709 MF: oxidoreductase activity, acting on paired donors, with incorporation or reduction of molecular oxygen, NAD(P)H as one donor, and incorporation of one atom of oxygen;GO:0050660 MF: flavin adenine dinucleotide binding;GO:0055114 BP: oxidation-reduction process;G…	PF01494	IPR000689; IPR002938; IPR010971; IPR018168; IPR023753	GO:0004497; GO:0006744; GO:0016491; GO:0016709; GO:0050660; GO:0055114; GO:0071949
	TraesCS5B01G519400	PF13920: Zinc finger, C3HC4 type (RING finger); PF06803: Protein of unknown function (DUF1232)	IPR001841: Zinc finger, RING-type; IPR010652: Protein of unknown function DUF1232; IPR013083: Zinc finger, RING/FYVE/PHD-type; IPR017907: Zinc finger, RING-type, conserved site	GO:0005515 MF: protein binding;GO:0008270 MF: zinc ion binding	PF13920; PF06803	IPR001841; IPR010652; IPR013083; IPR017907	GO:0005515; GO:0008270
	TraesCS5B01G519500	PF02536: mTERF	IPR003690: Transcription termination factor, mitochondrial/chloroplastic	GO:0003690 MF: double-stranded DNA binding;GO:0006355 BP: regulation of transcription, DNA-templated	PF02536	IPR003690	GO:0003690; GO:0006355
	TraesCS5B01G519600	PF13968: Domain of unknown function (DUF4220); PF04578: Protein of unknown function, DUF594	IPR007658: Protein of unknown function DUF594; IPR025315: Domain of unknown function DUF4220		PF13968; PF04578	IPR007658; IPR025315
	TraesCS5B01G519700	PF12874: Zinc-finger of C2H2 type	IPR013083: Zinc finger, RING/FYVE/PHD-type; IPR013087: Zinc finger C2H2-type	GO:0003676 MF: nucleic acid binding	PF12874	IPR013083; IPR013087	GO:0003676
	TraesCS5B01G519800	PF06839: GRF zinc finger	IPR010666: Zinc finger, GRF-type	GO:0008270 MF: zinc ion binding	PF06839	IPR010666	GO:0008270
	TraesCS5B01G519900	PF02458: Transferase family	IPR003480: Transferase	GO:0016747 MF: transferase activity, transferring acyl groups other than amino-acyl groups	PF02458	IPR003480	GO:0016747
	TraesCS5B01G520000	PF05922: Peptidase inhibitor I9	IPR010259: Peptidase S8 propeptide/proteinase inhibitor I9		PF05922	IPR010259
	TraesCS5B01G520100	PF05922: Peptidase inhibitor I9	IPR010259: Peptidase S8 propeptide/proteinase inhibitor I9		PF05922	IPR010259
	TraesCS5B01G520200	PF00909: Ammonium Transporter Family	IPR001905: Ammonium transporter; IPR002229: Blood group Rhesus C/E/D polypeptide; IPR024041: Ammonium transporter AmtB-like domain	GO:0008519 MF: ammonium transmembrane transporter activity;GO:0015696 BP: ammonium transport;GO:0016020 CC: membrane;GO:0072488 BP: ammonium transmembrane transport	PF00909	IPR001905; IPR002229; IPR024041	GO:0008519; GO:0015696; GO:0016020; GO:0072488
	TraesCS5B01G520300	PF00300: Histidine phosphatase superfamily (branch 1)	IPR001345: Phosphoglycerate/bisphosphoglycerate mutase, active site; IPR013078: Histidine phosphatase superfamily, clade-1; IPR029033: Histidine phosphatase superfamily	GO:0003824 MF: catalytic activity;GO:0008152 BP: metabolic process	PF00300	IPR001345; IPR013078; IPR029033	GO:0003824; GO:0008152
	TraesCS5B01G520400	PF01453: D-mannose binding lectin; PF00954: S-locus glycoprotein domain	IPR000858: S-locus glycoprotein domain; IPR001480: Bulb-type lectin domain	GO:0048544 BP: recognition of pollen	PF01453; PF00954	IPR000858; IPR001480	GO:0048544
	TraesCS5B01G520500	PF04080: Per1-like	IPR007217: Per1-like		PF04080	IPR007217
	TraesCS5B01G520600	PF01453: D-mannose binding lectin; PF00954: S-locus glycoprotein domain; PF08276: PAN-like domain; PF00069: Protein kinase domain	IPR000719: Protein kinase domain; IPR000858: S-locus glycoprotein domain; IPR001480: Bulb-type lectin domain; IPR003609: PAN/Apple domain; IPR008271: Serine/threonine-protein kinase, active site; IPR011009: Protein kinase-like domain; IPR017441: Protein kinase, ATP binding site; IPR024171: S-receptor-like serine/threonine-protein kinase	GO:0004672 MF: protein kinase activity;GO:0004674 MF: protein serine/threonine kinase activity;GO:0005524 MF: ATP binding;GO:0006468 BP: protein phosphorylation;GO:0048544 BP: recognition of pollen	PF01453; PF00954; PF08276; PF00069	IPR000719; IPR000858; IPR001480; IPR003609; IPR008271; IPR011009; IPR017441; IPR024171	GO:0004672; GO:0004674; GO:0005524; GO:0006468; GO:0048544
	TraesCS5B01G520700	PF03364: Polyketide cyclase / dehydrase and lipid transport	IPR005031: Coenzyme Q-binding protein COQ10, START domain; IPR023393: START-like domain		PF03364	IPR005031; IPR023393
	TraesCS5B01G520800
	TraesCS5B01G520900	PF08263: Leucine rich repeat N-terminal domain	IPR013210: Leucine-rich repeat-containing N-terminal, plant-type; IPR032675: Leucine-rich repeat domain, L domain-like		PF08263	IPR013210; IPR032675
	TraesCS5B01G521000	PF13968: Domain of unknown function (DUF4220); PF04578: Protein of unknown function, DUF594	IPR007658: Protein of unknown function DUF594; IPR025315: Domain of unknown function DUF4220		PF13968; PF04578	IPR007658; IPR025315
	TraesCS5B01G521100	PF03859: CG-1 domain; PF01833: IPT/TIG domain; PF00612: IQ calmodulin-binding motif	IPR000048: IQ motif, EF-hand binding site; IPR002110: Ankyrin repeat; IPR002909: IPT domain; IPR005559: CG-1 DNA-binding domain; IPR013783: Immunoglobulin-like fold; IPR014756: Immunoglobulin E-set; IPR020683: Ankyrin repeat-containing domain; IPR027417: P-loop containing nucleoside triphosphate hydrolase	GO:0003677 MF: DNA binding;GO:0005515 MF: protein binding;GO:0005634 CC: nucleus	PF03859; PF01833; PF00612	IPR000048; IPR002110; IPR002909; IPR005559; IPR013783; IPR014756; IPR020683; IPR027417	GO:0003677; GO:0005515; GO:0005634
	TraesCS5B01G521200	PF00069: Protein kinase domain; PF00931: NB-ARC domain	IPR000719: Protein kinase domain; IPR002182: NB-ARC; IPR011009: Protein kinase-like domain; IPR011991: Winged helix-turn-helix DNA-binding domain; IPR017441: Protein kinase, ATP binding site; IPR027417: P-loop containing nucleoside triphosphate hydrolase; IPR032675: Leucine-rich repeat domain, L domain-like	GO:0004672 MF: protein kinase activity;GO:0005524 MF: ATP binding;GO:0006468 BP: protein phosphorylation;GO:0043531 MF: ADP binding	PF00069; PF00931	IPR000719; IPR002182; IPR011009; IPR011991; IPR017441; IPR027417; IPR032675	GO:0004672; GO:0005524; GO:0006468; GO:0043531
	TraesCS5B01G521300	PF00931: NB-ARC domain	IPR002182: NB-ARC; IPR011991: Winged helix-turn-helix DNA-binding domain; IPR027417: P-loop containing nucleoside triphosphate hydrolase; IPR032675: Leucine-rich repeat domain, L domain-like	GO:0043531 MF: ADP binding	PF00931	IPR002182; IPR011991; IPR027417; IPR032675	GO:0043531
	TraesCS5B01G521400
	TraesCS5B01G521500	PF00069: Protein kinase domain	IPR000719: Protein kinase domain; IPR008271: Serine/threonine-protein kinase, active site; IPR011009: Protein kinase-like domain; IPR014729: Rossmann-like alpha/beta/alpha sandwich fold; IPR017441: Protein kinase, ATP binding site	GO:0004672 MF: protein kinase activity;GO:0005524 MF: ATP binding;GO:0006468 BP: protein phosphorylation	PF00069	IPR000719; IPR008271; IPR011009; IPR014729; IPR017441	GO:0004672; GO:0005524; GO:0006468
	TraesCS5B01G521600		IPR005135: Endonuclease/exonuclease/phosphatase			IPR005135
	TraesCS5B01G521700	PF01435: Peptidase family M48	IPR001915: Peptidase M48	GO:0004222 MF: metalloendopeptidase activity;GO:0006508 BP: proteolysis	PF01435	IPR001915	GO:0004222; GO:0006508
	TraesCS5B01G521800	PF13947: Wall-associated receptor kinase galacturonan-binding; PF07714: Protein tyrosine kinase	IPR000719: Protein kinase domain; IPR000742: EGF-like domain; IPR001245: Serine-threonine/tyrosine-protein kinase, catalytic domain; IPR001881: EGF-like calcium-binding domain; IPR008271: Serine/threonine-protein kinase, active site; IPR011009: Protein kinase-like domain; IPR017441: Protein kinase, ATP binding site; IPR018097: EGF-like calcium-binding, conserved site; IPR025287: Wall-associated r…	GO:0004672 MF: protein kinase activity;GO:0005509 MF: calcium ion binding;GO:0005515 MF: protein binding;GO:0005524 MF: ATP binding;GO:0006468 BP: protein phosphorylation;GO:0030247 MF: polysaccharide binding	PF13947; PF07714	IPR000719; IPR000742; IPR001245; IPR001881; IPR008271; IPR011009; IPR017441; IPR018097; IPR025287	GO:0004672; GO:0005509; GO:0005515; GO:0005524; GO:0006468; GO:0030247
	TraesCS5B01G521900	PF13947: Wall-associated receptor kinase galacturonan-binding; PF07714: Protein tyrosine kinase	IPR000719: Protein kinase domain; IPR000742: EGF-like domain; IPR001245: Serine-threonine/tyrosine-protein kinase, catalytic domain; IPR001881: EGF-like calcium-binding domain; IPR008271: Serine/threonine-protein kinase, active site; IPR011009: Protein kinase-like domain; IPR017441: Protein kinase, ATP binding site; IPR018097: EGF-like calcium-binding, conserved site; IPR025287: Wall-associated r…	GO:0004672 MF: protein kinase activity;GO:0005509 MF: calcium ion binding;GO:0005515 MF: protein binding;GO:0005524 MF: ATP binding;GO:0006468 BP: protein phosphorylation;GO:0030247 MF: polysaccharide binding	PF13947; PF07714	IPR000719; IPR000742; IPR001245; IPR001881; IPR008271; IPR011009; IPR017441; IPR018097; IPR025287	GO:0004672; GO:0005509; GO:0005515; GO:0005524; GO:0006468; GO:0030247
	TraesCS5B01G522000	PF05097: Protein of unknown function (DUF688)	IPR007789: Protein of unknown function DUF688		PF05097	IPR007789
	TraesCS5B01G522100	PF00646: F-box domain	IPR001810: F-box domain; IPR011043: Galactose oxidase/kelch, beta-propeller	GO:0005515 MF: protein binding	PF00646	IPR001810; IPR011043	GO:0005515
	TraesCS5B01G522200	PF00646: F-box domain	IPR001810: F-box domain; IPR011043: Galactose oxidase/kelch, beta-propeller	GO:0005515 MF: protein binding	PF00646	IPR001810; IPR011043	GO:0005515
	TraesCS5B01G522300	PF00646: F-box domain	IPR001810: F-box domain; IPR011043: Galactose oxidase/kelch, beta-propeller; IPR015943: WD40/YVTN repeat-like-containing domain	GO:0005515 MF: protein binding	PF00646	IPR001810; IPR011043; IPR015943	GO:0005515
	TraesCS5B01G522400	PF00201: UDP-glucoronosyl and UDP-glucosyl transferase	IPR002213: UDP-glucuronosyl/UDP-glucosyltransferase	GO:0008152 BP: metabolic process;GO:0016758 MF: transferase activity, transferring hexosyl groups	PF00201	IPR002213	GO:0008152; GO:0016758
	TraesCS5B01G522500	PF00004: ATPase family associated with various cellular activities (AAA); PF01434: Peptidase family M41	IPR000642: Peptidase M41; IPR003593: AAA+ ATPase domain; IPR003959: ATPase, AAA-type, core; IPR003960: ATPase, AAA-type, conserved site; IPR005936: Peptidase, FtsH; IPR027417: P-loop containing nucleoside triphosphate hydrolase	GO:0004222 MF: metalloendopeptidase activity;GO:0005524 MF: ATP binding;GO:0006508 BP: proteolysis;GO:0016020 CC: membrane	PF00004; PF01434	IPR000642; IPR003593; IPR003959; IPR003960; IPR005936; IPR027417	GO:0004222; GO:0005524; GO:0006508; GO:0016020
	TraesCS5B01G522600	PF14543: Xylanase inhibitor N-terminal; PF14541: Xylanase inhibitor C-terminal	IPR021109: Aspartic peptidase domain; IPR032799: Xylanase inhibitor, C-terminal; IPR032861: Xylanase inhibitor, N-terminal; IPR033121: Peptidase family A1 domain		PF14543; PF14541	IPR021109; IPR032799; IPR032861; IPR033121
	TraesCS5B01G522700	PF13966: zinc-binding in reverse transcriptase	IPR026960: Reverse transcriptase zinc-binding domain		PF13966	IPR026960
	TraesCS5B01G522800	PF13639: Ring finger domain	IPR001841: Zinc finger, RING-type; IPR013083: Zinc finger, RING/FYVE/PHD-type	GO:0005515 MF: protein binding;GO:0008270 MF: zinc ion binding	PF13639	IPR001841; IPR013083	GO:0005515; GO:0008270
	TraesCS5B01G522900	PF01554: MatE	IPR002528: Multi antimicrobial extrusion protein	GO:0006855 BP: drug transmembrane transport;GO:0015238 MF: drug transmembrane transporter activity;GO:0015297 MF: antiporter activity;GO:0016020 CC: membrane;GO:0055085 BP: transmembrane transport	PF01554	IPR002528	GO:0006855; GO:0015238; GO:0015297; GO:0016020; GO:0055085
	TraesCS5B01G523000	PF04051: Transport protein particle (TRAPP) component	IPR007194: Transport protein particle (TRAPP) component; IPR016696: TRAPP I complex, subunit 5; IPR024096: NO signalling/Golgi transport ligand-binding domain	GO:0030008 CC: TRAPP complex;GO:0048193 BP: Golgi vesicle transport	PF04051	IPR007194; IPR016696; IPR024096	GO:0030008; GO:0048193
	TraesCS5B01G523100	PF08246: Cathepsin propeptide inhibitor domain (I29); PF00112: Papain family cysteine protease	IPR000169: Cysteine peptidase, cysteine active site; IPR000668: Peptidase C1A, papain C-terminal; IPR013201: Cathepsin propeptide inhibitor domain (I29); IPR025660: Cysteine peptidase, histidine active site; IPR025661: Cysteine peptidase, asparagine active site	GO:0006508 BP: proteolysis;GO:0008234 MF: cysteine-type peptidase activity	PF08246; PF00112	IPR000169; IPR000668; IPR013201; IPR025660; IPR025661	GO:0006508; GO:0008234
	TraesCS5B01G523200	PF00248: Aldo/keto reductase family	IPR023210: NADP-dependent oxidoreductase domain		PF00248	IPR023210
	TraesCS5B01G523300	PF07676: WD40-like Beta Propeller Repeat	IPR011659: WD40-like Beta Propeller		PF07676	IPR011659
	TraesCS5B01G523400
	TraesCS5B01G523500
	TraesCS5B01G523600	PF00004: ATPase family associated with various cellular activities (AAA); PF01434: Peptidase family M41	IPR000642: Peptidase M41; IPR003593: AAA+ ATPase domain; IPR003959: ATPase, AAA-type, core; IPR003960: ATPase, AAA-type, conserved site; IPR005936: Peptidase, FtsH; IPR027417: P-loop containing nucleoside triphosphate hydrolase	GO:0004222 MF: metalloendopeptidase activity;GO:0005524 MF: ATP binding;GO:0006508 BP: proteolysis;GO:0016020 CC: membrane	PF00004; PF01434	IPR000642; IPR003593; IPR003959; IPR003960; IPR005936; IPR027417	GO:0004222; GO:0005524; GO:0006508; GO:0016020
	TraesCS5B01G523700	PF00004: ATPase family associated with various cellular activities (AAA); PF01434: Peptidase family M41	IPR000642: Peptidase M41; IPR003593: AAA+ ATPase domain; IPR003959: ATPase, AAA-type, core; IPR005936: Peptidase, FtsH; IPR027417: P-loop containing nucleoside triphosphate hydrolase	GO:0004222 MF: metalloendopeptidase activity;GO:0005524 MF: ATP binding;GO:0006508 BP: proteolysis;GO:0016020 CC: membrane	PF00004; PF01434	IPR000642; IPR003593; IPR003959; IPR005936; IPR027417	GO:0004222; GO:0005524; GO:0006508; GO:0016020
	TraesCS5B01G523800	PF00004: ATPase family associated with various cellular activities (AAA); PF01434: Peptidase family M41	IPR000642: Peptidase M41; IPR003593: AAA+ ATPase domain; IPR003959: ATPase, AAA-type, core; IPR003960: ATPase, AAA-type, conserved site; IPR005936: Peptidase, FtsH; IPR027417: P-loop containing nucleoside triphosphate hydrolase	GO:0004222 MF: metalloendopeptidase activity;GO:0005524 MF: ATP binding;GO:0006508 BP: proteolysis;GO:0016020 CC: membrane	PF00004; PF01434	IPR000642; IPR003593; IPR003959; IPR003960; IPR005936; IPR027417	GO:0004222; GO:0005524; GO:0006508; GO:0016020
	TraesCS5B01G523900	PF00004: ATPase family associated with various cellular activities (AAA); PF01434: Peptidase family M41	IPR000642: Peptidase M41; IPR003593: AAA+ ATPase domain; IPR003959: ATPase, AAA-type, core; IPR003960: ATPase, AAA-type, conserved site; IPR005936: Peptidase, FtsH; IPR027417: P-loop containing nucleoside triphosphate hydrolase	GO:0004222 MF: metalloendopeptidase activity;GO:0005524 MF: ATP binding;GO:0006508 BP: proteolysis;GO:0016020 CC: membrane	PF00004; PF01434	IPR000642; IPR003593; IPR003959; IPR003960; IPR005936; IPR027417	GO:0004222; GO:0005524; GO:0006508; GO:0016020
	TraesCS5B01G524000	PF00004: ATPase family associated with various cellular activities (AAA)	IPR003593: AAA+ ATPase domain; IPR003959: ATPase, AAA-type, core; IPR003960: ATPase, AAA-type, conserved site; IPR027417: P-loop containing nucleoside triphosphate hydrolase	GO:0005524 MF: ATP binding	PF00004	IPR003593; IPR003959; IPR003960; IPR027417	GO:0005524
	TraesCS5B01G524100	PF00004: ATPase family associated with various cellular activities (AAA); PF01434: Peptidase family M41	IPR000642: Peptidase M41; IPR003593: AAA+ ATPase domain; IPR003959: ATPase, AAA-type, core; IPR003960: ATPase, AAA-type, conserved site; IPR005936: Peptidase, FtsH; IPR027417: P-loop containing nucleoside triphosphate hydrolase	GO:0004222 MF: metalloendopeptidase activity;GO:0005524 MF: ATP binding;GO:0006508 BP: proteolysis;GO:0016020 CC: membrane	PF00004; PF01434	IPR000642; IPR003593; IPR003959; IPR003960; IPR005936; IPR027417	GO:0004222; GO:0005524; GO:0006508; GO:0016020
	TraesCS5B01G524200	PF00004: ATPase family associated with various cellular activities (AAA); PF01434: Peptidase family M41	IPR000642: Peptidase M41; IPR003593: AAA+ ATPase domain; IPR003959: ATPase, AAA-type, core; IPR003960: ATPase, AAA-type, conserved site; IPR005936: Peptidase, FtsH; IPR027417: P-loop containing nucleoside triphosphate hydrolase	GO:0004222 MF: metalloendopeptidase activity;GO:0005524 MF: ATP binding;GO:0006508 BP: proteolysis;GO:0016020 CC: membrane	PF00004; PF01434	IPR000642; IPR003593; IPR003959; IPR003960; IPR005936; IPR027417	GO:0004222; GO:0005524; GO:0006508; GO:0016020
	TraesCS5B01G524300	PF00004: ATPase family associated with various cellular activities (AAA); PF01434: Peptidase family M41	IPR000642: Peptidase M41; IPR003593: AAA+ ATPase domain; IPR003959: ATPase, AAA-type, core; IPR003960: ATPase, AAA-type, conserved site; IPR005936: Peptidase, FtsH; IPR027417: P-loop containing nucleoside triphosphate hydrolase	GO:0004222 MF: metalloendopeptidase activity;GO:0005524 MF: ATP binding;GO:0006508 BP: proteolysis;GO:0016020 CC: membrane	PF00004; PF01434	IPR000642; IPR003593; IPR003959; IPR003960; IPR005936; IPR027417	GO:0004222; GO:0005524; GO:0006508; GO:0016020
	TraesCS5B01G524400	PF03478: Protein of unknown function (DUF295); PF01434: Peptidase family M41; PF00004: ATPase family associated with various cellular activities (AAA)	IPR000642: Peptidase M41; IPR003593: AAA+ ATPase domain; IPR003959: ATPase, AAA-type, core; IPR003960: ATPase, AAA-type, conserved site; IPR005174: Domain unknown function DUF295; IPR005936: Peptidase, FtsH; IPR027417: P-loop containing nucleoside triphosphate hydrolase	GO:0004222 MF: metalloendopeptidase activity;GO:0005524 MF: ATP binding;GO:0006508 BP: proteolysis;GO:0016020 CC: membrane	PF03478; PF01434; PF00004	IPR000642; IPR003593; IPR003959; IPR003960; IPR005174; IPR005936; IPR027417	GO:0004222; GO:0005524; GO:0006508; GO:0016020
	TraesCS5B01G524500	PF00240: Ubiquitin family	IPR000626: Ubiquitin domain; IPR019956: Ubiquitin; IPR029071: Ubiquitin-related domain	GO:0005515 MF: protein binding	PF00240	IPR000626; IPR019956; IPR029071	GO:0005515
	TraesCS5B01G524600	PF00240: Ubiquitin family; PF01020: Ribosomal L40e family	IPR000626: Ubiquitin domain; IPR001975: Ribosomal protein L40e; IPR011332: Zinc-binding ribosomal protein; IPR019956: Ubiquitin; IPR029071: Ubiquitin-related domain	GO:0003735 MF: structural constituent of ribosome;GO:0005515 MF: protein binding;GO:0005840 CC: ribosome;GO:0006412 BP: translation	PF00240; PF01020	IPR000626; IPR001975; IPR011332; IPR019956; IPR029071	GO:0003735; GO:0005515; GO:0005840; GO:0006412
	TraesCS5B01G524700	PF00240: Ubiquitin family; PF01020: Ribosomal L40e family	IPR000626: Ubiquitin domain; IPR001975: Ribosomal protein L40e; IPR011332: Zinc-binding ribosomal protein; IPR019956: Ubiquitin; IPR029071: Ubiquitin-related domain	GO:0003735 MF: structural constituent of ribosome;GO:0005515 MF: protein binding;GO:0005840 CC: ribosome;GO:0006412 BP: translation	PF00240; PF01020	IPR000626; IPR001975; IPR011332; IPR019956; IPR029071	GO:0003735; GO:0005515; GO:0005840; GO:0006412
	TraesCS5B01G524800	PF00646: F-box domain	IPR001810: F-box domain	GO:0005515 MF: protein binding	PF00646	IPR001810	GO:0005515
	TraesCS5B01G524900		IPR001810: F-box domain; IPR011042: Six-bladed beta-propeller, TolB-like; IPR011043: Galactose oxidase/kelch, beta-propeller	GO:0005515 MF: protein binding		IPR001810; IPR011042; IPR011043	GO:0005515
	TraesCS5B01G525000	PF00646: F-box domain	IPR001810: F-box domain	GO:0005515 MF: protein binding	PF00646	IPR001810	GO:0005515
	TraesCS5B01G525100	PF12937: F-box-like	IPR001810: F-box domain; IPR015943: WD40/YVTN repeat-like-containing domain	GO:0005515 MF: protein binding	PF12937	IPR001810; IPR015943	GO:0005515
	TraesCS5B01G525200
	TraesCS5B01G525300
	TraesCS5B01G525400		IPR001810: F-box domain	GO:0005515 MF: protein binding		IPR001810	GO:0005515
	TraesCS5B01G525500	PF04418: Domain of unknown function (DUF543)	IPR007512: Protein of unknown function DUF543		PF04418	IPR007512
	TraesCS5B01G525600	PF00168: C2 domain; PF00614: Phospholipase D Active site motif; PF12357: Phospholipase D C terminal	IPR000008: C2 domain; IPR001736: Phospholipase D/Transphosphatidylase; IPR011402: Phospholipase D, plant; IPR024632: Phospholipase D, C-terminal	GO:0003824 MF: catalytic activity;GO:0004630 MF: phospholipase D activity;GO:0005509 MF: calcium ion binding;GO:0005515 MF: protein binding;GO:0016020 CC: membrane;GO:0046470 BP: phosphatidylcholine metabolic process	PF00168; PF00614; PF12357	IPR000008; IPR001736; IPR011402; IPR024632	GO:0003824; GO:0004630; GO:0005509; GO:0005515; GO:0016020; GO:0046470
	TraesCS5B01G525700	PF00646: F-box domain	IPR001810: F-box domain	GO:0005515 MF: protein binding	PF00646	IPR001810	GO:0005515
	TraesCS5B01G525800		IPR001810: F-box domain	GO:0005515 MF: protein binding		IPR001810	GO:0005515
	TraesCS5B01G525900	PF00201: UDP-glucoronosyl and UDP-glucosyl transferase	IPR002213: UDP-glucuronosyl/UDP-glucosyltransferase	GO:0008152 BP: metabolic process;GO:0016758 MF: transferase activity, transferring hexosyl groups	PF00201	IPR002213	GO:0008152; GO:0016758
	TraesCS5B01G526000	PF13947: Wall-associated receptor kinase galacturonan-binding; PF07714: Protein tyrosine kinase	IPR000719: Protein kinase domain; IPR000742: EGF-like domain; IPR001245: Serine-threonine/tyrosine-protein kinase, catalytic domain; IPR001881: EGF-like calcium-binding domain; IPR008271: Serine/threonine-protein kinase, active site; IPR009030: Growth factor receptor cysteine-rich domain; IPR011009: Protein kinase-like domain; IPR017441: Protein kinase, ATP binding site; IPR018097: EGF-like calci…	GO:0004672 MF: protein kinase activity;GO:0005509 MF: calcium ion binding;GO:0005515 MF: protein binding;GO:0005524 MF: ATP binding;GO:0006468 BP: protein phosphorylation;GO:0030247 MF: polysaccharide binding	PF13947; PF07714	IPR000719; IPR000742; IPR001245; IPR001881; IPR008271; IPR009030; IPR011009; IPR017441; IPR018097; IPR025287	GO:0004672; GO:0005509; GO:0005515; GO:0005524; GO:0006468; GO:0030247
	TraesCS5B01G526100		IPR001810: F-box domain; IPR032675: Leucine-rich repeat domain, L domain-like	GO:0005515 MF: protein binding		IPR001810; IPR032675	GO:0005515
	TraesCS5B01G526200	PF07714: Protein tyrosine kinase; PF11883: Domain of unknown function (DUF3403)	IPR000719: Protein kinase domain; IPR001245: Serine-threonine/tyrosine-protein kinase, catalytic domain; IPR008271: Serine/threonine-protein kinase, active site; IPR011009: Protein kinase-like domain; IPR021820: S-locus receptor kinase, C-terminal	GO:0004672 MF: protein kinase activity;GO:0004674 MF: protein serine/threonine kinase activity;GO:0005524 MF: ATP binding;GO:0006468 BP: protein phosphorylation	PF07714; PF11883	IPR000719; IPR001245; IPR008271; IPR011009; IPR021820	GO:0004672; GO:0004674; GO:0005524; GO:0006468
	TraesCS5B01G526300	PF00069: Protein kinase domain	IPR000719: Protein kinase domain; IPR011009: Protein kinase-like domain	GO:0004672 MF: protein kinase activity;GO:0005524 MF: ATP binding;GO:0006468 BP: protein phosphorylation	PF00069	IPR000719; IPR011009	GO:0004672; GO:0005524; GO:0006468
	TraesCS5B01G526400		IPR001810: F-box domain; IPR032675: Leucine-rich repeat domain, L domain-like	GO:0005515 MF: protein binding		IPR001810; IPR032675	GO:0005515
	TraesCS5B01G526500	PF08263: Leucine rich repeat N-terminal domain; PF13855: Leucine rich repeat	IPR001611: Leucine-rich repeat; IPR013210: Leucine-rich repeat-containing N-terminal, plant-type; IPR032675: Leucine-rich repeat domain, L domain-like	GO:0005515 MF: protein binding	PF08263; PF13855	IPR001611; IPR013210; IPR032675	GO:0005515
	TraesCS5B01G526600	PF08263: Leucine rich repeat N-terminal domain	IPR013210: Leucine-rich repeat-containing N-terminal, plant-type; IPR032675: Leucine-rich repeat domain, L domain-like		PF08263	IPR013210; IPR032675
	TraesCS5B01G526700	PF03478: Protein of unknown function (DUF295)	IPR005174: Domain unknown function DUF295		PF03478	IPR005174
	TraesCS5B01G526800	PF03478: Protein of unknown function (DUF295)	IPR005174: Domain unknown function DUF295		PF03478	IPR005174
	TraesCS5B01G526900
	TraesCS5B01G527000	PF08263: Leucine rich repeat N-terminal domain	IPR013210: Leucine-rich repeat-containing N-terminal, plant-type; IPR032675: Leucine-rich repeat domain, L domain-like		PF08263	IPR013210; IPR032675
	TraesCS5B01G527100	PF08263: Leucine rich repeat N-terminal domain; PF13855: Leucine rich repeat	IPR001611: Leucine-rich repeat; IPR003591: Leucine-rich repeat, typical subtype; IPR013210: Leucine-rich repeat-containing N-terminal, plant-type; IPR032675: Leucine-rich repeat domain, L domain-like	GO:0005515 MF: protein binding	PF08263; PF13855	IPR001611; IPR003591; IPR013210; IPR032675	GO:0005515
	TraesCS5B01G527200		IPR032675: Leucine-rich repeat domain, L domain-like			IPR032675
	TraesCS5B01G527300	PF01590: GAF domain	IPR003018: GAF domain; IPR029016: GAF domain-like	GO:0005515 MF: protein binding	PF01590	IPR003018; IPR029016	GO:0005515
	TraesCS5B01G527400	PF13456: Reverse transcriptase-like	IPR012337: Ribonuclease H-like domain	GO:0003676 MF: nucleic acid binding	PF13456	IPR012337	GO:0003676
	TraesCS5B01G527500	PF13456: Reverse transcriptase-like	IPR012337: Ribonuclease H-like domain	GO:0003676 MF: nucleic acid binding	PF13456	IPR012337	GO:0003676
	TraesCS5B01G527600
	TraesCS5B01G527700	PF13456: Reverse transcriptase-like	IPR012337: Ribonuclease H-like domain	GO:0003676 MF: nucleic acid binding	PF13456	IPR012337	GO:0003676
	TraesCS5B01G527800	PF13855: Leucine rich repeat	IPR001611: Leucine-rich repeat; IPR003591: Leucine-rich repeat, typical subtype; IPR032675: Leucine-rich repeat domain, L domain-like	GO:0005515 MF: protein binding	PF13855	IPR001611; IPR003591; IPR032675	GO:0005515
	TraesCS5B01G527900	PF13456: Reverse transcriptase-like			PF13456
	TraesCS5B01G528000
	TraesCS5D01G007200	PF08263: Leucine rich repeat N-terminal domain; PF00069: Protein kinase domain	IPR000719: Protein kinase domain; IPR008271: Serine/threonine-protein kinase, active site; IPR011009: Protein kinase-like domain; IPR013210: Leucine-rich repeat-containing N-terminal, plant-type; IPR017441: Protein kinase, ATP binding site; IPR032675: Leucine-rich repeat domain, L domain-like	GO:0004672 MF: protein kinase activity;GO:0005524 MF: ATP binding;GO:0006468 BP: protein phosphorylation	PF08263; PF00069	IPR000719; IPR008271; IPR011009; IPR013210; IPR017441; IPR032675	GO:0004672; GO:0005524; GO:0006468
	TraesCS5D01G007300	PF03171: 2OG-Fe(II) oxygenase superfamily	IPR005123: Oxoglutarate/iron-dependent dioxygenase; IPR027443: Isopenicillin N synthase-like	GO:0016491 MF: oxidoreductase activity;GO:0055114 BP: oxidation-reduction process	PF03171	IPR005123; IPR027443	GO:0016491; GO:0055114
	TraesCS5D01G007400	PF14226: non-haem dioxygenase in morphine synthesis N-terminal; PF03171: 2OG-Fe(II) oxygenase superfamily	IPR005123: Oxoglutarate/iron-dependent dioxygenase; IPR026992: Non-haem dioxygenase N-terminal domain; IPR027443: Isopenicillin N synthase-like	GO:0016491 MF: oxidoreductase activity;GO:0055114 BP: oxidation-reduction process	PF14226; PF03171	IPR005123; IPR026992; IPR027443	GO:0016491; GO:0055114
	TraesCS5D01G007500	PF02902: Ulp1 protease family, C-terminal catalytic domain	IPR003653: Ulp1 protease family, C-terminal catalytic domain	GO:0006508 BP: proteolysis;GO:0008234 MF: cysteine-type peptidase activity	PF02902	IPR003653	GO:0006508; GO:0008234
	TraesCS5D01G007600	PF00562: RNA polymerase Rpb2, domain 6; PF04560: RNA polymerase Rpb2, domain 7	IPR007120: DNA-directed RNA polymerase, subunit 2, domain 6; IPR007641: RNA polymerase Rpb2, domain 7	GO:0003677 MF: DNA binding;GO:0003899 MF: DNA-directed 5'-3' RNA polymerase activity;GO:0006351 BP: transcription, DNA-templated	PF00562; PF04560	IPR007120; IPR007641	GO:0003677; GO:0003899; GO:0006351
	TraesCS5D01G007700	PF05151: Photosystem II reaction centre M protein (PsbM)	IPR007826: Photosystem II PsbM	GO:0009523 CC: photosystem II;GO:0015979 BP: photosynthesis;GO:0016021 CC: integral component of membrane;GO:0019684 BP: photosynthesis, light reaction	PF05151	IPR007826	GO:0009523; GO:0015979; GO:0016021; GO:0019684
	TraesCS5D01G007800	PF01737: YCF9	IPR002644: Photosystem II PsbZ, reaction centre	GO:0009523 CC: photosystem II;GO:0009539 CC: photosystem II reaction center;GO:0015979 BP: photosynthesis;GO:0042549 BP: photosystem II stabilization	PF01737	IPR002644	GO:0009523; GO:0009539; GO:0015979; GO:0042549
	TraesCS5D01G007900	PF00124: Photosynthetic reaction centre protein	IPR000484: Photosynthetic reaction centre, L/M	GO:0009772 BP: photosynthetic electron transport in photosystem II;GO:0019684 BP: photosynthesis, light reaction;GO:0045156 MF: electron transporter, transferring electrons within the cyclic electron transport pathway of photosynthesis activity	PF00124	IPR000484	GO:0009772; GO:0019684; GO:0045156
	TraesCS5D01G008000	PF02532: Photosystem II reaction centre I protein (PSII 4.8 kDa protein)	IPR003686: Photosystem II PsbI	GO:0009523 CC: photosystem II;GO:0009539 CC: photosystem II reaction center;GO:0015979 BP: photosynthesis;GO:0016020 CC: membrane	PF02532	IPR003686	GO:0009523; GO:0009539; GO:0015979; GO:0016020
	TraesCS5D01G008100	PF02533: Photosystem II 4 kDa reaction centre component	IPR003687: Photosystem II PsbK	GO:0009523 CC: photosystem II;GO:0009539 CC: photosystem II reaction center;GO:0015979 BP: photosynthesis	PF02533	IPR003687	GO:0009523; GO:0009539; GO:0015979
	TraesCS5D01G008200	PF00886: Ribosomal protein S16	IPR000307: Ribosomal protein S16; IPR020592: Ribosomal protein S16, conserved site; IPR023803: Ribosomal protein S16 domain	GO:0003735 MF: structural constituent of ribosome;GO:0005622 CC: intracellular;GO:0005840 CC: ribosome;GO:0006412 BP: translation	PF00886	IPR000307; IPR020592; IPR023803	GO:0003735; GO:0005622; GO:0005840; GO:0006412
	TraesCS5D01G008300	PF00124: Photosynthetic reaction centre protein	IPR000484: Photosynthetic reaction centre, L/M; IPR005867: Photosystem II protein D1	GO:0009055 MF: electron carrier activity;GO:0009772 BP: photosynthetic electron transport in photosystem II;GO:0019684 BP: photosynthesis, light reaction;GO:0045156 MF: electron transporter, transferring electrons within the cyclic electron transport pathway of photosynthesis activity	PF00124	IPR000484; IPR005867	GO:0009055; GO:0009772; GO:0019684; GO:0045156
	TraesCS5D01G008400	PF00203: Ribosomal protein S19	IPR002222: Ribosomal protein S19/S15; IPR005732: Ribosomal protein S19, bacterial-type; IPR020934: Ribosomal protein S19 conserved site; IPR023575: Ribosomal protein S19, superfamily	GO:0003723 MF: RNA binding;GO:0003735 MF: structural constituent of ribosome;GO:0005840 CC: ribosome;GO:0006412 BP: translation;GO:0015935 CC: small ribosomal subunit	PF00203	IPR002222; IPR005732; IPR020934; IPR023575	GO:0003723; GO:0003735; GO:0005840; GO:0006412; GO:0015935
	TraesCS5D01G008500	PF03947: Ribosomal Proteins L2, C-terminal domain	IPR008991: Translation protein SH3-like domain; IPR014722: Ribosomal protein L2 domain 2; IPR014726: Ribosomal protein L2, domain 3; IPR022669: Ribosomal protein L2, C-terminal; IPR022671: Ribosomal protein L2, conserved site	GO:0003735 MF: structural constituent of ribosome;GO:0005840 CC: ribosome;GO:0006412 BP: translation	PF03947	IPR008991; IPR014722; IPR014726; IPR022669; IPR022671	GO:0003735; GO:0005840; GO:0006412
	TraesCS5D01G008600
	TraesCS5D01G008700
	TraesCS5D01G008800
	TraesCS5D01G008900
	TraesCS5D01G009000	PF00361: Proton-conducting membrane transporter	IPR001750: NADH:quinone oxidoreductase/Mrp antiporter, membrane subunit; IPR010096: NAD(P)H-quinone oxidoreductase, subunit N/subunit 2	GO:0008137 MF: NADH dehydrogenase (ubiquinone) activity;GO:0042773 BP: ATP synthesis coupled electron transport;GO:0055114 BP: oxidation-reduction process	PF00361	IPR001750; IPR010096	GO:0008137; GO:0042773; GO:0055114
	TraesCS5D01G009100	PF00033: Cytochrome b/b6/petB	IPR005797: Cytochrome b/b6, N-terminal; IPR016174: Di-haem cytochrome, transmembrane; IPR027387: Cytochrome b/b6-like domain	GO:0009055 MF: electron carrier activity;GO:0016020 CC: membrane;GO:0016491 MF: oxidoreductase activity;GO:0022904 BP: respiratory electron transport chain	PF00033	IPR005797; IPR016174; IPR027387	GO:0009055; GO:0016020; GO:0016491; GO:0022904
	TraesCS5D01G009200	PF00737: Photosystem II 10 kDa phosphoprotein	IPR001056: Photosystem II PsbH, phosphoprotein	GO:0009523 CC: photosystem II;GO:0015979 BP: photosynthesis;GO:0016020 CC: membrane;GO:0042301 MF: phosphate ion binding;GO:0050821 BP: protein stabilization	PF00737	IPR001056	GO:0009523; GO:0015979; GO:0016020; GO:0042301; GO:0050821
	TraesCS5D01G009300	PF02468: Photosystem II reaction centre N protein (psbN)	IPR003398: Photosystem II PsbN	GO:0009523 CC: photosystem II;GO:0009539 CC: photosystem II reaction center;GO:0015979 BP: photosynthesis;GO:0016020 CC: membrane	PF02468	IPR003398	GO:0009523; GO:0009539; GO:0015979; GO:0016020
	TraesCS5D01G009400	PF00574: Clp protease	IPR001907: ATP-dependent Clp protease proteolytic subunit; IPR023562: Clp protease proteolytic subunit /Translocation-enhancing protein TepA; IPR029045: ClpP/crotonase-like domain; IPR033135: ClpP, histidine active site	GO:0004252 MF: serine-type endopeptidase activity;GO:0006508 BP: proteolysis	PF00574	IPR001907; IPR023562; IPR029045; IPR033135	GO:0004252; GO:0006508
	TraesCS5D01G009500	PF00471: Ribosomal protein L33	IPR001705: Ribosomal protein L33; IPR011332: Zinc-binding ribosomal protein	GO:0003735 MF: structural constituent of ribosome;GO:0005622 CC: intracellular;GO:0005840 CC: ribosome;GO:0006412 BP: translation	PF00471	IPR001705; IPR011332	GO:0003735; GO:0005622; GO:0005840; GO:0006412
	TraesCS5D01G009600	PF01701: Photosystem I reaction centre subunit IX / PsaJ	IPR002615: Photosystem I PsaJ, reaction centre subunit IX	GO:0009522 CC: photosystem I;GO:0015979 BP: photosynthesis	PF01701	IPR002615	GO:0009522; GO:0015979
	TraesCS5D01G009700	PF02529: Cytochrome B6-F complex subunit 5	IPR003683: Cytochrome b6/f complex, subunit 5	GO:0009512 CC: cytochrome b6f complex	PF02529	IPR003683	GO:0009512
	TraesCS5D01G009800	PF02419: PsbL protein	IPR003372: Photosystem II PsbL	GO:0009523 CC: photosystem II;GO:0009539 CC: photosystem II reaction center;GO:0015979 BP: photosynthesis;GO:0016020 CC: membrane	PF02419	IPR003372	GO:0009523; GO:0009539; GO:0015979; GO:0016020
	TraesCS5D01G009900	PF01788: PsbJ	IPR002682: Photosystem II PsbJ	GO:0009523 CC: photosystem II;GO:0009539 CC: photosystem II reaction center;GO:0015979 BP: photosynthesis;GO:0016020 CC: membrane	PF01788	IPR002682	GO:0009523; GO:0009539; GO:0015979; GO:0016020
	TraesCS5D01G010000	PF02392: Ycf4	IPR003359: Photosystem I Ycf4, assembly	GO:0009522 CC: photosystem I;GO:0009579 CC: thylakoid;GO:0015979 BP: photosynthesis;GO:0016021 CC: integral component of membrane	PF02392	IPR003359	GO:0009522; GO:0009579; GO:0015979; GO:0016021
	TraesCS5D01G010100	PF00796: Photosystem I reaction centre subunit VIII	IPR001302: Photosystem I PsaI, reaction centre subunit VIII	GO:0009522 CC: photosystem I;GO:0015979 BP: photosynthesis	PF00796	IPR001302	GO:0009522; GO:0015979
	TraesCS5D01G010200	PF02788: Ribulose bisphosphate carboxylase large chain, N-terminal domain; PF00016: Ribulose bisphosphate carboxylase large chain, catalytic domain	IPR000685: Ribulose bisphosphate carboxylase, large subunit, C-terminal; IPR017443: Ribulose bisphosphate carboxylase, large subunit, ferrodoxin-like N-terminal; IPR020878: Ribulose bisphosphate carboxylase, large chain, active site; IPR020888: Ribulose bisphosphate carboxylase large subunit, type I	GO:0000287 MF: magnesium ion binding;GO:0015977 BP: carbon fixation;GO:0016984 MF: ribulose-bisphosphate carboxylase activity	PF02788; PF00016	IPR000685; IPR017443; IPR020878; IPR020888	GO:0000287; GO:0015977; GO:0016984
	TraesCS5D01G010300	PF00006: ATP synthase alpha/beta family, nucleotide-binding domain	IPR000194: ATPase, F1/V1/A1 complex, alpha/beta subunit, nucleotide-binding domain; IPR027417: P-loop containing nucleoside triphosphate hydrolase	GO:0005524 MF: ATP binding	PF00006	IPR000194; IPR027417	GO:0005524
	TraesCS5D01G010400	PF02823: ATP synthase, Delta/Epsilon chain, beta-sandwich domain; PF00401: ATP synthase, Delta/Epsilon chain, long alpha-helix domain	IPR001469: ATP synthase, F1 complex, delta/epsilon subunit; IPR020546: ATP synthase, F1 complex, delta/epsilon subunit, N-terminal; IPR020547: ATP synthase delta/epsilon subunit, C-terminal domain	GO:0015986 BP: ATP synthesis coupled proton transport;GO:0045261 CC: proton-transporting ATP synthase complex, catalytic core F(1);GO:0046933 MF: proton-transporting ATP synthase activity, rotational mechanism	PF02823; PF00401	IPR001469; IPR020546; IPR020547	GO:0015986; GO:0045261; GO:0046933
	TraesCS5D01G010500	PF00507: NADH-ubiquinone/plastoquinone oxidoreductase, chain 3	IPR000440: NADH:ubiquinone/plastoquinone oxidoreductase, chain 3; IPR023043: NAD(P)H-quinone oxidoreductase subunit 3, bacterial/plastid	GO:0008137 MF: NADH dehydrogenase (ubiquinone) activity;GO:0016651 MF: oxidoreductase activity, acting on NAD(P)H;GO:0055114 BP: oxidation-reduction process	PF00507	IPR000440; IPR023043	GO:0008137; GO:0016651; GO:0055114
	TraesCS5D01G010600	PF01058: NADH ubiquinone oxidoreductase, 20 Kd subunit	IPR006137: NADH:ubiquinone oxidoreductase-like, 20kDa subunit; IPR006138: NADH-ubiquinone oxidoreductase, 20 Kd subunit	GO:0008137 MF: NADH dehydrogenase (ubiquinone) activity;GO:0048038 MF: quinone binding;GO:0051536 MF: iron-sulfur cluster binding;GO:0051539 MF: 4 iron, 4 sulfur cluster binding;GO:0055114 BP: oxidation-reduction process	PF01058	IPR006137; IPR006138	GO:0008137; GO:0048038; GO:0051536; GO:0051539; GO:0055114
	TraesCS5D01G010700	PF00329: Respiratory-chain NADH dehydrogenase, 30 Kd subunit	IPR001268: NADH:ubiquinone oxidoreductase, 30kDa subunit; IPR020396: NADH:ubiquinone oxidoreductase, 30kDa subunit, conserved site	GO:0008137 MF: NADH dehydrogenase (ubiquinone) activity;GO:0016651 MF: oxidoreductase activity, acting on NAD(P)H;GO:0055114 BP: oxidation-reduction process	PF00329	IPR001268; IPR020396	GO:0008137; GO:0016651; GO:0055114
	TraesCS5D01G010800	PF00163: Ribosomal protein S4/S9 N-terminal domain; PF01479: S4 domain	IPR001912: Ribosomal protein S4/S9, N-terminal; IPR002942: RNA-binding S4 domain; IPR005709: Ribosomal protein S4, bacterial-type; IPR018079: Ribosomal protein S4, conserved site	GO:0003723 MF: RNA binding;GO:0003735 MF: structural constituent of ribosome;GO:0005622 CC: intracellular;GO:0006412 BP: translation;GO:0015935 CC: small ribosomal subunit;GO:0019843 MF: rRNA binding	PF00163; PF01479	IPR001912; IPR002942; IPR005709; IPR018079	GO:0003723; GO:0003735; GO:0005622; GO:0006412; GO:0015935; GO:0019843
	TraesCS5D01G010900	PF00223: Photosystem I psaA/psaB protein	IPR001280: Photosystem I PsaA/PsaB; IPR006243: Photosystem I PsaA; IPR020586: Photosystem I PsaA/PsaB, conserved site	GO:0009522 CC: photosystem I;GO:0009579 CC: thylakoid;GO:0015979 BP: photosynthesis;GO:0016021 CC: integral component of membrane;GO:0046872 MF: metal ion binding	PF00223	IPR001280; IPR006243; IPR020586	GO:0009522; GO:0009579; GO:0015979; GO:0016021; GO:0046872
	TraesCS5D01G011000	PF02874: ATP synthase alpha/beta family, beta-barrel domain; PF00006: ATP synthase alpha/beta family, nucleotide-binding domain	IPR000194: ATPase, F1/V1/A1 complex, alpha/beta subunit, nucleotide-binding domain; IPR004100: ATPase, F1/V1/A1 complex, alpha/beta subunit, N-terminal domain; IPR005294: ATP synthase, F1 complex, alpha subunit; IPR020003: ATPase, alpha/beta subunit, nucleotide-binding domain, active site; IPR023366: ATP synthase subunit alpha-like domain; IPR027417: P-loop containing nucleoside triphosphate hydr…	GO:0005524 MF: ATP binding;GO:0015986 BP: ATP synthesis coupled proton transport;GO:0015992 BP: proton transport;GO:0045261 CC: proton-transporting ATP synthase complex, catalytic core F(1);GO:0046034 BP: ATP metabolic process;GO:0046933 MF: proton-transporting ATP synthase activity, rotational mechanism	PF02874; PF00006	IPR000194; IPR004100; IPR005294; IPR020003; IPR023366; IPR027417	GO:0005524; GO:0015986; GO:0015992; GO:0045261; GO:0046034; GO:0046933
	TraesCS5D01G011100	PF00430: ATP synthase B/B' CF(0)	IPR002146: ATP synthase, F0 complex, subunit b/b', bacterial/chloroplast	GO:0015078 MF: hydrogen ion transmembrane transporter activity;GO:0015986 BP: ATP synthesis coupled proton transport;GO:0045263 CC: proton-transporting ATP synthase complex, coupling factor F(o)	PF00430	IPR002146	GO:0015078; GO:0015986; GO:0045263
	TraesCS5D01G011200	PF00137: ATP synthase subunit C	IPR000454: ATP synthase, F0 complex, subunit C; IPR002379: V-ATPase proteolipid subunit C-like domain; IPR005953: ATP synthase, F0 complex, subunit C, bacterial/chloroplast; IPR020537: ATP synthase, F0 complex, subunit C, DCCD-binding site	GO:0015078 MF: hydrogen ion transmembrane transporter activity;GO:0015986 BP: ATP synthesis coupled proton transport;GO:0015991 BP: ATP hydrolysis coupled proton transport;GO:0033177 CC: proton-transporting two-sector ATPase complex, proton-transporting domain;GO:0045263 CC: proton-transporting ATP synthase complex, coupling factor F(o)	PF00137	IPR000454; IPR002379; IPR005953; IPR020537	GO:0015078; GO:0015986; GO:0015991; GO:0033177; GO:0045263
	TraesCS5D01G011300
	TraesCS5D01G011400	PF00318: Ribosomal protein S2	IPR001865: Ribosomal protein S2; IPR005706: Ribosomal protein S2, bacteria/mitochondria/plastid; IPR018130: Ribosomal protein S2, conserved site; IPR023591: Ribosomal protein S2, flavodoxin-like domain	GO:0003735 MF: structural constituent of ribosome;GO:0005622 CC: intracellular;GO:0005840 CC: ribosome;GO:0006412 BP: translation;GO:0015935 CC: small ribosomal subunit	PF00318	IPR001865; IPR005706; IPR018130; IPR023591	GO:0003735; GO:0005622; GO:0005840; GO:0006412; GO:0015935
	TraesCS5D01G011500
	TraesCS5D01G011600	PF04561: RNA polymerase Rpb2, domain 2	IPR007642: RNA polymerase Rpb2, domain 2	GO:0003677 MF: DNA binding;GO:0003899 MF: DNA-directed 5'-3' RNA polymerase activity;GO:0006351 BP: transcription, DNA-templated	PF04561	IPR007642	GO:0003677; GO:0003899; GO:0006351
	TraesCS5D01G011700	PF00646: F-box domain	IPR001810: F-box domain; IPR032675: Leucine-rich repeat domain, L domain-like	GO:0005515 MF: protein binding	PF00646	IPR001810; IPR032675	GO:0005515
	TraesCS5D01G011800	PF13249: Squalene-hopene cyclase N-terminal domain; PF13243: Squalene-hopene cyclase C-terminal domain	IPR002365: Terpene synthase, conserved site; IPR008930: Terpenoid cyclases/protein prenyltransferase alpha-alpha toroid; IPR018333: Squalene cyclase; IPR032696: Squalene cyclase, C-terminal; IPR032697: Squalene cyclase, N-terminal	GO:0016866 MF: intramolecular transferase activity	PF13249; PF13243	IPR002365; IPR008930; IPR018333; IPR032696; IPR032697	GO:0016866
	TraesCS5D01G011900	PF01073: 3-beta hydroxysteroid dehydrogenase/isomerase family	IPR002225: 3-beta hydroxysteroid dehydrogenase/isomerase; IPR016040: NAD(P)-binding domain	GO:0003854 MF: 3-beta-hydroxy-delta5-steroid dehydrogenase activity;GO:0006694 BP: steroid biosynthetic process;GO:0016616 MF: oxidoreductase activity, acting on the CH-OH group of donors, NAD or NADP as acceptor;GO:0055114 BP: oxidation-reduction process	PF01073	IPR002225; IPR016040	GO:0003854; GO:0006694; GO:0016616; GO:0055114
	TraesCS5D01G012000	PF00067: Cytochrome P450	IPR001128: Cytochrome P450; IPR002403: Cytochrome P450, E-class, group IV	GO:0004497 MF: monooxygenase activity;GO:0005506 MF: iron ion binding;GO:0016705 MF: oxidoreductase activity, acting on paired donors, with incorporation or reduction of molecular oxygen;GO:0020037 MF: heme binding;GO:0055114 BP: oxidation-reduction process	PF00067	IPR001128; IPR002403	GO:0004497; GO:0005506; GO:0016705; GO:0020037; GO:0055114
	TraesCS5D01G012100	PF00067: Cytochrome P450	IPR001128: Cytochrome P450; IPR002403: Cytochrome P450, E-class, group IV	GO:0004497 MF: monooxygenase activity;GO:0005506 MF: iron ion binding;GO:0016705 MF: oxidoreductase activity, acting on paired donors, with incorporation or reduction of molecular oxygen;GO:0020037 MF: heme binding;GO:0055114 BP: oxidation-reduction process	PF00067	IPR001128; IPR002403	GO:0004497; GO:0005506; GO:0016705; GO:0020037; GO:0055114
	TraesCS5D01G012200		IPR001128: Cytochrome P450	GO:0005506 MF: iron ion binding;GO:0016705 MF: oxidoreductase activity, acting on paired donors, with incorporation or reduction of molecular oxygen;GO:0020037 MF: heme binding;GO:0055114 BP: oxidation-reduction process		IPR001128	GO:0005506; GO:0016705; GO:0020037; GO:0055114
	TraesCS5D01G012300	PF00067: Cytochrome P450	IPR001128: Cytochrome P450; IPR002403: Cytochrome P450, E-class, group IV	GO:0004497 MF: monooxygenase activity;GO:0005506 MF: iron ion binding;GO:0016705 MF: oxidoreductase activity, acting on paired donors, with incorporation or reduction of molecular oxygen;GO:0020037 MF: heme binding;GO:0055114 BP: oxidation-reduction process	PF00067	IPR001128; IPR002403	GO:0004497; GO:0005506; GO:0016705; GO:0020037; GO:0055114
	TraesCS5D01G012400	PF13968: Domain of unknown function (DUF4220); PF04578: Protein of unknown function, DUF594	IPR007658: Protein of unknown function DUF594; IPR025315: Domain of unknown function DUF4220		PF13968; PF04578	IPR007658; IPR025315
	TraesCS5D01G012500	PF00854: POT family	IPR000109: Proton-dependent oligopeptide transporter family; IPR020846: Major facilitator superfamily domain	GO:0005215 MF: transporter activity;GO:0006810 BP: transport;GO:0016020 CC: membrane	PF00854	IPR000109; IPR020846	GO:0005215; GO:0006810; GO:0016020
	TraesCS5D01G012600	PF06839: GRF zinc finger	IPR010666: Zinc finger, GRF-type	GO:0008270 MF: zinc ion binding	PF06839	IPR010666	GO:0008270
	TraesCS5D01G012700	PF12937: F-box-like	IPR001810: F-box domain	GO:0005515 MF: protein binding	PF12937	IPR001810	GO:0005515
	TraesCS5D01G012800	PF01535: PPR repeat; PF13041: PPR repeat family; PF12854: PPR repeat	IPR002625: Smr domain; IPR002885: Pentatricopeptide repeat; IPR011990: Tetratricopeptide-like helical domain	GO:0005515 MF: protein binding	PF01535; PF13041; PF12854	IPR002625; IPR002885; IPR011990	GO:0005515
	TraesCS5D01G012900	PF03486: HI0933-like protein	IPR004792: Conserved hypothetical protein CHP00275, flavoprotein HI0933-like; IPR023753: FAD/NAD(P)-binding domain	GO:0016491 MF: oxidoreductase activity;GO:0055114 BP: oxidation-reduction process	PF03486	IPR004792; IPR023753	GO:0016491; GO:0055114
	TraesCS5D01G013000
	TraesCS5D01G013100	PF00122: E1-E2 ATPase; PF00702: haloacid dehalogenase-like hydrolase	IPR001757: P-type ATPase; IPR006534: P-type ATPase, subfamily IIIA; IPR008250: P-type ATPase, A domain; IPR018303: P-type ATPase, phosphorylation site; IPR023214: HAD-like domain; IPR023298: P-type ATPase, transmembrane domain; IPR023299: P-type ATPase, cytoplasmic domain N	GO:0000166 MF: nucleotide binding;GO:0006754 BP: ATP biosynthetic process;GO:0016021 CC: integral component of membrane;GO:0016887 MF: ATPase activity;GO:0046872 MF: metal ion binding	PF00122; PF00702	IPR001757; IPR006534; IPR008250; IPR018303; IPR023214; IPR023298; IPR023299	GO:0000166; GO:0006754; GO:0016021; GO:0016887; GO:0046872
	TraesCS5D01G013200
	TraesCS5D01G013300	PF07526: Associated with HOX; PF05920: Homeobox KN domain	IPR001356: Homeobox domain; IPR006563: POX domain; IPR008422: Homeobox KN domain; IPR009057: Homeobox domain-like	GO:0003677 MF: DNA binding;GO:0006355 BP: regulation of transcription, DNA-templated	PF07526; PF05920	IPR001356; IPR006563; IPR008422; IPR009057	GO:0003677; GO:0006355
	TraesCS5D01G013400	PF01477: PLAT/LH2 domain; PF00305: Lipoxygenase	IPR001024: PLAT/LH2 domain; IPR001246: Lipoxygenase, plant; IPR013819: Lipoxygenase, C-terminal; IPR020833: Lipoxygenase, iron binding site; IPR020834: Lipoxygenase, conserved site; IPR027433: Lipoxygenase, domain 3	GO:0005515 MF: protein binding;GO:0016491 MF: oxidoreductase activity;GO:0016702 MF: oxidoreductase activity, acting on single donors with incorporation of molecular oxygen, incorporation of two atoms of oxygen;GO:0046872 MF: metal ion binding;GO:0055114 BP: oxidation-reduction process	PF01477; PF00305	IPR001024; IPR001246; IPR013819; IPR020833; IPR020834; IPR027433	GO:0005515; GO:0016491; GO:0016702; GO:0046872; GO:0055114
	TraesCS5D01G013500	PF13365: Trypsin-like peptidase domain	IPR001478: PDZ domain; IPR009003: Peptidase S1, PA clan	GO:0005515 MF: protein binding	PF13365	IPR001478; IPR009003	GO:0005515
	TraesCS5D01G013600	PF13365: Trypsin-like peptidase domain	IPR001478: PDZ domain; IPR001940: Peptidase S1C; IPR009003: Peptidase S1, PA clan	GO:0004252 MF: serine-type endopeptidase activity;GO:0005515 MF: protein binding;GO:0006508 BP: proteolysis	PF13365	IPR001478; IPR001940; IPR009003	GO:0004252; GO:0005515; GO:0006508
	TraesCS5D01G013700	PF13456: Reverse transcriptase-like	IPR002156: Ribonuclease H domain; IPR012337: Ribonuclease H-like domain	GO:0003676 MF: nucleic acid binding;GO:0004523 MF: RNA-DNA hybrid ribonuclease activity	PF13456	IPR002156; IPR012337	GO:0003676; GO:0004523
	TraesCS5D01G013800	PF13365: Trypsin-like peptidase domain	IPR009003: Peptidase S1, PA clan		PF13365	IPR009003
	TraesCS5D01G013900	PF13365: Trypsin-like peptidase domain	IPR001478: PDZ domain; IPR001940: Peptidase S1C; IPR009003: Peptidase S1, PA clan	GO:0004252 MF: serine-type endopeptidase activity;GO:0005515 MF: protein binding;GO:0006508 BP: proteolysis	PF13365	IPR001478; IPR001940; IPR009003	GO:0004252; GO:0005515; GO:0006508
	TraesCS5D01G014000	PF13365: Trypsin-like peptidase domain	IPR009003: Peptidase S1, PA clan		PF13365	IPR009003
	TraesCS5D01G014100	PF00067: Cytochrome P450	IPR001128: Cytochrome P450; IPR002401: Cytochrome P450, E-class, group I; IPR017972: Cytochrome P450, conserved site	GO:0005506 MF: iron ion binding;GO:0016705 MF: oxidoreductase activity, acting on paired donors, with incorporation or reduction of molecular oxygen;GO:0020037 MF: heme binding;GO:0055114 BP: oxidation-reduction process	PF00067	IPR001128; IPR002401; IPR017972	GO:0005506; GO:0016705; GO:0020037; GO:0055114
	TraesCS5D01G014200	PF00067: Cytochrome P450	IPR001128: Cytochrome P450; IPR002401: Cytochrome P450, E-class, group I; IPR017972: Cytochrome P450, conserved site	GO:0005506 MF: iron ion binding;GO:0016705 MF: oxidoreductase activity, acting on paired donors, with incorporation or reduction of molecular oxygen;GO:0020037 MF: heme binding;GO:0055114 BP: oxidation-reduction process	PF00067	IPR001128; IPR002401; IPR017972	GO:0005506; GO:0016705; GO:0020037; GO:0055114
	TraesCS5D01G014300	PF00067: Cytochrome P450	IPR001128: Cytochrome P450; IPR002401: Cytochrome P450, E-class, group I; IPR017972: Cytochrome P450, conserved site	GO:0005506 MF: iron ion binding;GO:0016705 MF: oxidoreductase activity, acting on paired donors, with incorporation or reduction of molecular oxygen;GO:0020037 MF: heme binding;GO:0055114 BP: oxidation-reduction process	PF00067	IPR001128; IPR002401; IPR017972	GO:0005506; GO:0016705; GO:0020037; GO:0055114
	TraesCS5D01G014400	PF12796: Ankyrin repeats (3 copies); PF13606: Ankyrin repeat	IPR002110: Ankyrin repeat; IPR011990: Tetratricopeptide-like helical domain; IPR020683: Ankyrin repeat-containing domain	GO:0005515 MF: protein binding	PF12796; PF13606	IPR002110; IPR011990; IPR020683	GO:0005515
	TraesCS5D01G014500		IPR020683: Ankyrin repeat-containing domain			IPR020683
	TraesCS5D01G014600	PF13637: Ankyrin repeats (many copies); PF00023: Ankyrin repeat; PF12796: Ankyrin repeats (3 copies); PF00515: Tetratricopeptide repeat	IPR001440: Tetratricopeptide repeat 1; IPR002110: Ankyrin repeat; IPR011990: Tetratricopeptide-like helical domain; IPR013026: Tetratricopeptide repeat-containing domain; IPR019734: Tetratricopeptide repeat; IPR020683: Ankyrin repeat-containing domain	GO:0005515 MF: protein binding	PF13637; PF00023; PF12796; PF00515	IPR001440; IPR002110; IPR011990; IPR013026; IPR019734; IPR020683	GO:0005515
	TraesCS5D01G014700	PF12796: Ankyrin repeats (3 copies); PF00515: Tetratricopeptide repeat	IPR001440: Tetratricopeptide repeat 1; IPR002110: Ankyrin repeat; IPR011990: Tetratricopeptide-like helical domain; IPR013026: Tetratricopeptide repeat-containing domain; IPR019734: Tetratricopeptide repeat; IPR020683: Ankyrin repeat-containing domain	GO:0005515 MF: protein binding	PF12796; PF00515	IPR001440; IPR002110; IPR011990; IPR013026; IPR019734; IPR020683	GO:0005515
	TraesCS5D01G014800	PF13920: Zinc finger, C3HC4 type (RING finger)	IPR001841: Zinc finger, RING-type; IPR013083: Zinc finger, RING/FYVE/PHD-type; IPR017907: Zinc finger, RING-type, conserved site	GO:0005515 MF: protein binding;GO:0008270 MF: zinc ion binding	PF13920	IPR001841; IPR013083; IPR017907	GO:0005515; GO:0008270
	TraesCS5D01G014900
	TraesCS5D01G015000	PF02383: SacI homology domain; PF00397: WW domain	IPR001202: WW domain; IPR002013: SAC domain	GO:0005515 MF: protein binding;GO:0042578 MF: phosphoric ester hydrolase activity	PF02383; PF00397	IPR001202; IPR002013	GO:0005515; GO:0042578
	TraesCS5D01G015100
	TraesCS5D01G015200
	TraesCS5D01G015300	PF01151: GNS1/SUR4 family	IPR002076: ELO family	GO:0016021 CC: integral component of membrane	PF01151	IPR002076	GO:0016021
	TraesCS5D01G015400	PF04535: Domain of unknown function (DUF588)	IPR006702: Domain of unknown function DUF588		PF04535	IPR006702
	TraesCS5D01G015500	PF13365: Trypsin-like peptidase domain	IPR001478: PDZ domain; IPR009003: Peptidase S1, PA clan	GO:0005515 MF: protein binding	PF13365	IPR001478; IPR009003	GO:0005515
	TraesCS5D01G015600	PF02485: Core-2/I-Branching enzyme	IPR003406: Glycosyl transferase, family 14	GO:0008375 MF: acetylglucosaminyltransferase activity;GO:0016020 CC: membrane	PF02485	IPR003406	GO:0008375; GO:0016020
	TraesCS5D01G015700	PF05678: VQ motif	IPR008889: VQ		PF05678	IPR008889
	TraesCS5D01G015800	PF12796: Ankyrin repeats (3 copies); PF13637: Ankyrin repeats (many copies); PF13181: Tetratricopeptide repeat	IPR002110: Ankyrin repeat; IPR011990: Tetratricopeptide-like helical domain; IPR013026: Tetratricopeptide repeat-containing domain; IPR019734: Tetratricopeptide repeat; IPR020683: Ankyrin repeat-containing domain	GO:0005515 MF: protein binding	PF12796; PF13637; PF13181	IPR002110; IPR011990; IPR013026; IPR019734; IPR020683	GO:0005515
	TraesCS5D01G015900	PF04003: Dip2/Utp12 Family	IPR007148: Small-subunit processome, Utp12		PF04003	IPR007148
	TraesCS5D01G016000	PF04882: Peroxin-3	IPR006966: Peroxin-3	GO:0005779 CC: integral component of peroxisomal membrane;GO:0007031 BP: peroxisome organization	PF04882	IPR006966	GO:0005779; GO:0007031
	TraesCS5D01G016100
	TraesCS5D01G016200		IPR004827: Basic-leucine zipper domain	GO:0003700 MF: transcription factor activity, sequence-specific DNA binding;GO:0006355 BP: regulation of transcription, DNA-templated;GO:0043565 MF: sequence-specific DNA binding		IPR004827	GO:0003700; GO:0006355; GO:0043565
	TraesCS5D01G016300
	TraesCS5D01G016400	PF13768: von Willebrand factor type A domain; PF14624: VWA / Hh protein intein-like	IPR002035: von Willebrand factor, type A; IPR032838: VWA-Hint protein, Vwaint domain		PF13768; PF14624	IPR002035; IPR032838
	TraesCS5D01G016500	PF07676: WD40-like Beta Propeller Repeat	IPR011659: WD40-like Beta Propeller		PF07676	IPR011659
	TraesCS5D01G016600	PF00092: von Willebrand factor type A domain; PF14624: VWA / Hh protein intein-like	IPR002035: von Willebrand factor, type A; IPR032838: VWA-Hint protein, Vwaint domain		PF00092; PF14624	IPR002035; IPR032838
	TraesCS5D01G016700	PF00092: von Willebrand factor type A domain; PF14624: VWA / Hh protein intein-like; PF13961: Domain of unknown function (DUF4219); PF14223: gag-polypeptide of LTR copia-type	IPR002035: von Willebrand factor, type A; IPR025314: Domain of unknown function DUF4219; IPR032838: VWA-Hint protein, Vwaint domain		PF00092; PF14624; PF13961; PF14223	IPR002035; IPR025314; IPR032838
	TraesCS5D01G016800
	TraesCS5D01G016900	PF00106: short chain dehydrogenase	IPR002347: Short-chain dehydrogenase/reductase SDR; IPR016040: NAD(P)-binding domain		PF00106	IPR002347; IPR016040
	TraesCS5D01G017000	PF08392: FAE1/Type III polyketide synthase-like protein; PF08541: 3-Oxoacyl-[acyl-carrier-protein (ACP)] synthase III C terminal	IPR012392: Very-long-chain 3-ketoacyl-CoA synthase; IPR013601: FAE1/Type III polyketide synthase-like protein; IPR013747: 3-Oxoacyl-[acyl-carrier-protein (ACP)] synthase III, C-terminal; IPR016039: Thiolase-like	GO:0003824 MF: catalytic activity;GO:0006633 BP: fatty acid biosynthetic process;GO:0008152 BP: metabolic process;GO:0016020 CC: membrane;GO:0016747 MF: transferase activity, transferring acyl groups other than amino-acyl groups	PF08392; PF08541	IPR012392; IPR013601; IPR013747; IPR016039	GO:0003824; GO:0006633; GO:0008152; GO:0016020; GO:0016747
	TraesCS5D01G017100
	TraesCS5D01G017200	PF12274: Protein of unknown function (DUF3615)	IPR022059: Protein of unknown function DUF3615		PF12274	IPR022059
	TraesCS5D01G017300
	TraesCS5D01G017400	PF00069: Protein kinase domain	IPR000719: Protein kinase domain; IPR008271: Serine/threonine-protein kinase, active site; IPR011009: Protein kinase-like domain; IPR017441: Protein kinase, ATP binding site	GO:0004672 MF: protein kinase activity;GO:0005524 MF: ATP binding;GO:0006468 BP: protein phosphorylation	PF00069	IPR000719; IPR008271; IPR011009; IPR017441	GO:0004672; GO:0005524; GO:0006468
	TraesCS5D01G017500	PF06749: Protein of unknown function (DUF1218)	IPR009606: Protein of unknown function DUF1218		PF06749	IPR009606
	TraesCS5D01G017600	PF06749: Protein of unknown function (DUF1218)	IPR009606: Protein of unknown function DUF1218		PF06749	IPR009606
	TraesCS5D01G017700	PF06749: Protein of unknown function (DUF1218)	IPR009606: Protein of unknown function DUF1218		PF06749	IPR009606
	TraesCS5D01G017800
	TraesCS5D01G017900	PF00316: Fructose-1-6-bisphosphatase, N-terminal domain	IPR033391: Fructose-1-6-bisphosphatase class I, N-terminal		PF00316	IPR033391
	TraesCS5D01G018000	PF13967: Late exocytosis, associated with Golgi transport; PF14703: Cytosolic domain of 10TM putative phosphate transporter; PF02714: Calcium-dependent channel, 7TM region, putative phosphate	IPR003864: Calcium-dependent channel, 7TM region, putative phosphate; IPR027815: 10TM putative phosphate transporter, cytosolic domain; IPR032880: Calcium permeable stress-gated cation channel 1, N-terminal transmembrane domain	GO:0016020 CC: membrane	PF13967; PF14703; PF02714	IPR003864; IPR027815; IPR032880	GO:0016020
	TraesCS5D01G018100	PF13967: Late exocytosis, associated with Golgi transport; PF14703: Cytosolic domain of 10TM putative phosphate transporter; PF02714: Calcium-dependent channel, 7TM region, putative phosphate	IPR003864: Calcium-dependent channel, 7TM region, putative phosphate; IPR027815: 10TM putative phosphate transporter, cytosolic domain; IPR032880: Calcium permeable stress-gated cation channel 1, N-terminal transmembrane domain	GO:0016020 CC: membrane	PF13967; PF14703; PF02714	IPR003864; IPR027815; IPR032880	GO:0016020
	TraesCS6A01G010200	PF07714: Protein tyrosine kinase	IPR000719: Protein kinase domain; IPR001245: Serine-threonine/tyrosine-protein kinase, catalytic domain; IPR008271: Serine/threonine-protein kinase, active site; IPR011009: Protein kinase-like domain; IPR017441: Protein kinase, ATP binding site	GO:0004672 MF: protein kinase activity;GO:0005524 MF: ATP binding;GO:0006468 BP: protein phosphorylation	PF07714	IPR000719; IPR001245; IPR008271; IPR011009; IPR017441	GO:0004672; GO:0005524; GO:0006468
	TraesCS6A01G010300	PF00931: NB-ARC domain	IPR002182: NB-ARC; IPR011991: Winged helix-turn-helix DNA-binding domain; IPR027417: P-loop containing nucleoside triphosphate hydrolase	GO:0043531 MF: ADP binding	PF00931	IPR002182; IPR011991; IPR027417	GO:0043531
	TraesCS6A01G010400	PF00931: NB-ARC domain	IPR002182: NB-ARC; IPR011991: Winged helix-turn-helix DNA-binding domain; IPR027417: P-loop containing nucleoside triphosphate hydrolase; IPR032675: Leucine-rich repeat domain, L domain-like	GO:0043531 MF: ADP binding	PF00931	IPR002182; IPR011991; IPR027417; IPR032675	GO:0043531
	TraesCS6A01G010500
	TraesCS6A01G010600	PF01435: Peptidase family M48	IPR001915: Peptidase M48	GO:0004222 MF: metalloendopeptidase activity;GO:0006508 BP: proteolysis	PF01435	IPR001915	GO:0004222; GO:0006508
	TraesCS6A01G010700	PF12776: Myb/SANT-like DNA-binding domain	IPR024752: Myb/SANT-like domain		PF12776	IPR024752
	TraesCS6A01G010800		IPR001810: F-box domain; IPR011043: Galactose oxidase/kelch, beta-propeller	GO:0005515 MF: protein binding		IPR001810; IPR011043	GO:0005515
	TraesCS6A01G010900
	TraesCS6A01G011000		IPR001810: F-box domain	GO:0005515 MF: protein binding		IPR001810	GO:0005515
	TraesCS6A01G011100	PF13891: Potential DNA-binding domain	IPR025927: Potential DNA-binding domain		PF13891	IPR025927
	TraesCS6A01G011200		IPR011042: Six-bladed beta-propeller, TolB-like			IPR011042
	TraesCS6A01G011300	PF12274: Protein of unknown function (DUF3615)	IPR022059: Protein of unknown function DUF3615		PF12274	IPR022059
	TraesCS6A01G011400	PF00076: RNA recognition motif. (a.k.a. RRM, RBD, or RNP domain)	IPR000504: RNA recognition motif domain	GO:0003676 MF: nucleic acid binding	PF00076	IPR000504	GO:0003676
	TraesCS6A01G011500
	TraesCS6A01G011600
	TraesCS6A01G011700	PF00319: SRF-type transcription factor (DNA-binding and dimerisation domain); PF01486: K-box region	IPR002100: Transcription factor, MADS-box; IPR002487: Transcription factor, K-box	GO:0003677 MF: DNA binding;GO:0003700 MF: transcription factor activity, sequence-specific DNA binding;GO:0005634 CC: nucleus;GO:0006355 BP: regulation of transcription, DNA-templated;GO:0046983 MF: protein dimerization activity	PF00319; PF01486	IPR002100; IPR002487	GO:0003677; GO:0003700; GO:0005634; GO:0006355; GO:0046983
	TraesCS6A01G011800	PF00072: Response regulator receiver domain	IPR001789: Signal transduction response regulator, receiver domain; IPR011006: CheY-like superfamily	GO:0000160 BP: phosphorelay signal transduction system	PF00072	IPR001789; IPR011006	GO:0000160
	TraesCS6A01G011900	PF00072: Response regulator receiver domain	IPR001789: Signal transduction response regulator, receiver domain; IPR011006: CheY-like superfamily	GO:0000160 BP: phosphorelay signal transduction system	PF00072	IPR001789; IPR011006	GO:0000160
	TraesCS6A01G012000	PF00072: Response regulator receiver domain	IPR001789: Signal transduction response regulator, receiver domain; IPR011006: CheY-like superfamily	GO:0000160 BP: phosphorelay signal transduction system	PF00072	IPR001789; IPR011006	GO:0000160
	TraesCS6A01G012100	PF00067: Cytochrome P450	IPR001128: Cytochrome P450; IPR002401: Cytochrome P450, E-class, group I	GO:0005506 MF: iron ion binding;GO:0016705 MF: oxidoreductase activity, acting on paired donors, with incorporation or reduction of molecular oxygen;GO:0020037 MF: heme binding;GO:0055114 BP: oxidation-reduction process	PF00067	IPR001128; IPR002401	GO:0005506; GO:0016705; GO:0020037; GO:0055114
	TraesCS6A01G012200	PF00076: RNA recognition motif. (a.k.a. RRM, RBD, or RNP domain)	IPR000504: RNA recognition motif domain	GO:0003676 MF: nucleic acid binding	PF00076	IPR000504	GO:0003676
	TraesCS6A01G012300	PF00067: Cytochrome P450	IPR001128: Cytochrome P450; IPR002401: Cytochrome P450, E-class, group I	GO:0005506 MF: iron ion binding;GO:0016705 MF: oxidoreductase activity, acting on paired donors, with incorporation or reduction of molecular oxygen;GO:0020037 MF: heme binding;GO:0055114 BP: oxidation-reduction process	PF00067	IPR001128; IPR002401	GO:0005506; GO:0016705; GO:0020037; GO:0055114
	TraesCS6A01G012400	PF00067: Cytochrome P450	IPR001128: Cytochrome P450; IPR002401: Cytochrome P450, E-class, group I	GO:0005506 MF: iron ion binding;GO:0016705 MF: oxidoreductase activity, acting on paired donors, with incorporation or reduction of molecular oxygen;GO:0020037 MF: heme binding;GO:0055114 BP: oxidation-reduction process	PF00067	IPR001128; IPR002401	GO:0005506; GO:0016705; GO:0020037; GO:0055114
	TraesCS6A01G012500	PF02900: Catalytic LigB subunit of aromatic ring-opening dioxygenase	IPR004183: Extradiol ring-cleavage dioxygenase, class III enzyme, subunit B; IPR014436: Extradiol aromatic ring-opening dioxygenase, DODA-type	GO:0006725 BP: cellular aromatic compound metabolic process;GO:0008198 MF: ferrous iron binding;GO:0008270 MF: zinc ion binding;GO:0016491 MF: oxidoreductase activity;GO:0016701 MF: oxidoreductase activity, acting on single donors with incorporation of molecular oxygen;GO:0055114 BP: oxidation-reduction process	PF02900	IPR004183; IPR014436	GO:0006725; GO:0008198; GO:0008270; GO:0016491; GO:0016701; GO:0055114
	TraesCS6A01G012600	PF00067: Cytochrome P450	IPR001128: Cytochrome P450; IPR002401: Cytochrome P450, E-class, group I; IPR017972: Cytochrome P450, conserved site	GO:0005506 MF: iron ion binding;GO:0016705 MF: oxidoreductase activity, acting on paired donors, with incorporation or reduction of molecular oxygen;GO:0020037 MF: heme binding;GO:0055114 BP: oxidation-reduction process	PF00067	IPR001128; IPR002401; IPR017972	GO:0005506; GO:0016705; GO:0020037; GO:0055114
	TraesCS6A01G012700	PF05368: NmrA-like family	IPR008030: NmrA-like domain; IPR016040: NAD(P)-binding domain		PF05368	IPR008030; IPR016040
	TraesCS6A01G012800	PF08263: Leucine rich repeat N-terminal domain; PF13855: Leucine rich repeat; PF00560: Leucine Rich Repeat	IPR001611: Leucine-rich repeat; IPR003591: Leucine-rich repeat, typical subtype; IPR013210: Leucine-rich repeat-containing N-terminal, plant-type; IPR032675: Leucine-rich repeat domain, L domain-like	GO:0005515 MF: protein binding	PF08263; PF13855; PF00560	IPR001611; IPR003591; IPR013210; IPR032675	GO:0005515
	TraesCS6A01G012900	PF08263: Leucine rich repeat N-terminal domain; PF13855: Leucine rich repeat; PF00560: Leucine Rich Repeat	IPR001611: Leucine-rich repeat; IPR013210: Leucine-rich repeat-containing N-terminal, plant-type; IPR032675: Leucine-rich repeat domain, L domain-like	GO:0005515 MF: protein binding	PF08263; PF13855; PF00560	IPR001611; IPR013210; IPR032675	GO:0005515
	TraesCS6A01G013000	PF13855: Leucine rich repeat	IPR001611: Leucine-rich repeat; IPR032675: Leucine-rich repeat domain, L domain-like	GO:0005515 MF: protein binding	PF13855	IPR001611; IPR032675	GO:0005515
	TraesCS6A01G013100	PF08263: Leucine rich repeat N-terminal domain; PF13855: Leucine rich repeat; PF00560: Leucine Rich Repeat	IPR001611: Leucine-rich repeat; IPR003591: Leucine-rich repeat, typical subtype; IPR013210: Leucine-rich repeat-containing N-terminal, plant-type; IPR032675: Leucine-rich repeat domain, L domain-like	GO:0005515 MF: protein binding	PF08263; PF13855; PF00560	IPR001611; IPR003591; IPR013210; IPR032675	GO:0005515
	TraesCS6A01G013200	PF13837: Myb/SANT-like DNA-binding domain	IPR001005: SANT/Myb domain; IPR017877: Myb-like domain		PF13837	IPR001005; IPR017877
	TraesCS6A01G013300	PF00072: Response regulator receiver domain	IPR001789: Signal transduction response regulator, receiver domain; IPR011006: CheY-like superfamily	GO:0000160 BP: phosphorelay signal transduction system	PF00072	IPR001789; IPR011006	GO:0000160
	TraesCS6A01G013400	PF09496: Cenp-O kinetochore centromere component	IPR018464: Centromere protein O	GO:0000776 CC: kinetochore;GO:0034508 BP: centromere complex assembly	PF09496	IPR018464	GO:0000776; GO:0034508
	TraesCS6A01G013500	PF13855: Leucine rich repeat; PF00560: Leucine Rich Repeat	IPR001611: Leucine-rich repeat; IPR003591: Leucine-rich repeat, typical subtype; IPR032675: Leucine-rich repeat domain, L domain-like	GO:0005515 MF: protein binding	PF13855; PF00560	IPR001611; IPR003591; IPR032675	GO:0005515
	TraesCS6A01G013600	PF01926: 50S ribosome-binding GTPase	IPR006073: GTP binding domain; IPR027417: P-loop containing nucleoside triphosphate hydrolase; IPR030378: Circularly permuted (CP)-type guanine nucleotide-binding (G) domain	GO:0005525 MF: GTP binding	PF01926	IPR006073; IPR027417; IPR030378	GO:0005525
	TraesCS6A01G013700	PF00240: Ubiquitin family	IPR000626: Ubiquitin domain; IPR019954: Ubiquitin conserved site; IPR019956: Ubiquitin; IPR029071: Ubiquitin-related domain	GO:0005515 MF: protein binding	PF00240	IPR000626; IPR019954; IPR019956; IPR029071	GO:0005515
	TraesCS6A01G013800
	TraesCS6A01G013900
	TraesCS6A01G014000
	TraesCS6A01G014100	PF03181: BURP domain	IPR004873: BURP domain		PF03181	IPR004873
	TraesCS6A01G014200	PF00917: MATH domain; PF00651: BTB/POZ domain	IPR000210: BTB/POZ domain; IPR002083: MATH/TRAF domain; IPR008974: TRAF-like; IPR011333: SKP1/BTB/POZ domain	GO:0005515 MF: protein binding	PF00917; PF00651	IPR000210; IPR002083; IPR008974; IPR011333	GO:0005515
	TraesCS6A01G014300	PF00931: NB-ARC domain	IPR002182: NB-ARC; IPR027417: P-loop containing nucleoside triphosphate hydrolase	GO:0043531 MF: ADP binding	PF00931	IPR002182; IPR027417	GO:0043531
	TraesCS6A01G014400
	TraesCS6A01G014500	PF01535: PPR repeat; PF12854: PPR repeat; PF13041: PPR repeat family	IPR002885: Pentatricopeptide repeat		PF01535; PF12854; PF13041	IPR002885
	TraesCS6A01G014600	PF13041: PPR repeat family; PF01535: PPR repeat; PF12854: PPR repeat	IPR002885: Pentatricopeptide repeat		PF13041; PF01535; PF12854	IPR002885
	TraesCS6A01G014700	PF00931: NB-ARC domain	IPR002182: NB-ARC; IPR011991: Winged helix-turn-helix DNA-binding domain; IPR027417: P-loop containing nucleoside triphosphate hydrolase; IPR032675: Leucine-rich repeat domain, L domain-like	GO:0043531 MF: ADP binding	PF00931	IPR002182; IPR011991; IPR027417; IPR032675	GO:0043531
	TraesCS6A01G014800	PF01535: PPR repeat; PF12854: PPR repeat; PF13041: PPR repeat family	IPR002885: Pentatricopeptide repeat		PF01535; PF12854; PF13041	IPR002885
	TraesCS6A01G014900	PF01535: PPR repeat; PF13041: PPR repeat family	IPR002885: Pentatricopeptide repeat		PF01535; PF13041	IPR002885
	TraesCS6A01G015000	PF01535: PPR repeat; PF13041: PPR repeat family	IPR002885: Pentatricopeptide repeat		PF01535; PF13041	IPR002885
	TraesCS6A01G015100
	TraesCS6A01G015200	PF02536: mTERF	IPR003690: Transcription termination factor, mitochondrial/chloroplastic	GO:0003690 MF: double-stranded DNA binding;GO:0006355 BP: regulation of transcription, DNA-templated	PF02536	IPR003690	GO:0003690; GO:0006355
	TraesCS6A01G015300	PF00195: Chalcone and stilbene synthases, N-terminal domain; PF02797: Chalcone and stilbene synthases, C-terminal domain	IPR001099: Chalcone/stilbene synthase, N-terminal; IPR011141: Polyketide synthase, type III; IPR012328: Chalcone/stilbene synthase, C-terminal; IPR016039: Thiolase-like	GO:0003824 MF: catalytic activity;GO:0008152 BP: metabolic process;GO:0009058 BP: biosynthetic process;GO:0016747 MF: transferase activity, transferring acyl groups other than amino-acyl groups	PF00195; PF02797	IPR001099; IPR011141; IPR012328; IPR016039	GO:0003824; GO:0008152; GO:0009058; GO:0016747
	TraesCS6A01G015400	PF08100: Dimerisation domain; PF00891: O-methyltransferase	IPR001077: O-methyltransferase, family 2; IPR011991: Winged helix-turn-helix DNA-binding domain; IPR012967: Plant methyltransferase dimerisation; IPR016461: O-methyltransferase COMT-type; IPR029063: S-adenosyl-L-methionine-dependent methyltransferase	GO:0008168 MF: methyltransferase activity;GO:0008171 MF: O-methyltransferase activity;GO:0046983 MF: protein dimerization activity	PF08100; PF00891	IPR001077; IPR011991; IPR012967; IPR016461; IPR029063	GO:0008168; GO:0008171; GO:0046983
	TraesCS6A01G015500	PF00195: Chalcone and stilbene synthases, N-terminal domain; PF02797: Chalcone and stilbene synthases, C-terminal domain	IPR001099: Chalcone/stilbene synthase, N-terminal; IPR011141: Polyketide synthase, type III; IPR012328: Chalcone/stilbene synthase, C-terminal; IPR016039: Thiolase-like	GO:0003824 MF: catalytic activity;GO:0008152 BP: metabolic process;GO:0009058 BP: biosynthetic process;GO:0016747 MF: transferase activity, transferring acyl groups other than amino-acyl groups	PF00195; PF02797	IPR001099; IPR011141; IPR012328; IPR016039	GO:0003824; GO:0008152; GO:0009058; GO:0016747
	TraesCS6A01G015600	PF00515: Tetratricopeptide repeat	IPR001440: Tetratricopeptide repeat 1; IPR011990: Tetratricopeptide-like helical domain; IPR013026: Tetratricopeptide repeat-containing domain; IPR019734: Tetratricopeptide repeat	GO:0005515 MF: protein binding	PF00515	IPR001440; IPR011990; IPR013026; IPR019734	GO:0005515
	TraesCS6A01G015700	PF00646: F-box domain	IPR001810: F-box domain	GO:0005515 MF: protein binding	PF00646	IPR001810	GO:0005515
	TraesCS6A01G015800	PF01426: BAH domain; PF00385: Chromo (CHRromatin Organisation MOdifier) domain; PF00145: C-5 cytosine-specific DNA methylase	IPR000953: Chromo/chromo shadow domain; IPR001025: Bromo adjacent homology (BAH) domain; IPR001525: C-5 cytosine methyltransferase; IPR016197: Chromo domain-like; IPR018117: DNA methylase, C-5 cytosine-specific, active site; IPR023780: Chromo domain; IPR029063: S-adenosyl-L-methionine-dependent methyltransferase	GO:0003682 MF: chromatin binding;GO:0008168 MF: methyltransferase activity	PF01426; PF00385; PF00145	IPR000953; IPR001025; IPR001525; IPR016197; IPR018117; IPR023780; IPR029063	GO:0003682; GO:0008168
	TraesCS6A01G015900	PF02536: mTERF	IPR003690: Transcription termination factor, mitochondrial/chloroplastic	GO:0003690 MF: double-stranded DNA binding;GO:0006355 BP: regulation of transcription, DNA-templated	PF02536	IPR003690	GO:0003690; GO:0006355
	TraesCS6A01G016000	PF02536: mTERF	IPR003690: Transcription termination factor, mitochondrial/chloroplastic	GO:0003690 MF: double-stranded DNA binding;GO:0006355 BP: regulation of transcription, DNA-templated	PF02536	IPR003690	GO:0003690; GO:0006355
	TraesCS6A01G016100	PF02536: mTERF	IPR003690: Transcription termination factor, mitochondrial/chloroplastic	GO:0003690 MF: double-stranded DNA binding;GO:0006355 BP: regulation of transcription, DNA-templated	PF02536	IPR003690	GO:0003690; GO:0006355
	TraesCS6A01G016200	PF00179: Ubiquitin-conjugating enzyme	IPR000608: Ubiquitin-conjugating enzyme E2; IPR016135: Ubiquitin-conjugating enzyme/RWD-like; IPR023313: Ubiquitin-conjugating enzyme, active site		PF00179	IPR000608; IPR016135; IPR023313
	TraesCS6A01G016300
	TraesCS6A01G016400	PF02536: mTERF	IPR003690: Transcription termination factor, mitochondrial/chloroplastic	GO:0003690 MF: double-stranded DNA binding;GO:0006355 BP: regulation of transcription, DNA-templated	PF02536	IPR003690	GO:0003690; GO:0006355
	TraesCS6A01G016500	PF02536: mTERF	IPR003690: Transcription termination factor, mitochondrial/chloroplastic	GO:0003690 MF: double-stranded DNA binding;GO:0006355 BP: regulation of transcription, DNA-templated	PF02536	IPR003690	GO:0003690; GO:0006355
	TraesCS6A01G016600	PF02536: mTERF	IPR003690: Transcription termination factor, mitochondrial/chloroplastic	GO:0003690 MF: double-stranded DNA binding;GO:0006355 BP: regulation of transcription, DNA-templated	PF02536	IPR003690	GO:0003690; GO:0006355
	TraesCS6A01G016700	PF02536: mTERF	IPR003690: Transcription termination factor, mitochondrial/chloroplastic	GO:0003690 MF: double-stranded DNA binding;GO:0006355 BP: regulation of transcription, DNA-templated	PF02536	IPR003690	GO:0003690; GO:0006355
	TraesCS6A01G016800	PF02536: mTERF	IPR003690: Transcription termination factor, mitochondrial/chloroplastic	GO:0003690 MF: double-stranded DNA binding;GO:0006355 BP: regulation of transcription, DNA-templated	PF02536	IPR003690	GO:0003690; GO:0006355
	TraesCS6A01G016900	PF03931: Skp1 family, tetramerisation domain; PF01466: Skp1 family, dimerisation domain	IPR001232: S-phase kinase-associated protein 1-like; IPR011333: SKP1/BTB/POZ domain; IPR016072: SKP1 component, dimerisation; IPR016073: SKP1 component, POZ domain; IPR016897: S-phase kinase-associated protein 1	GO:0006511 BP: ubiquitin-dependent protein catabolic process	PF03931; PF01466	IPR001232; IPR011333; IPR016072; IPR016073; IPR016897	GO:0006511
	TraesCS6A01G017000	PF02536: mTERF	IPR003690: Transcription termination factor, mitochondrial/chloroplastic	GO:0003690 MF: double-stranded DNA binding;GO:0006355 BP: regulation of transcription, DNA-templated	PF02536	IPR003690	GO:0003690; GO:0006355
	TraesCS6A01G017100
	TraesCS6A01G017200	PF00646: F-box domain	IPR001810: F-box domain; IPR017451: F-box associated interaction domain	GO:0005515 MF: protein binding	PF00646	IPR001810; IPR017451	GO:0005515
	TraesCS6A01G017300	PF03931: Skp1 family, tetramerisation domain	IPR001232: S-phase kinase-associated protein 1-like; IPR011333: SKP1/BTB/POZ domain; IPR016072: SKP1 component, dimerisation; IPR016073: SKP1 component, POZ domain; IPR016897: S-phase kinase-associated protein 1	GO:0006511 BP: ubiquitin-dependent protein catabolic process	PF03931	IPR001232; IPR011333; IPR016072; IPR016073; IPR016897	GO:0006511
	TraesCS6A01G017400		IPR003690: Transcription termination factor, mitochondrial/chloroplastic	GO:0003690 MF: double-stranded DNA binding;GO:0006355 BP: regulation of transcription, DNA-templated		IPR003690	GO:0003690; GO:0006355
	TraesCS6A01G017500	PF00174: Oxidoreductase molybdopterin binding domain; PF03404: Mo-co oxidoreductase dimerisation domain; PF00173: Cytochrome b5-like Heme/Steroid binding domain; PF00970: Oxidoreductase FAD-binding domain; PF00175: Oxidoreductase NAD-binding domain	IPR000572: Oxidoreductase, molybdopterin-binding domain; IPR001199: Cytochrome b5-like heme/steroid binding domain; IPR001433: Oxidoreductase FAD/NAD(P)-binding; IPR001709: Flavoprotein pyridine nucleotide cytochrome reductase; IPR005066: Moybdenum cofactor oxidoreductase, dimerisation; IPR008333: Oxidoreductase, FAD-binding domain; IPR008335: Eukaryotic molybdopterin oxidoreductase; IPR014756: I…	GO:0016491 MF: oxidoreductase activity;GO:0020037 MF: heme binding;GO:0030151 MF: molybdenum ion binding;GO:0042128 BP: nitrate assimilation;GO:0043546 MF: molybdopterin cofactor binding;GO:0055114 BP: oxidation-reduction process	PF00174; PF03404; PF00173; PF00970; PF00175	IPR000572; IPR001199; IPR001433; IPR001709; IPR005066; IPR008333; IPR008335; IPR014756; IPR017938; IPR018506; IPR022407	GO:0016491; GO:0020037; GO:0030151; GO:0042128; GO:0043546; GO:0055114
	TraesCS6A01G017600	PF02536: mTERF	IPR003690: Transcription termination factor, mitochondrial/chloroplastic	GO:0003690 MF: double-stranded DNA binding;GO:0006355 BP: regulation of transcription, DNA-templated	PF02536	IPR003690	GO:0003690; GO:0006355
	TraesCS6A01G017700	PF02536: mTERF	IPR003690: Transcription termination factor, mitochondrial/chloroplastic	GO:0003690 MF: double-stranded DNA binding;GO:0006355 BP: regulation of transcription, DNA-templated	PF02536	IPR003690	GO:0003690; GO:0006355
	TraesCS6A01G017800	PF08268: F-box associated domain	IPR013187: F-box associated domain, type 3; IPR017451: F-box associated interaction domain		PF08268	IPR013187; IPR017451
	TraesCS6A01G017900	PF00201: UDP-glucoronosyl and UDP-glucosyl transferase	IPR002213: UDP-glucuronosyl/UDP-glucosyltransferase	GO:0008152 BP: metabolic process;GO:0016758 MF: transferase activity, transferring hexosyl groups	PF00201	IPR002213	GO:0008152; GO:0016758
	TraesCS6A01G018000	PF00201: UDP-glucoronosyl and UDP-glucosyl transferase	IPR002213: UDP-glucuronosyl/UDP-glucosyltransferase	GO:0008152 BP: metabolic process;GO:0016758 MF: transferase activity, transferring hexosyl groups	PF00201	IPR002213	GO:0008152; GO:0016758
	TraesCS6A01G018100	PF02536: mTERF	IPR003690: Transcription termination factor, mitochondrial/chloroplastic	GO:0003690 MF: double-stranded DNA binding;GO:0006355 BP: regulation of transcription, DNA-templated	PF02536	IPR003690	GO:0003690; GO:0006355
	TraesCS6A01G018200	PF00201: UDP-glucoronosyl and UDP-glucosyl transferase	IPR002213: UDP-glucuronosyl/UDP-glucosyltransferase	GO:0008152 BP: metabolic process;GO:0016758 MF: transferase activity, transferring hexosyl groups	PF00201	IPR002213	GO:0008152; GO:0016758
	TraesCS6A01G018300	PF02536: mTERF	IPR003690: Transcription termination factor, mitochondrial/chloroplastic	GO:0003690 MF: double-stranded DNA binding;GO:0006355 BP: regulation of transcription, DNA-templated	PF02536	IPR003690	GO:0003690; GO:0006355
	TraesCS6A01G018400	PF08263: Leucine rich repeat N-terminal domain; PF13855: Leucine rich repeat; PF00560: Leucine Rich Repeat; PF00069: Protein kinase domain	IPR000719: Protein kinase domain; IPR001611: Leucine-rich repeat; IPR003591: Leucine-rich repeat, typical subtype; IPR008271: Serine/threonine-protein kinase, active site; IPR011009: Protein kinase-like domain; IPR013210: Leucine-rich repeat-containing N-terminal, plant-type; IPR017441: Protein kinase, ATP binding site; IPR032675: Leucine-rich repeat domain, L domain-like	GO:0004672 MF: protein kinase activity;GO:0005515 MF: protein binding;GO:0005524 MF: ATP binding;GO:0006468 BP: protein phosphorylation	PF08263; PF13855; PF00560; PF00069	IPR000719; IPR001611; IPR003591; IPR008271; IPR011009; IPR013210; IPR017441; IPR032675	GO:0004672; GO:0005515; GO:0005524; GO:0006468
	TraesCS6A01G018500	PF00069: Protein kinase domain; PF04564: U-box domain	IPR000719: Protein kinase domain; IPR003613: U box domain; IPR008271: Serine/threonine-protein kinase, active site; IPR011009: Protein kinase-like domain; IPR013083: Zinc finger, RING/FYVE/PHD-type; IPR014729: Rossmann-like alpha/beta/alpha sandwich fold; IPR017441: Protein kinase, ATP binding site	GO:0004672 MF: protein kinase activity;GO:0004842 MF: ubiquitin-protein transferase activity;GO:0005524 MF: ATP binding;GO:0006468 BP: protein phosphorylation;GO:0016567 BP: protein ubiquitination	PF00069; PF04564	IPR000719; IPR003613; IPR008271; IPR011009; IPR013083; IPR014729; IPR017441	GO:0004672; GO:0004842; GO:0005524; GO:0006468; GO:0016567
	TraesCS6A01G018600	PF00155: Aminotransferase class I and II	IPR000796: Aspartate/other aminotransferase; IPR004838: Aminotransferases, class-I, pyridoxal-phosphate-binding site; IPR004839: Aminotransferase, class I/classII; IPR015422: Pyridoxal phosphate-dependent transferase, subdomain 2; IPR015424: Pyridoxal phosphate-dependent transferase	GO:0003824 MF: catalytic activity;GO:0006520 BP: cellular amino acid metabolic process;GO:0008483 MF: transaminase activity;GO:0009058 BP: biosynthetic process;GO:0030170 MF: pyridoxal phosphate binding	PF00155	IPR000796; IPR004838; IPR004839; IPR015422; IPR015424	GO:0003824; GO:0006520; GO:0008483; GO:0009058; GO:0030170
	TraesCS6A01G018700		IPR009009: RlpA-like protein, double-psi beta-barrel domain			IPR009009
	TraesCS6A01G018800		IPR009009: RlpA-like protein, double-psi beta-barrel domain			IPR009009
	TraesCS6A01G018900		IPR009009: RlpA-like protein, double-psi beta-barrel domain			IPR009009
	TraesCS6A01G019000		IPR009009: RlpA-like protein, double-psi beta-barrel domain			IPR009009
	TraesCS6A01G019100		IPR009009: RlpA-like protein, double-psi beta-barrel domain			IPR009009
	TraesCS6A01G019200	PF12776: Myb/SANT-like DNA-binding domain	IPR024752: Myb/SANT-like domain		PF12776	IPR024752
	TraesCS6A01G019300	PF00076: RNA recognition motif. (a.k.a. RRM, RBD, or RNP domain)	IPR000504: RNA recognition motif domain	GO:0003676 MF: nucleic acid binding	PF00076	IPR000504	GO:0003676
	TraesCS6A01G019400	PF12932: Vesicle coat trafficking protein Sec16 mid-region; PF12931: Sec23-binding domain of Sec16	IPR024298: Ancestral coatomer element 1, Sec16/Sec31; IPR024340: Sec16, central conserved domain		PF12932; PF12931	IPR024298; IPR024340
	TraesCS6A01G019500	PF02536: mTERF	IPR003690: Transcription termination factor, mitochondrial/chloroplastic	GO:0003690 MF: double-stranded DNA binding;GO:0006355 BP: regulation of transcription, DNA-templated	PF02536	IPR003690	GO:0003690; GO:0006355
	TraesCS6A01G019600	PF02536: mTERF	IPR003690: Transcription termination factor, mitochondrial/chloroplastic	GO:0003690 MF: double-stranded DNA binding;GO:0006355 BP: regulation of transcription, DNA-templated	PF02536	IPR003690	GO:0003690; GO:0006355
	TraesCS6A01G019700	PF13561: Enoyl-(Acyl carrier protein) reductase	IPR002347: Short-chain dehydrogenase/reductase SDR; IPR016040: NAD(P)-binding domain; IPR020904: Short-chain dehydrogenase/reductase, conserved site	GO:0016491 MF: oxidoreductase activity	PF13561	IPR002347; IPR016040; IPR020904	GO:0016491
	TraesCS6A01G019800	PF02536: mTERF	IPR003690: Transcription termination factor, mitochondrial/chloroplastic	GO:0003690 MF: double-stranded DNA binding;GO:0006355 BP: regulation of transcription, DNA-templated	PF02536	IPR003690	GO:0003690; GO:0006355
	TraesCS6A01G019900	PF02536: mTERF	IPR003690: Transcription termination factor, mitochondrial/chloroplastic	GO:0003690 MF: double-stranded DNA binding;GO:0006355 BP: regulation of transcription, DNA-templated	PF02536	IPR003690	GO:0003690; GO:0006355
	TraesCS6A01G020000	PF02536: mTERF	IPR003690: Transcription termination factor, mitochondrial/chloroplastic	GO:0003690 MF: double-stranded DNA binding;GO:0006355 BP: regulation of transcription, DNA-templated	PF02536	IPR003690	GO:0003690; GO:0006355
	TraesCS6A01G020100	PF07714: Protein tyrosine kinase	IPR000719: Protein kinase domain; IPR001245: Serine-threonine/tyrosine-protein kinase, catalytic domain; IPR008271: Serine/threonine-protein kinase, active site; IPR011009: Protein kinase-like domain; IPR017441: Protein kinase, ATP binding site	GO:0004672 MF: protein kinase activity;GO:0005524 MF: ATP binding;GO:0006468 BP: protein phosphorylation	PF07714	IPR000719; IPR001245; IPR008271; IPR011009; IPR017441	GO:0004672; GO:0005524; GO:0006468
	TraesCS6A01G020200
	TraesCS6A01G020300	PF02536: mTERF	IPR003690: Transcription termination factor, mitochondrial/chloroplastic	GO:0003690 MF: double-stranded DNA binding;GO:0006355 BP: regulation of transcription, DNA-templated	PF02536	IPR003690	GO:0003690; GO:0006355
	TraesCS6A01G020400		IPR008207: Signal transduction histidine kinase, phosphotransfer (Hpt) domain	GO:0000160 BP: phosphorelay signal transduction system;GO:0004871 MF: signal transducer activity		IPR008207	GO:0000160; GO:0004871
	TraesCS6A01G020500	PF00319: SRF-type transcription factor (DNA-binding and dimerisation domain)	IPR002100: Transcription factor, MADS-box	GO:0003677 MF: DNA binding;GO:0046983 MF: protein dimerization activity	PF00319	IPR002100	GO:0003677; GO:0046983
	TraesCS6A01G020600	PF00931: NB-ARC domain	IPR002182: NB-ARC; IPR011991: Winged helix-turn-helix DNA-binding domain; IPR027417: P-loop containing nucleoside triphosphate hydrolase	GO:0043531 MF: ADP binding	PF00931	IPR002182; IPR011991; IPR027417	GO:0043531
	TraesCS6A01G020700	PF00283: Cytochrome b559, alpha (gene psbE) and beta (gene psbF)subunits; PF00284: Lumenal portion of Cytochrome b559, alpha (gene psbE) subunit	IPR006216: Photosystem II cytochrome b559, conserved site; IPR006217: Photosystem II cytochrome b559, alpha subunit; IPR013081: Photosystem II cytochrome b559, N-terminal; IPR013082: Photosystem II cytochrome b559, alpha subunit, lumenal region	GO:0009523 CC: photosystem II;GO:0009539 CC: photosystem II reaction center;GO:0009767 BP: photosynthetic electron transport chain;GO:0015979 BP: photosynthesis;GO:0016021 CC: integral component of membrane;GO:0019684 BP: photosynthesis, light reaction;GO:0020037 MF: heme binding;GO:0046872 MF: metal ion binding	PF00283; PF00284	IPR006216; IPR006217; IPR013081; IPR013082	GO:0009523; GO:0009539; GO:0009767; GO:0015979; GO:0016021; GO:0019684; GO:0020037; GO:0046872
	TraesCS6A01G020800	PF00283: Cytochrome b559, alpha (gene psbE) and beta (gene psbF)subunits	IPR006216: Photosystem II cytochrome b559, conserved site; IPR006217: Photosystem II cytochrome b559, alpha subunit; IPR013081: Photosystem II cytochrome b559, N-terminal	GO:0009523 CC: photosystem II;GO:0009539 CC: photosystem II reaction center;GO:0009767 BP: photosynthetic electron transport chain;GO:0015979 BP: photosynthesis;GO:0016021 CC: integral component of membrane;GO:0019684 BP: photosynthesis, light reaction;GO:0020037 MF: heme binding	PF00283	IPR006216; IPR006217; IPR013081	GO:0009523; GO:0009539; GO:0009767; GO:0015979; GO:0016021; GO:0019684; GO:0020037
	TraesCS6A01G020900	PF00319: SRF-type transcription factor (DNA-binding and dimerisation domain)	IPR002100: Transcription factor, MADS-box	GO:0003677 MF: DNA binding;GO:0046983 MF: protein dimerization activity	PF00319	IPR002100	GO:0003677; GO:0046983
	TraesCS6A01G021000
	TraesCS6A01G021100
	TraesCS6A01G021200	PF00717: Peptidase S24-like	IPR000223: Peptidase S26A, signal peptidase I; IPR015927: Peptidase S24/S26A/S26B/S26C	GO:0006508 BP: proteolysis;GO:0008236 MF: serine-type peptidase activity;GO:0016020 CC: membrane	PF00717	IPR000223; IPR015927	GO:0006508; GO:0008236; GO:0016020
	TraesCS6A01G021300	PF03141: Putative S-adenosyl-L-methionine-dependent methyltransferase	IPR004159: Putative S-adenosyl-L-methionine-dependent methyltransferase; IPR029063: S-adenosyl-L-methionine-dependent methyltransferase	GO:0008168 MF: methyltransferase activity	PF03141	IPR004159; IPR029063	GO:0008168
	TraesCS6A01G021400	PF02536: mTERF	IPR003690: Transcription termination factor, mitochondrial/chloroplastic	GO:0003690 MF: double-stranded DNA binding;GO:0006355 BP: regulation of transcription, DNA-templated	PF02536	IPR003690	GO:0003690; GO:0006355
	TraesCS6A01G021500
	TraesCS6A01G021600
	TraesCS6A01G021700
	TraesCS6A01G021800	PF02536: mTERF	IPR003690: Transcription termination factor, mitochondrial/chloroplastic	GO:0003690 MF: double-stranded DNA binding;GO:0006355 BP: regulation of transcription, DNA-templated	PF02536	IPR003690	GO:0003690; GO:0006355
	TraesCS6A01G021900		IPR032675: Leucine-rich repeat domain, L domain-like			IPR032675
	TraesCS6A01G022000	PF14111: Domain of unknown function (DUF4283)	IPR025558: Domain of unknown function DUF4283		PF14111	IPR025558
	TraesCS6A01G022100	PF02458: Transferase family	IPR003480: Transferase	GO:0016747 MF: transferase activity, transferring acyl groups other than amino-acyl groups	PF02458	IPR003480	GO:0016747
	TraesCS6A01G022200	PF00067: Cytochrome P450	IPR001128: Cytochrome P450; IPR002401: Cytochrome P450, E-class, group I; IPR017972: Cytochrome P450, conserved site	GO:0005506 MF: iron ion binding;GO:0016705 MF: oxidoreductase activity, acting on paired donors, with incorporation or reduction of molecular oxygen;GO:0020037 MF: heme binding;GO:0055114 BP: oxidation-reduction process	PF00067	IPR001128; IPR002401; IPR017972	GO:0005506; GO:0016705; GO:0020037; GO:0055114
	TraesCS6A01G022300	PF14438: Ataxin 2 SM domain; PF06741: LsmAD domain	IPR009604: LsmAD domain; IPR025852: Ataxin 2, SM domain		PF14438; PF06741	IPR009604; IPR025852
	TraesCS6A01G022400	PF00069: Protein kinase domain	IPR000719: Protein kinase domain; IPR008271: Serine/threonine-protein kinase, active site; IPR011009: Protein kinase-like domain	GO:0004672 MF: protein kinase activity;GO:0005524 MF: ATP binding;GO:0006468 BP: protein phosphorylation	PF00069	IPR000719; IPR008271; IPR011009	GO:0004672; GO:0005524; GO:0006468
	TraesCS6A01G022500	PF16053: Mitochondrial 28S ribosomal protein S34	IPR032053: Mitochondrial 28S ribosomal protein S34	GO:0003735 MF: structural constituent of ribosome;GO:0005739 CC: mitochondrion	PF16053	IPR032053	GO:0003735; GO:0005739
	TraesCS6A01G022600	PF00364: Biotin-requiring enzyme; PF02817: e3 binding domain; PF00198: 2-oxoacid dehydrogenases acyltransferase (catalytic domain)	IPR000089: Biotin/lipoyl attachment; IPR001078: 2-oxoacid dehydrogenase acyltransferase, catalytic domain; IPR003016: 2-oxo acid dehydrogenase, lipoyl-binding site; IPR004167: E3-binding domain; IPR006257: Dihydrolipoyllysine-residue acetyltransferase component of pyruvate dehydrogenase complex; IPR011053: Single hybrid motif	GO:0004742 MF: dihydrolipoyllysine-residue acetyltransferase activity;GO:0006090 BP: pyruvate metabolic process;GO:0008152 BP: metabolic process;GO:0016746 MF: transferase activity, transferring acyl groups;GO:0045254 CC: pyruvate dehydrogenase complex	PF00364; PF02817; PF00198	IPR000089; IPR001078; IPR003016; IPR004167; IPR006257; IPR011053	GO:0004742; GO:0006090; GO:0008152; GO:0016746; GO:0045254
	TraesCS6A01G022700	PF00319: SRF-type transcription factor (DNA-binding and dimerisation domain)	IPR002100: Transcription factor, MADS-box	GO:0003677 MF: DNA binding;GO:0046983 MF: protein dimerization activity	PF00319	IPR002100	GO:0003677; GO:0046983
	TraesCS6A01G022800	PF02458: Transferase family	IPR003480: Transferase	GO:0016747 MF: transferase activity, transferring acyl groups other than amino-acyl groups	PF02458	IPR003480	GO:0016747
	TraesCS6A01G022900	PF02458: Transferase family	IPR003480: Transferase	GO:0016747 MF: transferase activity, transferring acyl groups other than amino-acyl groups	PF02458	IPR003480	GO:0016747
	TraesCS6A01G023000		IPR032675: Leucine-rich repeat domain, L domain-like			IPR032675
	TraesCS6A01G023100	PF11837: Domain of unknown function (DUF3357); PF00251: Glycosyl hydrolases family 32 N-terminal domain; PF08244: Glycosyl hydrolases family 32 C terminal	IPR001362: Glycoside hydrolase, family 32; IPR013148: Glycosyl hydrolase family 32, N-terminal; IPR013189: Glycosyl hydrolase family 32, C-terminal; IPR013320: Concanavalin A-like lectin/glucanase domain; IPR018053: Glycoside hydrolase, family 32, active site; IPR021792: Beta-fructofuranosidase; IPR023296: Glycosyl hydrolase, five-bladed beta-propellor domain	GO:0004553 MF: hydrolase activity, hydrolyzing O-glycosyl compounds;GO:0004564 MF: beta-fructofuranosidase activity;GO:0004575 MF: sucrose alpha-glucosidase activity;GO:0005975 BP: carbohydrate metabolic process	PF11837; PF00251; PF08244	IPR001362; IPR013148; IPR013189; IPR013320; IPR018053; IPR021792; IPR023296	GO:0004553; GO:0004564; GO:0004575; GO:0005975
	TraesCS6A01G023200	PF11837: Domain of unknown function (DUF3357); PF00251: Glycosyl hydrolases family 32 N-terminal domain; PF08244: Glycosyl hydrolases family 32 C terminal	IPR001362: Glycoside hydrolase, family 32; IPR013148: Glycosyl hydrolase family 32, N-terminal; IPR013189: Glycosyl hydrolase family 32, C-terminal; IPR013320: Concanavalin A-like lectin/glucanase domain; IPR018053: Glycoside hydrolase, family 32, active site; IPR021792: Beta-fructofuranosidase; IPR023296: Glycosyl hydrolase, five-bladed beta-propellor domain	GO:0004553 MF: hydrolase activity, hydrolyzing O-glycosyl compounds;GO:0004564 MF: beta-fructofuranosidase activity;GO:0004575 MF: sucrose alpha-glucosidase activity;GO:0005975 BP: carbohydrate metabolic process	PF11837; PF00251; PF08244	IPR001362; IPR013148; IPR013189; IPR013320; IPR018053; IPR021792; IPR023296	GO:0004553; GO:0004564; GO:0004575; GO:0005975
	TraesCS6A01G023300	PF11837: Domain of unknown function (DUF3357); PF00251: Glycosyl hydrolases family 32 N-terminal domain; PF08244: Glycosyl hydrolases family 32 C terminal	IPR001362: Glycoside hydrolase, family 32; IPR013148: Glycosyl hydrolase family 32, N-terminal; IPR013189: Glycosyl hydrolase family 32, C-terminal; IPR013320: Concanavalin A-like lectin/glucanase domain; IPR018053: Glycoside hydrolase, family 32, active site; IPR021792: Beta-fructofuranosidase; IPR023296: Glycosyl hydrolase, five-bladed beta-propellor domain	GO:0004553 MF: hydrolase activity, hydrolyzing O-glycosyl compounds;GO:0004564 MF: beta-fructofuranosidase activity;GO:0004575 MF: sucrose alpha-glucosidase activity;GO:0005975 BP: carbohydrate metabolic process	PF11837; PF00251; PF08244	IPR001362; IPR013148; IPR013189; IPR013320; IPR018053; IPR021792; IPR023296	GO:0004553; GO:0004564; GO:0004575; GO:0005975
	TraesCS6A01G023400		IPR032675: Leucine-rich repeat domain, L domain-like			IPR032675
	TraesCS6A01G023500		IPR032675: Leucine-rich repeat domain, L domain-like			IPR032675
	TraesCS6A01G023600	PF01535: PPR repeat; PF13041: PPR repeat family; PF14432: DYW family of nucleic acid deaminases	IPR002885: Pentatricopeptide repeat; IPR011990: Tetratricopeptide-like helical domain; IPR032867: DYW domain	GO:0005515 MF: protein binding;GO:0008270 MF: zinc ion binding	PF01535; PF13041; PF14432	IPR002885; IPR011990; IPR032867	GO:0005515; GO:0008270
	TraesCS6A01G023700	PF13639: Ring finger domain	IPR001841: Zinc finger, RING-type; IPR013083: Zinc finger, RING/FYVE/PHD-type	GO:0005515 MF: protein binding;GO:0008270 MF: zinc ion binding	PF13639	IPR001841; IPR013083	GO:0005515; GO:0008270
	TraesCS6A01G023800		IPR001810: F-box domain	GO:0005515 MF: protein binding		IPR001810	GO:0005515
	TraesCS6A01G023900		IPR001810: F-box domain	GO:0005515 MF: protein binding		IPR001810	GO:0005515
	TraesCS6A01G024000	PF07910: Peptidase family C78	IPR012462: Peptidase C78, ubiquitin fold modifier-specific peptidase 1/ 2		PF07910	IPR012462
	TraesCS6A01G024100	PF08263: Leucine rich repeat N-terminal domain; PF13855: Leucine rich repeat; PF00560: Leucine Rich Repeat	IPR001611: Leucine-rich repeat; IPR003591: Leucine-rich repeat, typical subtype; IPR013210: Leucine-rich repeat-containing N-terminal, plant-type; IPR032675: Leucine-rich repeat domain, L domain-like	GO:0005515 MF: protein binding	PF08263; PF13855; PF00560	IPR001611; IPR003591; IPR013210; IPR032675	GO:0005515
	TraesCS6A01G024200	PF13855: Leucine rich repeat; PF00560: Leucine Rich Repeat	IPR001611: Leucine-rich repeat; IPR003591: Leucine-rich repeat, typical subtype; IPR032675: Leucine-rich repeat domain, L domain-like	GO:0005515 MF: protein binding	PF13855; PF00560	IPR001611; IPR003591; IPR032675	GO:0005515
	TraesCS6A01G024300	PF07714: Protein tyrosine kinase	IPR000719: Protein kinase domain; IPR001245: Serine-threonine/tyrosine-protein kinase, catalytic domain; IPR008271: Serine/threonine-protein kinase, active site; IPR011009: Protein kinase-like domain; IPR017441: Protein kinase, ATP binding site	GO:0004672 MF: protein kinase activity;GO:0005524 MF: ATP binding;GO:0006468 BP: protein phosphorylation	PF07714	IPR000719; IPR001245; IPR008271; IPR011009; IPR017441	GO:0004672; GO:0005524; GO:0006468
	TraesCS6A01G024400	PF08392: FAE1/Type III polyketide synthase-like protein; PF08541: 3-Oxoacyl-[acyl-carrier-protein (ACP)] synthase III C terminal	IPR012392: Very-long-chain 3-ketoacyl-CoA synthase; IPR013601: FAE1/Type III polyketide synthase-like protein; IPR013747: 3-Oxoacyl-[acyl-carrier-protein (ACP)] synthase III, C-terminal; IPR016039: Thiolase-like	GO:0003824 MF: catalytic activity;GO:0006633 BP: fatty acid biosynthetic process;GO:0008152 BP: metabolic process;GO:0016020 CC: membrane;GO:0016747 MF: transferase activity, transferring acyl groups other than amino-acyl groups	PF08392; PF08541	IPR012392; IPR013601; IPR013747; IPR016039	GO:0003824; GO:0006633; GO:0008152; GO:0016020; GO:0016747
	TraesCS6A01G024500
	TraesCS6A01G024600	PF07851: TMPIT-like protein	IPR012926: TMPIT-like	GO:0016021 CC: integral component of membrane	PF07851	IPR012926	GO:0016021
	TraesCS6A01G024700	PF07714: Protein tyrosine kinase	IPR000719: Protein kinase domain; IPR001245: Serine-threonine/tyrosine-protein kinase, catalytic domain; IPR008266: Tyrosine-protein kinase, active site; IPR011009: Protein kinase-like domain; IPR017441: Protein kinase, ATP binding site	GO:0004672 MF: protein kinase activity;GO:0005524 MF: ATP binding;GO:0006468 BP: protein phosphorylation	PF07714	IPR000719; IPR001245; IPR008266; IPR011009; IPR017441	GO:0004672; GO:0005524; GO:0006468
	TraesCS6A01G024800	PF00646: F-box domain; PF03478: Protein of unknown function (DUF295)	IPR001810: F-box domain; IPR005174: Domain unknown function DUF295	GO:0005515 MF: protein binding	PF00646; PF03478	IPR001810; IPR005174	GO:0005515
	TraesCS6A01G024900	PF00270: DEAD/DEAH box helicase; PF00271: Helicase conserved C-terminal domain; PF02889: Sec63 Brl domain	IPR000008: C2 domain; IPR001650: Helicase, C-terminal; IPR003593: AAA+ ATPase domain; IPR004179: Sec63 domain; IPR011545: DEAD/DEAH box helicase domain; IPR011991: Winged helix-turn-helix DNA-binding domain; IPR014001: Helicase superfamily 1/2, ATP-binding domain; IPR014756: Immunoglobulin E-set; IPR027417: P-loop containing nucleoside triphosphate hydrolase	GO:0003676 MF: nucleic acid binding;GO:0005515 MF: protein binding;GO:0005524 MF: ATP binding	PF00270; PF00271; PF02889	IPR000008; IPR001650; IPR003593; IPR004179; IPR011545; IPR011991; IPR014001; IPR014756; IPR027417	GO:0003676; GO:0005515; GO:0005524
	TraesCS6A01G025000	PF00931: NB-ARC domain	IPR002182: NB-ARC; IPR011991: Winged helix-turn-helix DNA-binding domain; IPR027417: P-loop containing nucleoside triphosphate hydrolase; IPR032675: Leucine-rich repeat domain, L domain-like	GO:0043531 MF: ADP binding	PF00931	IPR002182; IPR011991; IPR027417; IPR032675	GO:0043531
	TraesCS6A01G025100	PF02536: mTERF	IPR003690: Transcription termination factor, mitochondrial/chloroplastic	GO:0003690 MF: double-stranded DNA binding;GO:0006355 BP: regulation of transcription, DNA-templated	PF02536	IPR003690	GO:0003690; GO:0006355
	TraesCS6A01G025200	PF08392: FAE1/Type III polyketide synthase-like protein; PF08541: 3-Oxoacyl-[acyl-carrier-protein (ACP)] synthase III C terminal	IPR012392: Very-long-chain 3-ketoacyl-CoA synthase; IPR013601: FAE1/Type III polyketide synthase-like protein; IPR013747: 3-Oxoacyl-[acyl-carrier-protein (ACP)] synthase III, C-terminal; IPR016039: Thiolase-like	GO:0003824 MF: catalytic activity;GO:0006633 BP: fatty acid biosynthetic process;GO:0008152 BP: metabolic process;GO:0016020 CC: membrane;GO:0016747 MF: transferase activity, transferring acyl groups other than amino-acyl groups	PF08392; PF08541	IPR012392; IPR013601; IPR013747; IPR016039	GO:0003824; GO:0006633; GO:0008152; GO:0016020; GO:0016747
	TraesCS6A01G025300		IPR001810: F-box domain	GO:0005515 MF: protein binding		IPR001810	GO:0005515
	TraesCS6A01G025400		IPR001810: F-box domain	GO:0005515 MF: protein binding		IPR001810	GO:0005515
	TraesCS6A01G025500		IPR001810: F-box domain; IPR011043: Galactose oxidase/kelch, beta-propeller	GO:0005515 MF: protein binding		IPR001810; IPR011043	GO:0005515
	TraesCS6A01G025600
	TraesCS6A01G025700	PF01370: NAD dependent epimerase/dehydratase family	IPR001509: NAD-dependent epimerase/dehydratase; IPR016040: NAD(P)-binding domain	GO:0003824 MF: catalytic activity;GO:0050662 MF: coenzyme binding	PF01370	IPR001509; IPR016040	GO:0003824; GO:0050662
	TraesCS6A01G025800
	TraesCS6A01G025900		IPR001810: F-box domain	GO:0005515 MF: protein binding		IPR001810	GO:0005515
	TraesCS6A01G026000	PF12937: F-box-like	IPR001810: F-box domain; IPR032675: Leucine-rich repeat domain, L domain-like	GO:0005515 MF: protein binding	PF12937	IPR001810; IPR032675	GO:0005515
	TraesCS6A01G026100	PF05633: Protein of unknown function (DUF793)	IPR008511: Protein BYPASS-related		PF05633	IPR008511
	TraesCS6A01G026200	PF00072: Response regulator receiver domain	IPR001789: Signal transduction response regulator, receiver domain; IPR011006: CheY-like superfamily	GO:0000160 BP: phosphorelay signal transduction system	PF00072	IPR001789; IPR011006	GO:0000160
	TraesCS6A01G026300		IPR027417: P-loop containing nucleoside triphosphate hydrolase			IPR027417
	TraesCS6A01G026400
	TraesCS6A01G026500	PF02373: JmjC domain, hydroxylase	IPR001841: Zinc finger, RING-type; IPR003347: JmjC domain	GO:0005515 MF: protein binding;GO:0008270 MF: zinc ion binding	PF02373	IPR001841; IPR003347	GO:0005515; GO:0008270
	TraesCS6A01G026600	PF13374: Tetratricopeptide repeat; PF13181: Tetratricopeptide repeat; PF13424: Tetratricopeptide repeat	IPR011990: Tetratricopeptide-like helical domain; IPR011991: Winged helix-turn-helix DNA-binding domain; IPR013026: Tetratricopeptide repeat-containing domain; IPR019734: Tetratricopeptide repeat	GO:0005515 MF: protein binding	PF13374; PF13181; PF13424	IPR011990; IPR011991; IPR013026; IPR019734	GO:0005515
	TraesCS6A01G026700
	TraesCS6A01G026800	PF08392: FAE1/Type III polyketide synthase-like protein; PF08541: 3-Oxoacyl-[acyl-carrier-protein (ACP)] synthase III C terminal	IPR012392: Very-long-chain 3-ketoacyl-CoA synthase; IPR013601: FAE1/Type III polyketide synthase-like protein; IPR013747: 3-Oxoacyl-[acyl-carrier-protein (ACP)] synthase III, C-terminal; IPR016039: Thiolase-like	GO:0003824 MF: catalytic activity;GO:0006633 BP: fatty acid biosynthetic process;GO:0008152 BP: metabolic process;GO:0016020 CC: membrane;GO:0016747 MF: transferase activity, transferring acyl groups other than amino-acyl groups	PF08392; PF08541	IPR012392; IPR013601; IPR013747; IPR016039	GO:0003824; GO:0006633; GO:0008152; GO:0016020; GO:0016747
	TraesCS6A01G026900
	TraesCS6A01G027000	PF00657: GDSL-like Lipase/Acylhydrolase	IPR001087: GDSL lipase/esterase; IPR013830: SGNH hydrolase-type esterase domain	GO:0016788 MF: hydrolase activity, acting on ester bonds	PF00657	IPR001087; IPR013830	GO:0016788
	TraesCS6A01G027100		IPR001810: F-box domain; IPR011043: Galactose oxidase/kelch, beta-propeller	GO:0005515 MF: protein binding		IPR001810; IPR011043	GO:0005515
	TraesCS6A01G027200	PF13456: Reverse transcriptase-like	IPR012337: Ribonuclease H-like domain	GO:0003676 MF: nucleic acid binding	PF13456	IPR012337	GO:0003676
	TraesCS6A01G027300		IPR001810: F-box domain	GO:0005515 MF: protein binding		IPR001810	GO:0005515
	TraesCS6A01G027400	PF13947: Wall-associated receptor kinase galacturonan-binding; PF07645: Calcium-binding EGF domain; PF07714: Protein tyrosine kinase	IPR000152: EGF-type aspartate/asparagine hydroxylation site; IPR000719: Protein kinase domain; IPR000742: EGF-like domain; IPR001245: Serine-threonine/tyrosine-protein kinase, catalytic domain; IPR001881: EGF-like calcium-binding domain; IPR008271: Serine/threonine-protein kinase, active site; IPR011009: Protein kinase-like domain; IPR017441: Protein kinase, ATP binding site; IPR018097: EGF-like …	GO:0004672 MF: protein kinase activity;GO:0005509 MF: calcium ion binding;GO:0005515 MF: protein binding;GO:0005524 MF: ATP binding;GO:0006468 BP: protein phosphorylation;GO:0030247 MF: polysaccharide binding	PF13947; PF07645; PF07714	IPR000152; IPR000719; IPR000742; IPR001245; IPR001881; IPR008271; IPR011009; IPR017441; IPR018097; IPR025287	GO:0004672; GO:0005509; GO:0005515; GO:0005524; GO:0006468; GO:0030247
	TraesCS6A01G027500
	TraesCS6A01G027600	PF00931: NB-ARC domain	IPR002182: NB-ARC; IPR011991: Winged helix-turn-helix DNA-binding domain; IPR027417: P-loop containing nucleoside triphosphate hydrolase; IPR032675: Leucine-rich repeat domain, L domain-like	GO:0043531 MF: ADP binding	PF00931	IPR002182; IPR011991; IPR027417; IPR032675	GO:0043531
	TraesCS6A01G027700
	TraesCS6A01G027800
	TraesCS6A01G027900	PF00067: Cytochrome P450	IPR001128: Cytochrome P450	GO:0005506 MF: iron ion binding;GO:0016705 MF: oxidoreductase activity, acting on paired donors, with incorporation or reduction of molecular oxygen;GO:0020037 MF: heme binding;GO:0055114 BP: oxidation-reduction process	PF00067	IPR001128	GO:0005506; GO:0016705; GO:0020037; GO:0055114
	TraesCS6A01G028000	PF09753: Membrane fusion protein Use1	IPR019150: Vesicle transport protein, Use1		PF09753	IPR019150
	TraesCS6A01G028100	PF00118: TCP-1/cpn60 chaperonin family	IPR001844: Chaperonin Cpn60; IPR002423: Chaperonin Cpn60/TCP-1 family; IPR018370: Chaperonin Cpn60, conserved site; IPR027409: GroEL-like apical domain; IPR027413: GroEL-like equatorial domain	GO:0005524 MF: ATP binding;GO:0005737 CC: cytoplasm;GO:0006457 BP: protein folding;GO:0042026 BP: protein refolding	PF00118	IPR001844; IPR002423; IPR018370; IPR027409; IPR027413	GO:0005524; GO:0005737; GO:0006457; GO:0042026
	TraesCS6A01G028200
	TraesCS6A01G028300	PF00560: Leucine Rich Repeat	IPR001611: Leucine-rich repeat; IPR003591: Leucine-rich repeat, typical subtype; IPR032675: Leucine-rich repeat domain, L domain-like	GO:0005515 MF: protein binding	PF00560	IPR001611; IPR003591; IPR032675	GO:0005515
	TraesCS6A01G028400	PF13855: Leucine rich repeat; PF00560: Leucine Rich Repeat	IPR001611: Leucine-rich repeat; IPR032675: Leucine-rich repeat domain, L domain-like	GO:0005515 MF: protein binding	PF13855; PF00560	IPR001611; IPR032675	GO:0005515
	TraesCS6A01G028500	PF00560: Leucine Rich Repeat	IPR001611: Leucine-rich repeat; IPR003591: Leucine-rich repeat, typical subtype; IPR032675: Leucine-rich repeat domain, L domain-like	GO:0005515 MF: protein binding	PF00560	IPR001611; IPR003591; IPR032675	GO:0005515
	TraesCS6A01G028600	PF13456: Reverse transcriptase-like	IPR012337: Ribonuclease H-like domain	GO:0003676 MF: nucleic acid binding	PF13456	IPR012337	GO:0003676
	TraesCS6A01G028700	PF00190: Cupin	IPR001929: Germin; IPR006045: Cupin 1; IPR011051: RmlC-like cupin domain; IPR014710: RmlC-like jelly roll fold	GO:0030145 MF: manganese ion binding;GO:0045735 MF: nutrient reservoir activity	PF00190	IPR001929; IPR006045; IPR011051; IPR014710	GO:0030145; GO:0045735
	TraesCS6A01G028800	PF05922: Peptidase inhibitor I9; PF00082: Subtilase family	IPR000209: Peptidase S8/S53 domain; IPR010259: Peptidase S8 propeptide/proteinase inhibitor I9; IPR015500: Peptidase S8, subtilisin-related; IPR022398: Peptidase S8, subtilisin, His-active site; IPR023828: Peptidase S8, subtilisin, Ser-active site	GO:0004252 MF: serine-type endopeptidase activity;GO:0006508 BP: proteolysis	PF05922; PF00082	IPR000209; IPR010259; IPR015500; IPR022398; IPR023828	GO:0004252; GO:0006508
	TraesCS6A01G028900
	TraesCS6A01G029000
	TraesCS6A01G029100	PF08263: Leucine rich repeat N-terminal domain; PF13855: Leucine rich repeat; PF00069: Protein kinase domain	IPR000719: Protein kinase domain; IPR001611: Leucine-rich repeat; IPR003591: Leucine-rich repeat, typical subtype; IPR008271: Serine/threonine-protein kinase, active site; IPR011009: Protein kinase-like domain; IPR013210: Leucine-rich repeat-containing N-terminal, plant-type; IPR017441: Protein kinase, ATP binding site; IPR032675: Leucine-rich repeat domain, L domain-like	GO:0004672 MF: protein kinase activity;GO:0005515 MF: protein binding;GO:0005524 MF: ATP binding;GO:0006468 BP: protein phosphorylation	PF08263; PF13855; PF00069	IPR000719; IPR001611; IPR003591; IPR008271; IPR011009; IPR013210; IPR017441; IPR032675	GO:0004672; GO:0005515; GO:0005524; GO:0006468
	TraesCS6A01G029200	PF08263: Leucine rich repeat N-terminal domain; PF13855: Leucine rich repeat	IPR001611: Leucine-rich repeat; IPR003591: Leucine-rich repeat, typical subtype; IPR013210: Leucine-rich repeat-containing N-terminal, plant-type; IPR032675: Leucine-rich repeat domain, L domain-like	GO:0005515 MF: protein binding	PF08263; PF13855	IPR001611; IPR003591; IPR013210; IPR032675	GO:0005515
	TraesCS6A01G029300	PF00561: alpha/beta hydrolase fold	IPR000073: Alpha/beta hydrolase fold-1; IPR000639: Epoxide hydrolase-like; IPR029058: Alpha/Beta hydrolase fold	GO:0003824 MF: catalytic activity	PF00561	IPR000073; IPR000639; IPR029058	GO:0003824
	TraesCS6A01G029400	PF03140: Plant protein of unknown function	IPR004158: Protein of unknown function DUF247, plant		PF03140	IPR004158
	TraesCS6A01G029500
	TraesCS6A01G029600	PF03140: Plant protein of unknown function	IPR004158: Protein of unknown function DUF247, plant		PF03140	IPR004158
	TraesCS6A01G029700	PF03140: Plant protein of unknown function	IPR004158: Protein of unknown function DUF247, plant		PF03140	IPR004158
	TraesCS6A01G029800	PF00141: Peroxidase	IPR000823: Plant peroxidase; IPR002016: Haem peroxidase, plant/fungal/bacterial; IPR010255: Haem peroxidase; IPR019793: Peroxidases heam-ligand binding site; IPR019794: Peroxidase, active site	GO:0004601 MF: peroxidase activity;GO:0006979 BP: response to oxidative stress;GO:0020037 MF: heme binding;GO:0055114 BP: oxidation-reduction process	PF00141	IPR000823; IPR002016; IPR010255; IPR019793; IPR019794	GO:0004601; GO:0006979; GO:0020037; GO:0055114
	TraesCS6A01G029900	PF00501: AMP-binding enzyme; PF13193: AMP-binding enzyme C-terminal domain	IPR000873: AMP-dependent synthetase/ligase; IPR020845: AMP-binding, conserved site; IPR025110: AMP-binding enzyme C-terminal domain	GO:0003824 MF: catalytic activity;GO:0008152 BP: metabolic process	PF00501; PF13193	IPR000873; IPR020845; IPR025110	GO:0003824; GO:0008152
	TraesCS6A01G030000	PF02536: mTERF	IPR003690: Transcription termination factor, mitochondrial/chloroplastic	GO:0003690 MF: double-stranded DNA binding;GO:0006355 BP: regulation of transcription, DNA-templated	PF02536	IPR003690	GO:0003690; GO:0006355
	TraesCS6A01G030100	PF00931: NB-ARC domain	IPR002182: NB-ARC; IPR011991: Winged helix-turn-helix DNA-binding domain; IPR027417: P-loop containing nucleoside triphosphate hydrolase; IPR032675: Leucine-rich repeat domain, L domain-like	GO:0043531 MF: ADP binding	PF00931	IPR002182; IPR011991; IPR027417; IPR032675	GO:0043531
	TraesCS6A01G030200	PF02536: mTERF	IPR003690: Transcription termination factor, mitochondrial/chloroplastic	GO:0003690 MF: double-stranded DNA binding;GO:0006355 BP: regulation of transcription, DNA-templated	PF02536	IPR003690	GO:0003690; GO:0006355
	TraesCS6A01G030300	PF02536: mTERF	IPR003690: Transcription termination factor, mitochondrial/chloroplastic	GO:0003690 MF: double-stranded DNA binding;GO:0006355 BP: regulation of transcription, DNA-templated	PF02536	IPR003690	GO:0003690; GO:0006355
	TraesCS6A01G030400	PF02536: mTERF	IPR003690: Transcription termination factor, mitochondrial/chloroplastic	GO:0003690 MF: double-stranded DNA binding;GO:0006355 BP: regulation of transcription, DNA-templated	PF02536	IPR003690	GO:0003690; GO:0006355
	TraesCS6A01G030500	PF03171: 2OG-Fe(II) oxygenase superfamily	IPR005123: Oxoglutarate/iron-dependent dioxygenase; IPR027443: Isopenicillin N synthase-like	GO:0016491 MF: oxidoreductase activity;GO:0055114 BP: oxidation-reduction process	PF03171	IPR005123; IPR027443	GO:0016491; GO:0055114
	TraesCS6A01G030600	PF02536: mTERF	IPR003690: Transcription termination factor, mitochondrial/chloroplastic	GO:0003690 MF: double-stranded DNA binding;GO:0006355 BP: regulation of transcription, DNA-templated	PF02536	IPR003690	GO:0003690; GO:0006355
	TraesCS6A01G030700	PF07690: Major Facilitator Superfamily	IPR011701: Major facilitator superfamily; IPR020846: Major facilitator superfamily domain	GO:0016021 CC: integral component of membrane;GO:0055085 BP: transmembrane transport	PF07690	IPR011701; IPR020846	GO:0016021; GO:0055085
	TraesCS6A01G030800	PF07690: Major Facilitator Superfamily	IPR011701: Major facilitator superfamily; IPR020846: Major facilitator superfamily domain	GO:0016021 CC: integral component of membrane;GO:0055085 BP: transmembrane transport	PF07690	IPR011701; IPR020846	GO:0016021; GO:0055085
	TraesCS6A01G030900	PF07690: Major Facilitator Superfamily	IPR011701: Major facilitator superfamily; IPR020846: Major facilitator superfamily domain	GO:0016021 CC: integral component of membrane;GO:0055085 BP: transmembrane transport	PF07690	IPR011701; IPR020846	GO:0016021; GO:0055085
	TraesCS6A01G031000	PF07690: Major Facilitator Superfamily	IPR011701: Major facilitator superfamily; IPR020846: Major facilitator superfamily domain	GO:0016021 CC: integral component of membrane;GO:0055085 BP: transmembrane transport	PF07690	IPR011701; IPR020846	GO:0016021; GO:0055085
	TraesCS6A01G031100	PF07690: Major Facilitator Superfamily	IPR011701: Major facilitator superfamily; IPR020846: Major facilitator superfamily domain	GO:0016021 CC: integral component of membrane;GO:0055085 BP: transmembrane transport	PF07690	IPR011701; IPR020846	GO:0016021; GO:0055085
	TraesCS6A01G031200	PF07690: Major Facilitator Superfamily	IPR011701: Major facilitator superfamily; IPR020846: Major facilitator superfamily domain	GO:0016021 CC: integral component of membrane;GO:0055085 BP: transmembrane transport	PF07690	IPR011701; IPR020846	GO:0016021; GO:0055085
	TraesCS6A01G031300
	TraesCS6A01G031400	PF00270: DEAD/DEAH box helicase; PF00271: Helicase conserved C-terminal domain; PF09369: Domain of unknown function (DUF1998)	IPR001650: Helicase, C-terminal; IPR011545: DEAD/DEAH box helicase domain; IPR014001: Helicase superfamily 1/2, ATP-binding domain; IPR018973: DEAD/DEAH-box helicase, putative; IPR027417: P-loop containing nucleoside triphosphate hydrolase	GO:0003676 MF: nucleic acid binding;GO:0005524 MF: ATP binding	PF00270; PF00271; PF09369	IPR001650; IPR011545; IPR014001; IPR018973; IPR027417	GO:0003676; GO:0005524
	TraesCS6A01G031500	PF03171: 2OG-Fe(II) oxygenase superfamily	IPR005123: Oxoglutarate/iron-dependent dioxygenase; IPR027443: Isopenicillin N synthase-like	GO:0016491 MF: oxidoreductase activity;GO:0055114 BP: oxidation-reduction process	PF03171	IPR005123; IPR027443	GO:0016491; GO:0055114
	TraesCS6A01G031600	PF02536: mTERF	IPR003690: Transcription termination factor, mitochondrial/chloroplastic	GO:0003690 MF: double-stranded DNA binding;GO:0006355 BP: regulation of transcription, DNA-templated	PF02536	IPR003690	GO:0003690; GO:0006355
	TraesCS6A01G031700	PF02536: mTERF	IPR003690: Transcription termination factor, mitochondrial/chloroplastic	GO:0003690 MF: double-stranded DNA binding;GO:0006355 BP: regulation of transcription, DNA-templated	PF02536	IPR003690	GO:0003690; GO:0006355
	TraesCS6A01G031800	PF02536: mTERF	IPR003690: Transcription termination factor, mitochondrial/chloroplastic	GO:0003690 MF: double-stranded DNA binding;GO:0006355 BP: regulation of transcription, DNA-templated	PF02536	IPR003690	GO:0003690; GO:0006355
	TraesCS6A01G031900	PF02536: mTERF	IPR003690: Transcription termination factor, mitochondrial/chloroplastic	GO:0003690 MF: double-stranded DNA binding;GO:0006355 BP: regulation of transcription, DNA-templated	PF02536	IPR003690	GO:0003690; GO:0006355
	TraesCS6A01G032000
	TraesCS6A01G032100	PF02536: mTERF	IPR003690: Transcription termination factor, mitochondrial/chloroplastic	GO:0003690 MF: double-stranded DNA binding;GO:0006355 BP: regulation of transcription, DNA-templated	PF02536	IPR003690	GO:0003690; GO:0006355
	TraesCS6A01G032200	PF02536: mTERF	IPR003690: Transcription termination factor, mitochondrial/chloroplastic	GO:0003690 MF: double-stranded DNA binding;GO:0006355 BP: regulation of transcription, DNA-templated	PF02536	IPR003690	GO:0003690; GO:0006355
	TraesCS6A01G032300	PF02536: mTERF	IPR003690: Transcription termination factor, mitochondrial/chloroplastic	GO:0003690 MF: double-stranded DNA binding;GO:0006355 BP: regulation of transcription, DNA-templated	PF02536	IPR003690	GO:0003690; GO:0006355
	TraesCS6A01G032400	PF07690: Major Facilitator Superfamily	IPR011701: Major facilitator superfamily; IPR020846: Major facilitator superfamily domain	GO:0016021 CC: integral component of membrane;GO:0055085 BP: transmembrane transport	PF07690	IPR011701; IPR020846	GO:0016021; GO:0055085
	TraesCS6A01G032500	PF07690: Major Facilitator Superfamily	IPR011701: Major facilitator superfamily; IPR020846: Major facilitator superfamily domain	GO:0016021 CC: integral component of membrane;GO:0055085 BP: transmembrane transport	PF07690	IPR011701; IPR020846	GO:0016021; GO:0055085
	TraesCS6A01G032600		IPR003107: HAT (Half-A-TPR) repeat; IPR011990: Tetratricopeptide-like helical domain	GO:0005515 MF: protein binding;GO:0006396 BP: RNA processing		IPR003107; IPR011990	GO:0005515; GO:0006396
	TraesCS6A01G032700	PF03330: Lytic transglycolase; PF01357: Pollen allergen	IPR005795: Major pollen allergen Lol pI; IPR007112: Expansin/pollen allergen, DPBB domain; IPR007117: Expansin, cellulose-binding-like domain; IPR007118: Expansin/Lol pI; IPR009009: RlpA-like protein, double-psi beta-barrel domain	GO:0005576 CC: extracellular region;GO:0019953 BP: sexual reproduction	PF03330; PF01357	IPR005795; IPR007112; IPR007117; IPR007118; IPR009009	GO:0005576; GO:0019953
	TraesCS6A01G032800	PF07690: Major Facilitator Superfamily	IPR011701: Major facilitator superfamily; IPR020846: Major facilitator superfamily domain	GO:0016021 CC: integral component of membrane;GO:0055085 BP: transmembrane transport	PF07690	IPR011701; IPR020846	GO:0016021; GO:0055085
	TraesCS6A01G032900	PF07690: Major Facilitator Superfamily	IPR011701: Major facilitator superfamily; IPR020846: Major facilitator superfamily domain	GO:0016021 CC: integral component of membrane;GO:0055085 BP: transmembrane transport	PF07690	IPR011701; IPR020846	GO:0016021; GO:0055085
	TraesCS6A01G033000	PF07690: Major Facilitator Superfamily	IPR011701: Major facilitator superfamily; IPR020846: Major facilitator superfamily domain	GO:0016021 CC: integral component of membrane;GO:0055085 BP: transmembrane transport	PF07690	IPR011701; IPR020846	GO:0016021; GO:0055085
	TraesCS6A01G033100	PF07690: Major Facilitator Superfamily	IPR011701: Major facilitator superfamily; IPR020846: Major facilitator superfamily domain	GO:0016021 CC: integral component of membrane;GO:0055085 BP: transmembrane transport	PF07690	IPR011701; IPR020846	GO:0016021; GO:0055085
	TraesCS6A01G033200	PF07690: Major Facilitator Superfamily	IPR011701: Major facilitator superfamily; IPR020846: Major facilitator superfamily domain	GO:0016021 CC: integral component of membrane;GO:0055085 BP: transmembrane transport	PF07690	IPR011701; IPR020846	GO:0016021; GO:0055085
	TraesCS6A01G033300	PF14226: non-haem dioxygenase in morphine synthesis N-terminal; PF03171: 2OG-Fe(II) oxygenase superfamily	IPR005123: Oxoglutarate/iron-dependent dioxygenase; IPR026992: Non-haem dioxygenase N-terminal domain; IPR027443: Isopenicillin N synthase-like	GO:0016491 MF: oxidoreductase activity;GO:0055114 BP: oxidation-reduction process	PF14226; PF03171	IPR005123; IPR026992; IPR027443	GO:0016491; GO:0055114
	TraesCS6A01G033400	PF07859: alpha/beta hydrolase fold	IPR013094: Alpha/beta hydrolase fold-3; IPR029058: Alpha/Beta hydrolase fold	GO:0008152 BP: metabolic process;GO:0016787 MF: hydrolase activity	PF07859	IPR013094; IPR029058	GO:0008152; GO:0016787
	TraesCS6A01G033500	PF00190: Cupin	IPR001929: Germin; IPR006045: Cupin 1; IPR011051: RmlC-like cupin domain; IPR014710: RmlC-like jelly roll fold; IPR019780: Germin, manganese binding site	GO:0030145 MF: manganese ion binding;GO:0045735 MF: nutrient reservoir activity	PF00190	IPR001929; IPR006045; IPR011051; IPR014710; IPR019780	GO:0030145; GO:0045735
	TraesCS6A01G033600	PF13639: Ring finger domain	IPR001841: Zinc finger, RING-type; IPR013083: Zinc finger, RING/FYVE/PHD-type	GO:0005515 MF: protein binding;GO:0008270 MF: zinc ion binding	PF13639	IPR001841; IPR013083	GO:0005515; GO:0008270
	TraesCS6A01G033700
	TraesCS6A01G033800	PF03358: NADPH-dependent FMN reductase	IPR005025: NADPH-dependent FMN reductase-like; IPR029039: Flavoprotein-like domain	GO:0016491 MF: oxidoreductase activity	PF03358	IPR005025; IPR029039	GO:0016491
	TraesCS6A01G033900	PF00646: F-box domain; PF08387: FBD	IPR001810: F-box domain; IPR006566: FBD domain; IPR032675: Leucine-rich repeat domain, L domain-like	GO:0005515 MF: protein binding	PF00646; PF08387	IPR001810; IPR006566; IPR032675	GO:0005515
	TraesCS6A01G034000	PF08246: Cathepsin propeptide inhibitor domain (I29); PF00112: Papain family cysteine protease	IPR000169: Cysteine peptidase, cysteine active site; IPR000668: Peptidase C1A, papain C-terminal; IPR013201: Cathepsin propeptide inhibitor domain (I29); IPR025661: Cysteine peptidase, asparagine active site	GO:0006508 BP: proteolysis;GO:0008234 MF: cysteine-type peptidase activity	PF08246; PF00112	IPR000169; IPR000668; IPR013201; IPR025661	GO:0006508; GO:0008234
	TraesCS6A01G034100	PF03171: 2OG-Fe(II) oxygenase superfamily	IPR005123: Oxoglutarate/iron-dependent dioxygenase; IPR027443: Isopenicillin N synthase-like	GO:0016491 MF: oxidoreductase activity;GO:0055114 BP: oxidation-reduction process	PF03171	IPR005123; IPR027443	GO:0016491; GO:0055114
	TraesCS6A01G034200	PF00176: SNF2 family N-terminal domain; PF00271: Helicase conserved C-terminal domain	IPR000330: SNF2-related, N-terminal domain; IPR001487: Bromodomain; IPR001650: Helicase, C-terminal; IPR014001: Helicase superfamily 1/2, ATP-binding domain; IPR014978: Glutamine-Leucine-Glutamine, QLQ; IPR020683: Ankyrin repeat-containing domain; IPR027417: P-loop containing nucleoside triphosphate hydrolase	GO:0005515 MF: protein binding;GO:0005524 MF: ATP binding;GO:0005634 CC: nucleus;GO:0006355 BP: regulation of transcription, DNA-templated	PF00176; PF00271	IPR000330; IPR001487; IPR001650; IPR014001; IPR014978; IPR020683; IPR027417	GO:0005515; GO:0005524; GO:0005634; GO:0006355
	TraesCS6A01G034300	PF00125: Core histone H2A/H2B/H3/H4; PF16211: C-terminus of histone H2A	IPR002119: Histone H2A; IPR007125: Histone H2A/H2B/H3; IPR009072: Histone-fold; IPR032454: Histone H2A, C-terminal domain; IPR032458: Histone H2A conserved site	GO:0000786 CC: nucleosome;GO:0003677 MF: DNA binding;GO:0005634 CC: nucleus;GO:0046982 MF: protein heterodimerization activity	PF00125; PF16211	IPR002119; IPR007125; IPR009072; IPR032454; IPR032458	GO:0000786; GO:0003677; GO:0005634; GO:0046982
	TraesCS6A01G034400	PF02536: mTERF	IPR003690: Transcription termination factor, mitochondrial/chloroplastic	GO:0003690 MF: double-stranded DNA binding;GO:0006355 BP: regulation of transcription, DNA-templated	PF02536	IPR003690	GO:0003690; GO:0006355
	TraesCS6A01G034500	PF00125: Core histone H2A/H2B/H3/H4	IPR000558: Histone H2B; IPR007125: Histone H2A/H2B/H3; IPR009072: Histone-fold	GO:0000786 CC: nucleosome;GO:0003677 MF: DNA binding;GO:0046982 MF: protein heterodimerization activity	PF00125	IPR000558; IPR007125; IPR009072	GO:0000786; GO:0003677; GO:0046982
	TraesCS6A01G034600	PF00125: Core histone H2A/H2B/H3/H4; PF16211: C-terminus of histone H2A	IPR002119: Histone H2A; IPR007125: Histone H2A/H2B/H3; IPR009072: Histone-fold; IPR032454: Histone H2A, C-terminal domain; IPR032458: Histone H2A conserved site	GO:0000786 CC: nucleosome;GO:0003677 MF: DNA binding;GO:0005634 CC: nucleus;GO:0046982 MF: protein heterodimerization activity	PF00125; PF16211	IPR002119; IPR007125; IPR009072; IPR032454; IPR032458	GO:0000786; GO:0003677; GO:0005634; GO:0046982
	TraesCS6A01G034700
	TraesCS6A01G034800	PF00125: Core histone H2A/H2B/H3/H4; PF16211: C-terminus of histone H2A	IPR002119: Histone H2A; IPR007125: Histone H2A/H2B/H3; IPR009072: Histone-fold; IPR032454: Histone H2A, C-terminal domain; IPR032458: Histone H2A conserved site	GO:0000786 CC: nucleosome;GO:0003677 MF: DNA binding;GO:0005634 CC: nucleus;GO:0046982 MF: protein heterodimerization activity	PF00125; PF16211	IPR002119; IPR007125; IPR009072; IPR032454; IPR032458	GO:0000786; GO:0003677; GO:0005634; GO:0046982
	TraesCS6A01G034900	PF00125: Core histone H2A/H2B/H3/H4; PF16211: C-terminus of histone H2A	IPR002119: Histone H2A; IPR007125: Histone H2A/H2B/H3; IPR009072: Histone-fold; IPR032454: Histone H2A, C-terminal domain; IPR032458: Histone H2A conserved site	GO:0000786 CC: nucleosome;GO:0003677 MF: DNA binding;GO:0005634 CC: nucleus;GO:0046982 MF: protein heterodimerization activity	PF00125; PF16211	IPR002119; IPR007125; IPR009072; IPR032454; IPR032458	GO:0000786; GO:0003677; GO:0005634; GO:0046982
	TraesCS6A01G035000	PF00125: Core histone H2A/H2B/H3/H4	IPR000558: Histone H2B; IPR007125: Histone H2A/H2B/H3; IPR009072: Histone-fold	GO:0000786 CC: nucleosome;GO:0003677 MF: DNA binding;GO:0046982 MF: protein heterodimerization activity	PF00125	IPR000558; IPR007125; IPR009072	GO:0000786; GO:0003677; GO:0046982
	TraesCS6A01G035100	PF00125: Core histone H2A/H2B/H3/H4; PF16211: C-terminus of histone H2A	IPR002119: Histone H2A; IPR007125: Histone H2A/H2B/H3; IPR009072: Histone-fold; IPR032454: Histone H2A, C-terminal domain; IPR032458: Histone H2A conserved site	GO:0000786 CC: nucleosome;GO:0003677 MF: DNA binding;GO:0005634 CC: nucleus;GO:0046982 MF: protein heterodimerization activity	PF00125; PF16211	IPR002119; IPR007125; IPR009072; IPR032454; IPR032458	GO:0000786; GO:0003677; GO:0005634; GO:0046982
	TraesCS6A01G035200	PF00125: Core histone H2A/H2B/H3/H4; PF16211: C-terminus of histone H2A	IPR002119: Histone H2A; IPR007125: Histone H2A/H2B/H3; IPR009072: Histone-fold; IPR032454: Histone H2A, C-terminal domain; IPR032458: Histone H2A conserved site	GO:0000786 CC: nucleosome;GO:0003677 MF: DNA binding;GO:0005634 CC: nucleus;GO:0046982 MF: protein heterodimerization activity	PF00125; PF16211	IPR002119; IPR007125; IPR009072; IPR032454; IPR032458	GO:0000786; GO:0003677; GO:0005634; GO:0046982
	TraesCS6A01G035300	PF13968: Domain of unknown function (DUF4220); PF04578: Protein of unknown function, DUF594	IPR007658: Protein of unknown function DUF594; IPR025315: Domain of unknown function DUF4220		PF13968; PF04578	IPR007658; IPR025315
	TraesCS6A01G035400	PF09597: IGR protein motif	IPR019083: IGR protein motif		PF09597	IPR019083
	TraesCS6A01G035500	PF13968: Domain of unknown function (DUF4220); PF04578: Protein of unknown function, DUF594	IPR007658: Protein of unknown function DUF594; IPR025315: Domain of unknown function DUF4220		PF13968; PF04578	IPR007658; IPR025315
	TraesCS6A01G035600	PF02536: mTERF	IPR003690: Transcription termination factor, mitochondrial/chloroplastic	GO:0003690 MF: double-stranded DNA binding;GO:0006355 BP: regulation of transcription, DNA-templated	PF02536	IPR003690	GO:0003690; GO:0006355
	TraesCS6A01G035700	PF04844: Transcriptional repressor, ovate	IPR006458: Ovate protein family, C-terminal		PF04844	IPR006458
	TraesCS6A01G035800	PF00076: RNA recognition motif. (a.k.a. RRM, RBD, or RNP domain)	IPR000504: RNA recognition motif domain	GO:0003676 MF: nucleic acid binding	PF00076	IPR000504	GO:0003676
	TraesCS6A01G035900		IPR032675: Leucine-rich repeat domain, L domain-like			IPR032675
	TraesCS6A01G036000	PF02779: Transketolase, pyrimidine binding domain; PF02780: Transketolase, C-terminal domain	IPR005475: Transketolase-like, pyrimidine-binding domain; IPR009014: Transketolase C-terminal/Pyruvate-ferredoxin oxidoreductase domain II; IPR029061: Thiamin diphosphate-binding fold; IPR033248: Transketolase, C-terminal domain	GO:0003824 MF: catalytic activity;GO:0008152 BP: metabolic process	PF02779; PF02780	IPR005475; IPR009014; IPR029061; IPR033248	GO:0003824; GO:0008152
	TraesCS6A01G036100	PF00450: Serine carboxypeptidase	IPR001563: Peptidase S10, serine carboxypeptidase; IPR018202: Serine carboxypeptidase, serine active site; IPR029058: Alpha/Beta hydrolase fold; IPR033124: Serine carboxypeptidases, histidine active site	GO:0004185 MF: serine-type carboxypeptidase activity;GO:0006508 BP: proteolysis	PF00450	IPR001563; IPR018202; IPR029058; IPR033124	GO:0004185; GO:0006508
	TraesCS6A01G036200	PF00069: Protein kinase domain	IPR000719: Protein kinase domain; IPR008271: Serine/threonine-protein kinase, active site; IPR011009: Protein kinase-like domain; IPR017441: Protein kinase, ATP binding site	GO:0004672 MF: protein kinase activity;GO:0005524 MF: ATP binding;GO:0006468 BP: protein phosphorylation	PF00069	IPR000719; IPR008271; IPR011009; IPR017441	GO:0004672; GO:0005524; GO:0006468
	TraesCS6A01G036300	PF00069: Protein kinase domain; PF07714: Protein tyrosine kinase	IPR000719: Protein kinase domain; IPR001245: Serine-threonine/tyrosine-protein kinase, catalytic domain; IPR008271: Serine/threonine-protein kinase, active site; IPR011009: Protein kinase-like domain	GO:0004672 MF: protein kinase activity;GO:0005524 MF: ATP binding;GO:0006468 BP: protein phosphorylation	PF00069; PF07714	IPR000719; IPR001245; IPR008271; IPR011009	GO:0004672; GO:0005524; GO:0006468
	TraesCS6A01G036400	PF00069: Protein kinase domain; PF07714: Protein tyrosine kinase	IPR000719: Protein kinase domain; IPR001245: Serine-threonine/tyrosine-protein kinase, catalytic domain; IPR008271: Serine/threonine-protein kinase, active site; IPR011009: Protein kinase-like domain; IPR017441: Protein kinase, ATP binding site	GO:0004672 MF: protein kinase activity;GO:0005524 MF: ATP binding;GO:0006468 BP: protein phosphorylation	PF00069; PF07714	IPR000719; IPR001245; IPR008271; IPR011009; IPR017441	GO:0004672; GO:0005524; GO:0006468
	TraesCS6A01G036500	PF00069: Protein kinase domain	IPR000719: Protein kinase domain; IPR011009: Protein kinase-like domain; IPR017441: Protein kinase, ATP binding site	GO:0004672 MF: protein kinase activity;GO:0005524 MF: ATP binding;GO:0006468 BP: protein phosphorylation	PF00069	IPR000719; IPR011009; IPR017441	GO:0004672; GO:0005524; GO:0006468
	TraesCS6A01G036600
	TraesCS6A01G036700	PF00917: MATH domain; PF00651: BTB/POZ domain	IPR000210: BTB/POZ domain; IPR002083: MATH/TRAF domain; IPR008974: TRAF-like; IPR011333: SKP1/BTB/POZ domain	GO:0005515 MF: protein binding	PF00917; PF00651	IPR000210; IPR002083; IPR008974; IPR011333	GO:0005515
	TraesCS6A01G036800	PF05922: Peptidase inhibitor I9; PF00082: Subtilase family; PF02225: PA domain	IPR000209: Peptidase S8/S53 domain; IPR003137: PA domain; IPR010259: Peptidase S8 propeptide/proteinase inhibitor I9; IPR015500: Peptidase S8, subtilisin-related; IPR023828: Peptidase S8, subtilisin, Ser-active site	GO:0004252 MF: serine-type endopeptidase activity;GO:0006508 BP: proteolysis	PF05922; PF00082; PF02225	IPR000209; IPR003137; IPR010259; IPR015500; IPR023828	GO:0004252; GO:0006508
	TraesCS6A01G036900	PF00098: Zinc knuckle	IPR001878: Zinc finger, CCHC-type	GO:0003676 MF: nucleic acid binding;GO:0008270 MF: zinc ion binding	PF00098	IPR001878	GO:0003676; GO:0008270
	TraesCS6A01G037000	PF00481: Protein phosphatase 2C	IPR000222: PPM-type phosphatase, divalent cation binding; IPR001932: PPM-type phosphatase domain	GO:0003824 MF: catalytic activity;GO:0043169 MF: cation binding	PF00481	IPR000222; IPR001932	GO:0003824; GO:0043169
	TraesCS6A01G037100
	TraesCS6A01G037200
	TraesCS6A01G037300	PF08263: Leucine rich repeat N-terminal domain; PF00560: Leucine Rich Repeat; PF13855: Leucine rich repeat; PF00069: Protein kinase domain	IPR000719: Protein kinase domain; IPR001611: Leucine-rich repeat; IPR003591: Leucine-rich repeat, typical subtype; IPR008271: Serine/threonine-protein kinase, active site; IPR011009: Protein kinase-like domain; IPR013210: Leucine-rich repeat-containing N-terminal, plant-type; IPR017441: Protein kinase, ATP binding site; IPR032675: Leucine-rich repeat domain, L domain-like	GO:0004672 MF: protein kinase activity;GO:0005515 MF: protein binding;GO:0005524 MF: ATP binding;GO:0006468 BP: protein phosphorylation	PF08263; PF00560; PF13855; PF00069	IPR000719; IPR001611; IPR003591; IPR008271; IPR011009; IPR013210; IPR017441; IPR032675	GO:0004672; GO:0005515; GO:0005524; GO:0006468
	TraesCS6A01G037400	PF12710: haloacid dehalogenase-like hydrolase; PF01553: Acyltransferase	IPR002123: Phospholipid/glycerol acyltransferase; IPR023214: HAD-like domain	GO:0008152 BP: metabolic process;GO:0016746 MF: transferase activity, transferring acyl groups	PF12710; PF01553	IPR002123; IPR023214	GO:0008152; GO:0016746
	TraesCS6A01G037500		IPR015300: DNA-binding pseudobarrel domain			IPR015300
	TraesCS6A01G037600		IPR012347: Ferritin-related			IPR012347
	TraesCS6A01G037700	PF00249: Myb-like DNA-binding domain	IPR001005: SANT/Myb domain; IPR009057: Homeobox domain-like; IPR017930: Myb domain	GO:0003677 MF: DNA binding	PF00249	IPR001005; IPR009057; IPR017930	GO:0003677
	TraesCS6A01G037800	PF17146: PIN domain of ribonuclease; PF08772: Nin one binding (NOB1) Zn-ribbon like	IPR014881: Nin one binding (NOB1) Zn-ribbon-like; IPR017117: Ribonuclease Nob1, eukaryote; IPR029060: PIN domain-like; IPR033411: Ribonuclease, PIN domain	GO:0000469 BP: cleavage involved in rRNA processing;GO:0004521 MF: endoribonuclease activity;GO:0042274 BP: ribosomal small subunit biogenesis	PF17146; PF08772	IPR014881; IPR017117; IPR029060; IPR033411	GO:0000469; GO:0004521; GO:0042274
	TraesCS6A01G037900	PF00646: F-box domain; PF01344: Kelch motif	IPR001810: F-box domain; IPR006652: Kelch repeat type 1; IPR015915: Kelch-type beta propeller	GO:0005515 MF: protein binding	PF00646; PF01344	IPR001810; IPR006652; IPR015915	GO:0005515
	TraesCS6A01G038000
	TraesCS6A01G038100
	TraesCS6A01G038200	PF01612: 3'-5' exonuclease	IPR002562: 3'-5' exonuclease domain; IPR012337: Ribonuclease H-like domain	GO:0003676 MF: nucleic acid binding;GO:0006139 BP: nucleobase-containing compound metabolic process;GO:0008408 MF: 3'-5' exonuclease activity	PF01612	IPR002562; IPR012337	GO:0003676; GO:0006139; GO:0008408
	TraesCS6A01G038300	PF00892: EamA-like transporter family	IPR000620: EamA domain	GO:0016020 CC: membrane;GO:0016021 CC: integral component of membrane	PF00892	IPR000620	GO:0016020; GO:0016021
	TraesCS6A01G038400	PF00125: Core histone H2A/H2B/H3/H4	IPR000164: Histone H3/CENP-A; IPR007125: Histone H2A/H2B/H3; IPR009072: Histone-fold	GO:0000786 CC: nucleosome;GO:0003677 MF: DNA binding;GO:0046982 MF: protein heterodimerization activity	PF00125	IPR000164; IPR007125; IPR009072	GO:0000786; GO:0003677; GO:0046982
	TraesCS6A01G038500	PF00125: Core histone H2A/H2B/H3/H4	IPR000164: Histone H3/CENP-A; IPR007125: Histone H2A/H2B/H3; IPR009072: Histone-fold	GO:0000786 CC: nucleosome;GO:0003677 MF: DNA binding;GO:0046982 MF: protein heterodimerization activity	PF00125	IPR000164; IPR007125; IPR009072	GO:0000786; GO:0003677; GO:0046982
	TraesCS6A01G038600	PF00125: Core histone H2A/H2B/H3/H4	IPR000164: Histone H3/CENP-A; IPR007125: Histone H2A/H2B/H3; IPR009072: Histone-fold	GO:0000786 CC: nucleosome;GO:0003677 MF: DNA binding;GO:0046982 MF: protein heterodimerization activity	PF00125	IPR000164; IPR007125; IPR009072	GO:0000786; GO:0003677; GO:0046982
	TraesCS6A01G038700
	TraesCS6A01G038800	PF00646: F-box domain; PF08387: FBD	IPR001810: F-box domain; IPR006566: FBD domain; IPR032675: Leucine-rich repeat domain, L domain-like	GO:0005515 MF: protein binding	PF00646; PF08387	IPR001810; IPR006566; IPR032675	GO:0005515
	TraesCS6A01G038900		IPR001810: F-box domain	GO:0005515 MF: protein binding		IPR001810	GO:0005515
	TraesCS6A01G039000	PF04535: Domain of unknown function (DUF588)	IPR006459: Casparian strip membrane protein; IPR006702: Domain of unknown function DUF588		PF04535	IPR006459; IPR006702
	TraesCS6A01G039100	PF04535: Domain of unknown function (DUF588)	IPR006702: Domain of unknown function DUF588		PF04535	IPR006702
	TraesCS6A01G039200	PF00400: WD domain, G-beta repeat	IPR001680: WD40 repeat; IPR011042: Six-bladed beta-propeller, TolB-like; IPR017986: WD40-repeat-containing domain	GO:0005515 MF: protein binding	PF00400	IPR001680; IPR011042; IPR017986	GO:0005515
	TraesCS6A01G039300	PF08246: Cathepsin propeptide inhibitor domain (I29); PF00112: Papain family cysteine protease	IPR000169: Cysteine peptidase, cysteine active site; IPR000668: Peptidase C1A, papain C-terminal; IPR013201: Cathepsin propeptide inhibitor domain (I29)	GO:0006508 BP: proteolysis;GO:0008234 MF: cysteine-type peptidase activity	PF08246; PF00112	IPR000169; IPR000668; IPR013201	GO:0006508; GO:0008234
	TraesCS6A01G039400	PF08246: Cathepsin propeptide inhibitor domain (I29); PF00112: Papain family cysteine protease	IPR000169: Cysteine peptidase, cysteine active site; IPR000668: Peptidase C1A, papain C-terminal; IPR013201: Cathepsin propeptide inhibitor domain (I29)	GO:0006508 BP: proteolysis;GO:0008234 MF: cysteine-type peptidase activity	PF08246; PF00112	IPR000169; IPR000668; IPR013201	GO:0006508; GO:0008234
	TraesCS6A01G039500	PF02458: Transferase family	IPR003480: Transferase	GO:0016747 MF: transferase activity, transferring acyl groups other than amino-acyl groups	PF02458	IPR003480	GO:0016747
	TraesCS6A01G039600		IPR001810: F-box domain	GO:0005515 MF: protein binding		IPR001810	GO:0005515
	TraesCS6A01G039700
	TraesCS6A01G039800	PF00892: EamA-like transporter family	IPR000620: EamA domain	GO:0016020 CC: membrane;GO:0016021 CC: integral component of membrane	PF00892	IPR000620	GO:0016020; GO:0016021
	TraesCS6A01G039900	PF08246: Cathepsin propeptide inhibitor domain (I29); PF00112: Papain family cysteine protease	IPR000169: Cysteine peptidase, cysteine active site; IPR000668: Peptidase C1A, papain C-terminal; IPR013201: Cathepsin propeptide inhibitor domain (I29); IPR025661: Cysteine peptidase, asparagine active site	GO:0006508 BP: proteolysis;GO:0008234 MF: cysteine-type peptidase activity	PF08246; PF00112	IPR000169; IPR000668; IPR013201; IPR025661	GO:0006508; GO:0008234
	TraesCS6A01G040000	PF13456: Reverse transcriptase-like	IPR012337: Ribonuclease H-like domain	GO:0003676 MF: nucleic acid binding	PF13456	IPR012337	GO:0003676
	TraesCS6A01G040100	PF08246: Cathepsin propeptide inhibitor domain (I29); PF00112: Papain family cysteine protease	IPR000668: Peptidase C1A, papain C-terminal; IPR013201: Cathepsin propeptide inhibitor domain (I29); IPR025660: Cysteine peptidase, histidine active site; IPR025661: Cysteine peptidase, asparagine active site	GO:0006508 BP: proteolysis;GO:0008234 MF: cysteine-type peptidase activity	PF08246; PF00112	IPR000668; IPR013201; IPR025660; IPR025661	GO:0006508; GO:0008234
	TraesCS6A01G040200	PF00125: Core histone H2A/H2B/H3/H4	IPR000558: Histone H2B; IPR007125: Histone H2A/H2B/H3; IPR009072: Histone-fold	GO:0000786 CC: nucleosome;GO:0003677 MF: DNA binding;GO:0046982 MF: protein heterodimerization activity	PF00125	IPR000558; IPR007125; IPR009072	GO:0000786; GO:0003677; GO:0046982
	TraesCS6A01G040300	PF10536: Plant mobile domain	IPR019557: Aminotransferase-like, plant mobile domain		PF10536	IPR019557
	TraesCS6A01G040400	PF00125: Core histone H2A/H2B/H3/H4	IPR000558: Histone H2B; IPR007125: Histone H2A/H2B/H3; IPR009072: Histone-fold	GO:0000786 CC: nucleosome;GO:0003677 MF: DNA binding;GO:0046982 MF: protein heterodimerization activity	PF00125	IPR000558; IPR007125; IPR009072	GO:0000786; GO:0003677; GO:0046982
	TraesCS6A01G040500	PF00125: Core histone H2A/H2B/H3/H4	IPR000558: Histone H2B; IPR007125: Histone H2A/H2B/H3; IPR009072: Histone-fold	GO:0000786 CC: nucleosome;GO:0003677 MF: DNA binding;GO:0046982 MF: protein heterodimerization activity	PF00125	IPR000558; IPR007125; IPR009072	GO:0000786; GO:0003677; GO:0046982
	TraesCS6A01G040600
	TraesCS6A01G040700	PF10536: Plant mobile domain	IPR019557: Aminotransferase-like, plant mobile domain		PF10536	IPR019557
	TraesCS6A01G040800
	TraesCS6A01G040900	PF12937: F-box-like	IPR001810: F-box domain	GO:0005515 MF: protein binding	PF12937	IPR001810	GO:0005515
	TraesCS6A01G041000	PF00575: S1 RNA binding domain	IPR003029: S1 domain; IPR012340: Nucleic acid-binding, OB-fold; IPR022967: RNA-binding domain, S1	GO:0003676 MF: nucleic acid binding	PF00575	IPR003029; IPR012340; IPR022967	GO:0003676
	TraesCS6A01G041100	PF00069: Protein kinase domain; PF03924: CHASE domain	IPR000719: Protein kinase domain; IPR006189: CHASE domain; IPR008271: Serine/threonine-protein kinase, active site; IPR011009: Protein kinase-like domain	GO:0004672 MF: protein kinase activity;GO:0005524 MF: ATP binding;GO:0006468 BP: protein phosphorylation	PF00069; PF03924	IPR000719; IPR006189; IPR008271; IPR011009	GO:0004672; GO:0005524; GO:0006468
	TraesCS6A01G041200	PF00069: Protein kinase domain; PF00400: WD domain, G-beta repeat	IPR000719: Protein kinase domain; IPR001680: WD40 repeat; IPR008271: Serine/threonine-protein kinase, active site; IPR008962: PapD-like; IPR011009: Protein kinase-like domain; IPR013783: Immunoglobulin-like fold; IPR015943: WD40/YVTN repeat-like-containing domain; IPR017441: Protein kinase, ATP binding site; IPR017986: WD40-repeat-containing domain	GO:0004672 MF: protein kinase activity;GO:0005515 MF: protein binding;GO:0005524 MF: ATP binding;GO:0006468 BP: protein phosphorylation	PF00069; PF00400	IPR000719; IPR001680; IPR008271; IPR008962; IPR011009; IPR013783; IPR015943; IPR017441; IPR017986	GO:0004672; GO:0005515; GO:0005524; GO:0006468
	TraesCS6A01G041300	PF00854: POT family	IPR000109: Proton-dependent oligopeptide transporter family; IPR020846: Major facilitator superfamily domain	GO:0005215 MF: transporter activity;GO:0006810 BP: transport;GO:0016020 CC: membrane	PF00854	IPR000109; IPR020846	GO:0005215; GO:0006810; GO:0016020
	TraesCS6A01G041400	PF04195: Putative gypsy type transposon	IPR007321: Transposase (putative), gypsy type		PF04195	IPR007321
	TraesCS6A01G041500	PF10914: Protein of unknown function (DUF2781)	IPR016964: Transmembrane protein 97; IPR033118: EXPERA domain		PF10914	IPR016964; IPR033118
	TraesCS6A01G041600
	TraesCS6A01G041700	PF00199: Catalase; PF06628: Catalase-related immune-responsive	IPR002226: Catalase haem-binding site; IPR010582: Catalase immune-responsive domain; IPR011614: Catalase core domain; IPR018028: Catalase, mono-functional, haem-containing; IPR020835: Catalase-like domain; IPR024708: Catalase active site; IPR024711: Catalase, mono-functional, haem-containing, clades 1 and 3	GO:0004096 MF: catalase activity;GO:0006979 BP: response to oxidative stress;GO:0020037 MF: heme binding;GO:0055114 BP: oxidation-reduction process	PF00199; PF06628	IPR002226; IPR010582; IPR011614; IPR018028; IPR020835; IPR024708; IPR024711	GO:0004096; GO:0006979; GO:0020037; GO:0055114
	TraesCS6A01G041800	PF14226: non-haem dioxygenase in morphine synthesis N-terminal; PF03171: 2OG-Fe(II) oxygenase superfamily	IPR005123: Oxoglutarate/iron-dependent dioxygenase; IPR026992: Non-haem dioxygenase N-terminal domain; IPR027443: Isopenicillin N synthase-like	GO:0016491 MF: oxidoreductase activity;GO:0055114 BP: oxidation-reduction process	PF14226; PF03171	IPR005123; IPR026992; IPR027443	GO:0016491; GO:0055114
	TraesCS6A01G043800	PF00098: Zinc knuckle	IPR001878: Zinc finger, CCHC-type	GO:0003676 MF: nucleic acid binding;GO:0008270 MF: zinc ion binding	PF00098	IPR001878	GO:0003676; GO:0008270
	TraesCS6A01G043900	PF13947: Wall-associated receptor kinase galacturonan-binding; PF07645: Calcium-binding EGF domain; PF07714: Protein tyrosine kinase	IPR000152: EGF-type aspartate/asparagine hydroxylation site; IPR000719: Protein kinase domain; IPR000742: EGF-like domain; IPR001245: Serine-threonine/tyrosine-protein kinase, catalytic domain; IPR001881: EGF-like calcium-binding domain; IPR008271: Serine/threonine-protein kinase, active site; IPR011009: Protein kinase-like domain; IPR017441: Protein kinase, ATP binding site; IPR018097: EGF-like …	GO:0004672 MF: protein kinase activity;GO:0005509 MF: calcium ion binding;GO:0005515 MF: protein binding;GO:0005524 MF: ATP binding;GO:0006468 BP: protein phosphorylation;GO:0030247 MF: polysaccharide binding	PF13947; PF07645; PF07714	IPR000152; IPR000719; IPR000742; IPR001245; IPR001881; IPR008271; IPR011009; IPR017441; IPR018097; IPR025287	GO:0004672; GO:0005509; GO:0005515; GO:0005524; GO:0006468; GO:0030247
	TraesCS6A01G044000	PF00560: Leucine Rich Repeat	IPR001611: Leucine-rich repeat; IPR003591: Leucine-rich repeat, typical subtype; IPR032675: Leucine-rich repeat domain, L domain-like	GO:0005515 MF: protein binding	PF00560	IPR001611; IPR003591; IPR032675	GO:0005515
	TraesCS6A01G044100	PF08263: Leucine rich repeat N-terminal domain; PF13855: Leucine rich repeat	IPR001611: Leucine-rich repeat; IPR013210: Leucine-rich repeat-containing N-terminal, plant-type; IPR032675: Leucine-rich repeat domain, L domain-like	GO:0005515 MF: protein binding	PF08263; PF13855	IPR001611; IPR013210; IPR032675	GO:0005515
	TraesCS6A01G044200	PF13855: Leucine rich repeat	IPR001611: Leucine-rich repeat; IPR003591: Leucine-rich repeat, typical subtype; IPR032675: Leucine-rich repeat domain, L domain-like	GO:0005515 MF: protein binding	PF13855	IPR001611; IPR003591; IPR032675	GO:0005515
	TraesCS6A01G044300	PF00560: Leucine Rich Repeat; PF13516: Leucine Rich repeat	IPR001611: Leucine-rich repeat; IPR003591: Leucine-rich repeat, typical subtype; IPR032675: Leucine-rich repeat domain, L domain-like	GO:0005515 MF: protein binding	PF00560; PF13516	IPR001611; IPR003591; IPR032675	GO:0005515
	TraesCS6A01G044400	PF07744: SPOC domain	IPR012921: Spen paralogue and orthologue SPOC, C-terminal		PF07744	IPR012921
	TraesCS6A01G044500	PF00646: F-box domain	IPR001810: F-box domain; IPR032675: Leucine-rich repeat domain, L domain-like	GO:0005515 MF: protein binding	PF00646	IPR001810; IPR032675	GO:0005515
	TraesCS6A01G044600
	TraesCS6A01G044700	PF13855: Leucine rich repeat; PF00560: Leucine Rich Repeat; PF13516: Leucine Rich repeat; PF00069: Protein kinase domain	IPR000719: Protein kinase domain; IPR001611: Leucine-rich repeat; IPR003591: Leucine-rich repeat, typical subtype; IPR008271: Serine/threonine-protein kinase, active site; IPR011009: Protein kinase-like domain; IPR017441: Protein kinase, ATP binding site; IPR032675: Leucine-rich repeat domain, L domain-like	GO:0004672 MF: protein kinase activity;GO:0005515 MF: protein binding;GO:0005524 MF: ATP binding;GO:0006468 BP: protein phosphorylation	PF13855; PF00560; PF13516; PF00069	IPR000719; IPR001611; IPR003591; IPR008271; IPR011009; IPR017441; IPR032675	GO:0004672; GO:0005515; GO:0005524; GO:0006468
	TraesCS6A01G044800	PF00931: NB-ARC domain	IPR002182: NB-ARC; IPR011991: Winged helix-turn-helix DNA-binding domain; IPR027417: P-loop containing nucleoside triphosphate hydrolase	GO:0043531 MF: ADP binding	PF00931	IPR002182; IPR011991; IPR027417	GO:0043531
	TraesCS6A01G044900	PF00872: Transposase, Mutator family; PF04434: SWIM zinc finger	IPR001207: Transposase, mutator type; IPR006564: Zinc finger, PMZ-type; IPR007527: Zinc finger, SWIM-type	GO:0003677 MF: DNA binding;GO:0004803 MF: transposase activity;GO:0006313 BP: transposition, DNA-mediated;GO:0008270 MF: zinc ion binding	PF00872; PF04434	IPR001207; IPR006564; IPR007527	GO:0003677; GO:0004803; GO:0006313; GO:0008270
	TraesCS6A01G045000	PF01657: Salt stress response/antifungal	IPR002902: Gnk2-homologous domain		PF01657	IPR002902
	TraesCS6A01G045200	PF00106: short chain dehydrogenase	IPR002347: Short-chain dehydrogenase/reductase SDR; IPR016040: NAD(P)-binding domain		PF00106	IPR002347; IPR016040
	TraesCS6A01G045300	PF13460: NAD(P)H-binding	IPR016040: NAD(P)-binding domain		PF13460	IPR016040
	TraesCS6A01G045400	PF08263: Leucine rich repeat N-terminal domain; PF00560: Leucine Rich Repeat; PF13855: Leucine rich repeat; PF13516: Leucine Rich repeat	IPR001611: Leucine-rich repeat; IPR003591: Leucine-rich repeat, typical subtype; IPR013210: Leucine-rich repeat-containing N-terminal, plant-type; IPR032675: Leucine-rich repeat domain, L domain-like	GO:0005515 MF: protein binding	PF08263; PF00560; PF13855; PF13516	IPR001611; IPR003591; IPR013210; IPR032675	GO:0005515
	TraesCS6A01G045500
	TraesCS6A01G045600
	TraesCS6A01G045700
	TraesCS6A01G045800
	TraesCS6A01G045900	PF00651: BTB/POZ domain	IPR000210: BTB/POZ domain; IPR011333: SKP1/BTB/POZ domain	GO:0005515 MF: protein binding	PF00651	IPR000210; IPR011333	GO:0005515
	TraesCS6A01G046000	PF08387: FBD	IPR001810: F-box domain; IPR006566: FBD domain; IPR032675: Leucine-rich repeat domain, L domain-like	GO:0005515 MF: protein binding	PF08387	IPR001810; IPR006566; IPR032675	GO:0005515
	TraesCS6A01G046100	PF00651: BTB/POZ domain	IPR000210: BTB/POZ domain; IPR011333: SKP1/BTB/POZ domain	GO:0005515 MF: protein binding	PF00651	IPR000210; IPR011333	GO:0005515
	TraesCS6A01G046200	PF08387: FBD	IPR001810: F-box domain; IPR006566: FBD domain; IPR032675: Leucine-rich repeat domain, L domain-like	GO:0005515 MF: protein binding	PF08387	IPR001810; IPR006566; IPR032675	GO:0005515
	TraesCS6A01G046300
	TraesCS6A01G046400	PF03763: Remorin, C-terminal region	IPR005516: Remorin, C-terminal		PF03763	IPR005516
	TraesCS6A01G046500	PF03874: RNA polymerase Rpb4	IPR005574: RNA polymerase II, Rpb4; IPR006590: RNA polymerase II, Rpb4, core; IPR010997: HRDC-like	GO:0000166 MF: nucleotide binding;GO:0003824 MF: catalytic activity;GO:0003899 MF: DNA-directed 5'-3' RNA polymerase activity;GO:0006351 BP: transcription, DNA-templated;GO:0044237 BP: cellular metabolic process	PF03874	IPR005574; IPR006590; IPR010997	GO:0000166; GO:0003824; GO:0003899; GO:0006351; GO:0044237
	TraesCS6A01G046600		IPR011991: Winged helix-turn-helix DNA-binding domain; IPR032675: Leucine-rich repeat domain, L domain-like			IPR011991; IPR032675
	TraesCS6A01G046700	PF03637: Mob1/phocein family	IPR005301: MOB kinase activator family		PF03637	IPR005301
	TraesCS6A01G046800	PF03637: Mob1/phocein family	IPR005301: MOB kinase activator family		PF03637	IPR005301
	TraesCS6A01G046900	PF09353: Domain of unknown function (DUF1995)	IPR018962: Domain of unknown function DUF1995		PF09353	IPR018962
	TraesCS6A01G047000
	TraesCS6A01G047100	PF00117: Glutamine amidotransferase class-I; PF00958: GMP synthase C terminal domain	IPR001674: GMP synthase, C-terminal; IPR014729: Rossmann-like alpha/beta/alpha sandwich fold; IPR017926: Glutamine amidotransferase; IPR025777: GMP synthetase ATP pyrophosphatase domain; IPR029062: Class I glutamine amidotransferase-like	GO:0003922 MF: GMP synthase (glutamine-hydrolyzing) activity;GO:0005524 MF: ATP binding;GO:0006164 BP: purine nucleotide biosynthetic process;GO:0006177 BP: GMP biosynthetic process;GO:0016462 MF: pyrophosphatase activity	PF00117; PF00958	IPR001674; IPR014729; IPR017926; IPR025777; IPR029062	GO:0003922; GO:0005524; GO:0006164; GO:0006177; GO:0016462
	TraesCS6A01G047200	PF00141: Peroxidase	IPR000823: Plant peroxidase; IPR002016: Haem peroxidase, plant/fungal/bacterial; IPR010255: Haem peroxidase; IPR019793: Peroxidases heam-ligand binding site; IPR019794: Peroxidase, active site	GO:0004601 MF: peroxidase activity;GO:0006979 BP: response to oxidative stress;GO:0020037 MF: heme binding;GO:0055114 BP: oxidation-reduction process	PF00141	IPR000823; IPR002016; IPR010255; IPR019793; IPR019794	GO:0004601; GO:0006979; GO:0020037; GO:0055114
	TraesCS6A01G047300	PF00141: Peroxidase	IPR000823: Plant peroxidase; IPR002016: Haem peroxidase, plant/fungal/bacterial; IPR010255: Haem peroxidase; IPR019793: Peroxidases heam-ligand binding site; IPR019794: Peroxidase, active site	GO:0004601 MF: peroxidase activity;GO:0006979 BP: response to oxidative stress;GO:0020037 MF: heme binding;GO:0055114 BP: oxidation-reduction process	PF00141	IPR000823; IPR002016; IPR010255; IPR019793; IPR019794	GO:0004601; GO:0006979; GO:0020037; GO:0055114
	TraesCS6A01G047400	PF00141: Peroxidase	IPR000823: Plant peroxidase; IPR002016: Haem peroxidase, plant/fungal/bacterial; IPR010255: Haem peroxidase; IPR019793: Peroxidases heam-ligand binding site; IPR019794: Peroxidase, active site	GO:0004601 MF: peroxidase activity;GO:0006979 BP: response to oxidative stress;GO:0020037 MF: heme binding;GO:0055114 BP: oxidation-reduction process	PF00141	IPR000823; IPR002016; IPR010255; IPR019793; IPR019794	GO:0004601; GO:0006979; GO:0020037; GO:0055114
	TraesCS6A01G047500	PF00141: Peroxidase	IPR000823: Plant peroxidase; IPR002016: Haem peroxidase, plant/fungal/bacterial; IPR010255: Haem peroxidase; IPR019793: Peroxidases heam-ligand binding site; IPR019794: Peroxidase, active site	GO:0004601 MF: peroxidase activity;GO:0006979 BP: response to oxidative stress;GO:0020037 MF: heme binding;GO:0055114 BP: oxidation-reduction process	PF00141	IPR000823; IPR002016; IPR010255; IPR019793; IPR019794	GO:0004601; GO:0006979; GO:0020037; GO:0055114
	TraesCS6A01G047600	PF00141: Peroxidase	IPR000823: Plant peroxidase; IPR002016: Haem peroxidase, plant/fungal/bacterial; IPR010255: Haem peroxidase; IPR019793: Peroxidases heam-ligand binding site; IPR019794: Peroxidase, active site	GO:0004601 MF: peroxidase activity;GO:0006979 BP: response to oxidative stress;GO:0020037 MF: heme binding;GO:0055114 BP: oxidation-reduction process	PF00141	IPR000823; IPR002016; IPR010255; IPR019793; IPR019794	GO:0004601; GO:0006979; GO:0020037; GO:0055114
	TraesCS6A01G047700	PF11938: TLR4 regulator and MIR-interacting MSAP	IPR021852: Domain of unknown function DUF3456		PF11938	IPR021852
	TraesCS6A01G047800		IPR001810: F-box domain	GO:0005515 MF: protein binding		IPR001810	GO:0005515
	TraesCS6A01G047900	PF01294: Ribosomal protein L13e	IPR001380: Ribosomal protein L13e; IPR018256: Ribosomal protein L13e, conserved site	GO:0003735 MF: structural constituent of ribosome;GO:0005622 CC: intracellular;GO:0005840 CC: ribosome;GO:0006412 BP: translation	PF01294	IPR001380; IPR018256	GO:0003735; GO:0005622; GO:0005840; GO:0006412
	TraesCS6A01G048000
	TraesCS6A01G048100	PF04258: Signal peptide peptidase	IPR006639: Presenilin/signal peptide peptidase; IPR007369: Peptidase A22B, signal peptide peptidase	GO:0004190 MF: aspartic-type endopeptidase activity;GO:0016021 CC: integral component of membrane	PF04258	IPR006639; IPR007369	GO:0004190; GO:0016021
	TraesCS6A01G048200	PF00332: Glycosyl hydrolases family 17; PF07983: X8 domain	IPR000490: Glycoside hydrolase family 17; IPR012946: X8 domain; IPR017853: Glycoside hydrolase superfamily	GO:0004553 MF: hydrolase activity, hydrolyzing O-glycosyl compounds;GO:0005975 BP: carbohydrate metabolic process	PF00332; PF07983	IPR000490; IPR012946; IPR017853	GO:0004553; GO:0005975
	TraesCS6A01G048300	PF13041: PPR repeat family; PF01535: PPR repeat	IPR002885: Pentatricopeptide repeat; IPR011990: Tetratricopeptide-like helical domain	GO:0005515 MF: protein binding	PF13041; PF01535	IPR002885; IPR011990	GO:0005515
	TraesCS6A01G048400		IPR001810: F-box domain	GO:0005515 MF: protein binding		IPR001810	GO:0005515
	TraesCS6A01G048500	PF08387: FBD	IPR001810: F-box domain; IPR006566: FBD domain; IPR032675: Leucine-rich repeat domain, L domain-like	GO:0005515 MF: protein binding	PF08387	IPR001810; IPR006566; IPR032675	GO:0005515
	TraesCS6A01G048600	PF08847: Domain of unknown function (DUF1817)	IPR014946: Protein chlororespiratory reduction 6		PF08847	IPR014946
	TraesCS6A01G048700	PF01094: Receptor family ligand binding region; PF00497: Bacterial extracellular solute-binding proteins, family 3; PF00060: Ligand-gated ion channel	IPR001320: Ionotropic glutamate receptor; IPR001638: Solute-binding protein family 3/N-terminal domain of MltF; IPR001828: Receptor, ligand binding region; IPR017103: Ionotropic glutamate receptor, plant; IPR028082: Periplasmic binding protein-like I	GO:0004970 MF: ionotropic glutamate receptor activity;GO:0016020 CC: membrane	PF01094; PF00497; PF00060	IPR001320; IPR001638; IPR001828; IPR017103; IPR028082	GO:0004970; GO:0016020
	TraesCS6A01G048800	PF01094: Receptor family ligand binding region; PF00497: Bacterial extracellular solute-binding proteins, family 3; PF00060: Ligand-gated ion channel	IPR001320: Ionotropic glutamate receptor; IPR001638: Solute-binding protein family 3/N-terminal domain of MltF; IPR001828: Receptor, ligand binding region; IPR017103: Ionotropic glutamate receptor, plant; IPR028082: Periplasmic binding protein-like I	GO:0004970 MF: ionotropic glutamate receptor activity;GO:0016020 CC: membrane	PF01094; PF00497; PF00060	IPR001320; IPR001638; IPR001828; IPR017103; IPR028082	GO:0004970; GO:0016020
	TraesCS6A01G048900	PF00234: Protease inhibitor/seed storage/LTP family	IPR001954: Gliadin/LMW glutenin; IPR016140: Bifunctional inhibitor/plant lipid transfer protein/seed storage helical domain	GO:0045735 MF: nutrient reservoir activity	PF00234	IPR001954; IPR016140	GO:0045735
	TraesCS6A01G049000	PF01094: Receptor family ligand binding region; PF00497: Bacterial extracellular solute-binding proteins, family 3; PF00060: Ligand-gated ion channel	IPR001320: Ionotropic glutamate receptor; IPR001638: Solute-binding protein family 3/N-terminal domain of MltF; IPR001828: Receptor, ligand binding region; IPR017103: Ionotropic glutamate receptor, plant; IPR028082: Periplasmic binding protein-like I	GO:0004970 MF: ionotropic glutamate receptor activity;GO:0016020 CC: membrane	PF01094; PF00497; PF00060	IPR001320; IPR001638; IPR001828; IPR017103; IPR028082	GO:0004970; GO:0016020
	TraesCS6A01G049100	PF00234: Protease inhibitor/seed storage/LTP family	IPR001954: Gliadin/LMW glutenin; IPR016140: Bifunctional inhibitor/plant lipid transfer protein/seed storage helical domain	GO:0045735 MF: nutrient reservoir activity	PF00234	IPR001954; IPR016140	GO:0045735
	TraesCS6A01G049200	PF00234: Protease inhibitor/seed storage/LTP family	IPR001954: Gliadin/LMW glutenin; IPR016140: Bifunctional inhibitor/plant lipid transfer protein/seed storage helical domain	GO:0045735 MF: nutrient reservoir activity	PF00234	IPR001954; IPR016140	GO:0045735
	TraesCS6A01G049300	PF02892: BED zinc finger; PF14372: Domain of unknown function (DUF4413); PF05699: hAT family C-terminal dimerisation region	IPR003656: Zinc finger, BED-type; IPR008906: HAT, C-terminal dimerisation domain; IPR011989: Armadillo-like helical; IPR012337: Ribonuclease H-like domain; IPR013087: Zinc finger C2H2-type; IPR025525: hAT-like transposase, RNase-H fold	GO:0003676 MF: nucleic acid binding;GO:0003677 MF: DNA binding;GO:0046983 MF: protein dimerization activity	PF02892; PF14372; PF05699	IPR003656; IPR008906; IPR011989; IPR012337; IPR013087; IPR025525	GO:0003676; GO:0003677; GO:0046983
	TraesCS6A01G049400	PF00234: Protease inhibitor/seed storage/LTP family	IPR001954: Gliadin/LMW glutenin; IPR016140: Bifunctional inhibitor/plant lipid transfer protein/seed storage helical domain	GO:0045735 MF: nutrient reservoir activity	PF00234	IPR001954; IPR016140	GO:0045735
	TraesCS6A01G049500	PF13016: Cys-rich Gliadin N-terminal	IPR001954: Gliadin/LMW glutenin; IPR016140: Bifunctional inhibitor/plant lipid transfer protein/seed storage helical domain	GO:0045735 MF: nutrient reservoir activity	PF13016	IPR001954; IPR016140	GO:0045735
	TraesCS6A01G049600	PF00234: Protease inhibitor/seed storage/LTP family	IPR001954: Gliadin/LMW glutenin; IPR016140: Bifunctional inhibitor/plant lipid transfer protein/seed storage helical domain	GO:0045735 MF: nutrient reservoir activity	PF00234	IPR001954; IPR016140	GO:0045735
	TraesCS6A01G049700	PF00234: Protease inhibitor/seed storage/LTP family	IPR001954: Gliadin/LMW glutenin; IPR016140: Bifunctional inhibitor/plant lipid transfer protein/seed storage helical domain	GO:0045735 MF: nutrient reservoir activity	PF00234	IPR001954; IPR016140	GO:0045735
	TraesCS6A01G049800	PF00234: Protease inhibitor/seed storage/LTP family	IPR001954: Gliadin/LMW glutenin; IPR016140: Bifunctional inhibitor/plant lipid transfer protein/seed storage helical domain	GO:0045735 MF: nutrient reservoir activity	PF00234	IPR001954; IPR016140	GO:0045735
	TraesCS6A01G049900	PF01094: Receptor family ligand binding region; PF00497: Bacterial extracellular solute-binding proteins, family 3; PF00060: Ligand-gated ion channel	IPR001320: Ionotropic glutamate receptor; IPR001638: Solute-binding protein family 3/N-terminal domain of MltF; IPR001828: Receptor, ligand binding region; IPR017103: Ionotropic glutamate receptor, plant; IPR028082: Periplasmic binding protein-like I	GO:0004970 MF: ionotropic glutamate receptor activity;GO:0016020 CC: membrane	PF01094; PF00497; PF00060	IPR001320; IPR001638; IPR001828; IPR017103; IPR028082	GO:0004970; GO:0016020
	TraesCS6A01G050000
	TraesCS6A01G050100	PF01704: UTP--glucose-1-phosphate uridylyltransferase	IPR002618: UDPGP family; IPR016267: UTP--glucose-1-phosphate uridylyltransferase; IPR029044: Nucleotide-diphospho-sugar transferases	GO:0003983 MF: UTP:glucose-1-phosphate uridylyltransferase activity;GO:0006011 BP: UDP-glucose metabolic process;GO:0008152 BP: metabolic process;GO:0070569 MF: uridylyltransferase activity	PF01704	IPR002618; IPR016267; IPR029044	GO:0003983; GO:0006011; GO:0008152; GO:0070569
	TraesCS6A01G050200	PF04106: Autophagy protein Apg5	IPR007239: Autophagy-related protein 5	GO:0005737 CC: cytoplasm;GO:0006914 BP: autophagy	PF04106	IPR007239	GO:0005737; GO:0006914
	TraesCS6A01G050300	PF04106: Autophagy protein Apg5	IPR007239: Autophagy-related protein 5	GO:0005737 CC: cytoplasm;GO:0006914 BP: autophagy	PF04106	IPR007239	GO:0005737; GO:0006914
	TraesCS6A01G050400	PF14416: PMR5 N terminal Domain; PF13839: GDSL/SGNH-like Acyl-Esterase family found in Pmr5 and Cas1p	IPR025846: PMR5 N-terminal domain; IPR026057: PC-Esterase		PF14416; PF13839	IPR025846; IPR026057
	TraesCS6A01G050500	PF14416: PMR5 N terminal Domain; PF13839: GDSL/SGNH-like Acyl-Esterase family found in Pmr5 and Cas1p	IPR025846: PMR5 N-terminal domain; IPR026057: PC-Esterase		PF14416; PF13839	IPR025846; IPR026057
	TraesCS6A01G050600
	TraesCS6A01G050700
	TraesCS6A01G050800	PF13639: Ring finger domain	IPR001841: Zinc finger, RING-type; IPR013083: Zinc finger, RING/FYVE/PHD-type	GO:0005515 MF: protein binding;GO:0008270 MF: zinc ion binding	PF13639	IPR001841; IPR013083	GO:0005515; GO:0008270
	TraesCS6A01G050900	PF03080: Domain of unknown function (DUF239)	IPR004314: Neprosin		PF03080	IPR004314
	TraesCS6A01G051000	PF12937: F-box-like	IPR001810: F-box domain; IPR032675: Leucine-rich repeat domain, L domain-like	GO:0005515 MF: protein binding	PF12937	IPR001810; IPR032675	GO:0005515
	TraesCS6A01G051100
	TraesCS6A01G051200	PF00201: UDP-glucoronosyl and UDP-glucosyl transferase	IPR002213: UDP-glucuronosyl/UDP-glucosyltransferase	GO:0008152 BP: metabolic process;GO:0016758 MF: transferase activity, transferring hexosyl groups	PF00201	IPR002213	GO:0008152; GO:0016758
	TraesCS6A01G051300	PF00201: UDP-glucoronosyl and UDP-glucosyl transferase	IPR002213: UDP-glucuronosyl/UDP-glucosyltransferase	GO:0008152 BP: metabolic process;GO:0016758 MF: transferase activity, transferring hexosyl groups	PF00201	IPR002213	GO:0008152; GO:0016758
	TraesCS6A01G051400	PF13812: Pentatricopeptide repeat domain	IPR002885: Pentatricopeptide repeat; IPR011990: Tetratricopeptide-like helical domain	GO:0005515 MF: protein binding	PF13812	IPR002885; IPR011990	GO:0005515
	TraesCS6A01G051500	PF00657: GDSL-like Lipase/Acylhydrolase	IPR001087: GDSL lipase/esterase; IPR013830: SGNH hydrolase-type esterase domain	GO:0016788 MF: hydrolase activity, acting on ester bonds	PF00657	IPR001087; IPR013830	GO:0016788
	TraesCS6A01G051600	PF07714: Protein tyrosine kinase	IPR000719: Protein kinase domain; IPR001245: Serine-threonine/tyrosine-protein kinase, catalytic domain; IPR011009: Protein kinase-like domain	GO:0004672 MF: protein kinase activity;GO:0005524 MF: ATP binding;GO:0006468 BP: protein phosphorylation	PF07714	IPR000719; IPR001245; IPR011009	GO:0004672; GO:0005524; GO:0006468
	TraesCS6A01G051700	PF02365: No apical meristem (NAM) protein	IPR003441: NAC domain	GO:0003677 MF: DNA binding;GO:0006355 BP: regulation of transcription, DNA-templated	PF02365	IPR003441	GO:0003677; GO:0006355
	TraesCS6A01G051800
	TraesCS6A01G051900	PF00931: NB-ARC domain; PF13359: DDE superfamily endonuclease	IPR002182: NB-ARC; IPR011991: Winged helix-turn-helix DNA-binding domain; IPR027417: P-loop containing nucleoside triphosphate hydrolase; IPR027806: Harbinger transposase-derived nuclease domain; IPR032675: Leucine-rich repeat domain, L domain-like	GO:0043531 MF: ADP binding	PF00931; PF13359	IPR002182; IPR011991; IPR027417; IPR027806; IPR032675	GO:0043531
	TraesCS6A01G052000	PF01535: PPR repeat; PF13041: PPR repeat family	IPR002885: Pentatricopeptide repeat; IPR011990: Tetratricopeptide-like helical domain	GO:0005515 MF: protein binding	PF01535; PF13041	IPR002885; IPR011990	GO:0005515
	TraesCS6A01G052100	PF07714: Protein tyrosine kinase	IPR000719: Protein kinase domain; IPR001245: Serine-threonine/tyrosine-protein kinase, catalytic domain; IPR008271: Serine/threonine-protein kinase, active site; IPR011009: Protein kinase-like domain; IPR017441: Protein kinase, ATP binding site	GO:0004672 MF: protein kinase activity;GO:0005524 MF: ATP binding;GO:0006468 BP: protein phosphorylation	PF07714	IPR000719; IPR001245; IPR008271; IPR011009; IPR017441	GO:0004672; GO:0005524; GO:0006468
	TraesCS6A01G052200	PF00931: NB-ARC domain; PF13359: DDE superfamily endonuclease	IPR002182: NB-ARC; IPR003591: Leucine-rich repeat, typical subtype; IPR011991: Winged helix-turn-helix DNA-binding domain; IPR027417: P-loop containing nucleoside triphosphate hydrolase; IPR027806: Harbinger transposase-derived nuclease domain; IPR032675: Leucine-rich repeat domain, L domain-like	GO:0043531 MF: ADP binding	PF00931; PF13359	IPR002182; IPR003591; IPR011991; IPR027417; IPR027806; IPR032675	GO:0043531
	TraesCS6A01G052300	PF13359: DDE superfamily endonuclease	IPR027806: Harbinger transposase-derived nuclease domain; IPR032675: Leucine-rich repeat domain, L domain-like		PF13359	IPR027806; IPR032675
	TraesCS6A01G052400	PF00931: NB-ARC domain	IPR002182: NB-ARC; IPR003591: Leucine-rich repeat, typical subtype; IPR011991: Winged helix-turn-helix DNA-binding domain; IPR027417: P-loop containing nucleoside triphosphate hydrolase; IPR032675: Leucine-rich repeat domain, L domain-like	GO:0043531 MF: ADP binding	PF00931	IPR002182; IPR003591; IPR011991; IPR027417; IPR032675	GO:0043531
	TraesCS6A01G052500	PF00931: NB-ARC domain; PF13359: DDE superfamily endonuclease	IPR002182: NB-ARC; IPR003591: Leucine-rich repeat, typical subtype; IPR011991: Winged helix-turn-helix DNA-binding domain; IPR027417: P-loop containing nucleoside triphosphate hydrolase; IPR027806: Harbinger transposase-derived nuclease domain; IPR032675: Leucine-rich repeat domain, L domain-like	GO:0043531 MF: ADP binding	PF00931; PF13359	IPR002182; IPR003591; IPR011991; IPR027417; IPR027806; IPR032675	GO:0043531
	TraesCS6A01G052600	PF13456: Reverse transcriptase-like	IPR012337: Ribonuclease H-like domain	GO:0003676 MF: nucleic acid binding	PF13456	IPR012337	GO:0003676
	TraesCS6A01G052700		IPR001810: F-box domain; IPR032675: Leucine-rich repeat domain, L domain-like	GO:0005515 MF: protein binding		IPR001810; IPR032675	GO:0005515
	TraesCS6A01G052800	PF00141: Peroxidase	IPR000823: Plant peroxidase; IPR002016: Haem peroxidase, plant/fungal/bacterial; IPR010255: Haem peroxidase; IPR019793: Peroxidases heam-ligand binding site; IPR019794: Peroxidase, active site	GO:0004601 MF: peroxidase activity;GO:0006979 BP: response to oxidative stress;GO:0020037 MF: heme binding;GO:0055114 BP: oxidation-reduction process	PF00141	IPR000823; IPR002016; IPR010255; IPR019793; IPR019794	GO:0004601; GO:0006979; GO:0020037; GO:0055114
	TraesCS6A01G052900	PF07500: Transcription factor S-II (TFIIS), central domain; PF07744: SPOC domain	IPR003618: Transcription elongation factor S-II, central domain; IPR012921: Spen paralogue and orthologue SPOC, C-terminal	GO:0006351 BP: transcription, DNA-templated	PF07500; PF07744	IPR003618; IPR012921	GO:0006351
	TraesCS6A01G053000
	TraesCS6A01G053100	PF00777: Glycosyltransferase family 29 (sialyltransferase)	IPR001675: Glycosyl transferase family 29	GO:0006486 BP: protein glycosylation;GO:0008373 MF: sialyltransferase activity	PF00777	IPR001675	GO:0006486; GO:0008373
	TraesCS6A01G053200
	TraesCS6A01G053300
	TraesCS6A01G053400
	TraesCS6A01G053500
	TraesCS6A01G053600
	TraesCS6A01G053700	PF03195: Protein of unknown function DUF260	IPR004883: Lateral organ boundaries, LOB		PF03195	IPR004883
	TraesCS6A01G053800	PF03479: Domain of unknown function (DUF296)	IPR005175: PPC domain; IPR014476: AT-hook motif nuclear-localised protein		PF03479	IPR005175; IPR014476
	TraesCS6A01G053900	PF02421: Ferrous iron transport protein B; PF06858: Nucleolar GTP-binding protein 1 (NOG1)	IPR006073: GTP binding domain; IPR010674: Nucleolar GTP-binding protein 1, Rossman-fold domain; IPR027417: P-loop containing nucleoside triphosphate hydrolase; IPR030389: FeoB-type guanine nucleotide-binding (G) domain	GO:0005525 MF: GTP binding	PF02421; PF06858	IPR006073; IPR010674; IPR027417; IPR030389	GO:0005525
	TraesCS6A01G054000	PF00139: Legume lectin domain; PF00069: Protein kinase domain	IPR000719: Protein kinase domain; IPR001220: Legume lectin domain; IPR008271: Serine/threonine-protein kinase, active site; IPR011009: Protein kinase-like domain; IPR013320: Concanavalin A-like lectin/glucanase domain; IPR017441: Protein kinase, ATP binding site; IPR019825: Legume lectin, beta chain, Mn/Ca-binding site	GO:0004672 MF: protein kinase activity;GO:0005524 MF: ATP binding;GO:0006468 BP: protein phosphorylation;GO:0030246 MF: carbohydrate binding	PF00139; PF00069	IPR000719; IPR001220; IPR008271; IPR011009; IPR013320; IPR017441; IPR019825	GO:0004672; GO:0005524; GO:0006468; GO:0030246
	TraesCS6A01G054100	PF12937: F-box-like	IPR001810: F-box domain	GO:0005515 MF: protein binding	PF12937	IPR001810	GO:0005515
	TraesCS6A01G054200
	TraesCS6A01G054300	PF12937: F-box-like	IPR001810: F-box domain	GO:0005515 MF: protein binding	PF12937	IPR001810	GO:0005515
	TraesCS6A01G054400
	TraesCS6A01G054500	PF13947: Wall-associated receptor kinase galacturonan-binding; PF07645: Calcium-binding EGF domain; PF07714: Protein tyrosine kinase	IPR000719: Protein kinase domain; IPR000742: EGF-like domain; IPR001245: Serine-threonine/tyrosine-protein kinase, catalytic domain; IPR001881: EGF-like calcium-binding domain; IPR008271: Serine/threonine-protein kinase, active site; IPR009030: Growth factor receptor cysteine-rich domain; IPR011009: Protein kinase-like domain; IPR017441: Protein kinase, ATP binding site; IPR025287: Wall-associate…	GO:0004672 MF: protein kinase activity;GO:0005509 MF: calcium ion binding;GO:0005515 MF: protein binding;GO:0005524 MF: ATP binding;GO:0006468 BP: protein phosphorylation;GO:0030247 MF: polysaccharide binding	PF13947; PF07645; PF07714	IPR000719; IPR000742; IPR001245; IPR001881; IPR008271; IPR009030; IPR011009; IPR017441; IPR025287	GO:0004672; GO:0005509; GO:0005515; GO:0005524; GO:0006468; GO:0030247
	TraesCS6A01G054600	PF00931: NB-ARC domain	IPR002182: NB-ARC; IPR011991: Winged helix-turn-helix DNA-binding domain; IPR027417: P-loop containing nucleoside triphosphate hydrolase	GO:0043531 MF: ADP binding	PF00931	IPR002182; IPR011991; IPR027417	GO:0043531
	TraesCS6A01G054700
	TraesCS6A01G054800
	TraesCS6A01G054900
	TraesCS6A01G055000	PF15511: Centromere kinetochore component CENP-T histone fold	IPR001951: Histone H4; IPR009072: Histone-fold; IPR019809: Histone H4, conserved site	GO:0000786 CC: nucleosome;GO:0003677 MF: DNA binding;GO:0005634 CC: nucleus;GO:0006334 BP: nucleosome assembly;GO:0046982 MF: protein heterodimerization activity	PF15511	IPR001951; IPR009072; IPR019809	GO:0000786; GO:0003677; GO:0005634; GO:0006334; GO:0046982
	TraesCS6A01G055100	PF13639: Ring finger domain	IPR001841: Zinc finger, RING-type; IPR013083: Zinc finger, RING/FYVE/PHD-type	GO:0005515 MF: protein binding;GO:0008270 MF: zinc ion binding	PF13639	IPR001841; IPR013083	GO:0005515; GO:0008270
	TraesCS6A01G055200	PF15511: Centromere kinetochore component CENP-T histone fold	IPR001951: Histone H4; IPR009072: Histone-fold; IPR019809: Histone H4, conserved site	GO:0000786 CC: nucleosome;GO:0003677 MF: DNA binding;GO:0005634 CC: nucleus;GO:0006334 BP: nucleosome assembly;GO:0046982 MF: protein heterodimerization activity	PF15511	IPR001951; IPR009072; IPR019809	GO:0000786; GO:0003677; GO:0005634; GO:0006334; GO:0046982
	TraesCS6A01G055300	PF06045: Rhamnogalacturonate lyase family; PF14686: Polysaccharide lyase family 4, domain II; PF14683: Polysaccharide lyase family 4, domain III	IPR008979: Galactose-binding domain-like; IPR010325: Rhamnogalacturonate lyase; IPR011013: Galactose mutarotase-like domain; IPR013784: Carbohydrate-binding-like fold; IPR014718: Glycoside hydrolase-type carbohydrate-binding; IPR029411: Rhamnogalacturonan lyase, domain III; IPR029413: Rhamnogalacturonan lyase, domain II	GO:0003824 MF: catalytic activity;GO:0005975 BP: carbohydrate metabolic process;GO:0030246 MF: carbohydrate binding	PF06045; PF14686; PF14683	IPR008979; IPR010325; IPR011013; IPR013784; IPR014718; IPR029411; IPR029413	GO:0003824; GO:0005975; GO:0030246
	TraesCS6A01G055400	PF15511: Centromere kinetochore component CENP-T histone fold	IPR001951: Histone H4; IPR009072: Histone-fold; IPR019809: Histone H4, conserved site	GO:0000786 CC: nucleosome;GO:0003677 MF: DNA binding;GO:0005634 CC: nucleus;GO:0006334 BP: nucleosome assembly;GO:0046982 MF: protein heterodimerization activity	PF15511	IPR001951; IPR009072; IPR019809	GO:0000786; GO:0003677; GO:0005634; GO:0006334; GO:0046982
	TraesCS6A01G055500
	TraesCS6A01G055600	PF02450: Lecithin:cholesterol acyltransferase	IPR003386: Lecithin:cholesterol/phospholipid:diacylglycerol acyltransferase; IPR029058: Alpha/Beta hydrolase fold	GO:0006629 BP: lipid metabolic process;GO:0008374 MF: O-acyltransferase activity	PF02450	IPR003386; IPR029058	GO:0006629; GO:0008374
	TraesCS6A01G055700	PF14226: non-haem dioxygenase in morphine synthesis N-terminal; PF03171: 2OG-Fe(II) oxygenase superfamily	IPR005123: Oxoglutarate/iron-dependent dioxygenase; IPR026992: Non-haem dioxygenase N-terminal domain; IPR027443: Isopenicillin N synthase-like	GO:0016491 MF: oxidoreductase activity;GO:0055114 BP: oxidation-reduction process	PF14226; PF03171	IPR005123; IPR026992; IPR027443	GO:0016491; GO:0055114
	TraesCS6A01G055800
	TraesCS6A01G055900
	TraesCS6A01G056000	PF12937: F-box-like	IPR001810: F-box domain	GO:0005515 MF: protein binding	PF12937	IPR001810	GO:0005515
	TraesCS6A01G056100
	TraesCS6A01G056200	PF00931: NB-ARC domain	IPR002182: NB-ARC; IPR011991: Winged helix-turn-helix DNA-binding domain; IPR027417: P-loop containing nucleoside triphosphate hydrolase; IPR032675: Leucine-rich repeat domain, L domain-like	GO:0043531 MF: ADP binding	PF00931	IPR002182; IPR011991; IPR027417; IPR032675	GO:0043531
	TraesCS6A01G056300	PF08263: Leucine rich repeat N-terminal domain; PF00069: Protein kinase domain	IPR000719: Protein kinase domain; IPR003591: Leucine-rich repeat, typical subtype; IPR008271: Serine/threonine-protein kinase, active site; IPR011009: Protein kinase-like domain; IPR013210: Leucine-rich repeat-containing N-terminal, plant-type; IPR017441: Protein kinase, ATP binding site; IPR032675: Leucine-rich repeat domain, L domain-like	GO:0004672 MF: protein kinase activity;GO:0005524 MF: ATP binding;GO:0006468 BP: protein phosphorylation	PF08263; PF00069	IPR000719; IPR003591; IPR008271; IPR011009; IPR013210; IPR017441; IPR032675	GO:0004672; GO:0005524; GO:0006468
	TraesCS6A01G056400	PF02519: Auxin responsive protein	IPR003676: Small auxin-up RNA	GO:0009733 BP: response to auxin	PF02519	IPR003676	GO:0009733
	TraesCS6A01G056500	PF00854: POT family	IPR000109: Proton-dependent oligopeptide transporter family; IPR020846: Major facilitator superfamily domain	GO:0005215 MF: transporter activity;GO:0006810 BP: transport;GO:0016020 CC: membrane	PF00854	IPR000109; IPR020846	GO:0005215; GO:0006810; GO:0016020
	TraesCS6A01G056600	PF02519: Auxin responsive protein	IPR003676: Small auxin-up RNA	GO:0009733 BP: response to auxin	PF02519	IPR003676	GO:0009733
	TraesCS6A01G056700	PF00646: F-box domain	IPR001810: F-box domain; IPR017451: F-box associated interaction domain	GO:0005515 MF: protein binding	PF00646	IPR001810; IPR017451	GO:0005515
	TraesCS6A01G056800		IPR032675: Leucine-rich repeat domain, L domain-like			IPR032675
	TraesCS6A01G056900	PF00931: NB-ARC domain	IPR002182: NB-ARC; IPR003593: AAA+ ATPase domain; IPR011991: Winged helix-turn-helix DNA-binding domain; IPR027417: P-loop containing nucleoside triphosphate hydrolase	GO:0043531 MF: ADP binding	PF00931	IPR002182; IPR003593; IPR011991; IPR027417	GO:0043531
	TraesCS6A01G057000	PF12937: F-box-like	IPR001810: F-box domain	GO:0005515 MF: protein binding	PF12937	IPR001810	GO:0005515
	TraesCS6A01G057100	PF00646: F-box domain	IPR001810: F-box domain	GO:0005515 MF: protein binding	PF00646	IPR001810	GO:0005515
	TraesCS6A01G057200	PF12937: F-box-like	IPR001810: F-box domain	GO:0005515 MF: protein binding	PF12937	IPR001810	GO:0005515
	TraesCS6A01G057300
	TraesCS6A01G057400	PF02365: No apical meristem (NAM) protein	IPR003441: NAC domain	GO:0003677 MF: DNA binding;GO:0006355 BP: regulation of transcription, DNA-templated	PF02365	IPR003441	GO:0003677; GO:0006355
	TraesCS6A01G057500		IPR001810: F-box domain	GO:0005515 MF: protein binding		IPR001810	GO:0005515
	TraesCS6A01G057600	PF12937: F-box-like	IPR001810: F-box domain	GO:0005515 MF: protein binding	PF12937	IPR001810	GO:0005515
	TraesCS6A01G057700	PF00013: KH domain	IPR004087: K Homology domain; IPR004088: K Homology domain, type 1	GO:0003676 MF: nucleic acid binding;GO:0003723 MF: RNA binding	PF00013	IPR004087; IPR004088	GO:0003676; GO:0003723
	TraesCS6A01G057800	PF12937: F-box-like	IPR001810: F-box domain	GO:0005515 MF: protein binding	PF12937	IPR001810	GO:0005515
	TraesCS6A01G057900	PF07676: WD40-like Beta Propeller Repeat	IPR011659: WD40-like Beta Propeller		PF07676	IPR011659
	TraesCS6A01G058000	PF02536: mTERF	IPR003690: Transcription termination factor, mitochondrial/chloroplastic	GO:0003690 MF: double-stranded DNA binding;GO:0006355 BP: regulation of transcription, DNA-templated	PF02536	IPR003690	GO:0003690; GO:0006355
	TraesCS6A01G058100	PF00646: F-box domain	IPR001810: F-box domain	GO:0005515 MF: protein binding	PF00646	IPR001810	GO:0005515
	TraesCS6A01G058200	PF00168: C2 domain; PF07002: Copine	IPR000008: C2 domain; IPR002035: von Willebrand factor, type A; IPR010734: Copine	GO:0005515 MF: protein binding	PF00168; PF07002	IPR000008; IPR002035; IPR010734	GO:0005515
	TraesCS6A01G058300	PF07732: Multicopper oxidase; PF00394: Multicopper oxidase; PF07731: Multicopper oxidase	IPR001117: Multicopper oxidase, type 1; IPR002355: Multicopper oxidase, copper-binding site; IPR008972: Cupredoxin; IPR011706: Multicopper oxidase, type 2; IPR011707: Multicopper oxidase, type 3; IPR033138: Multicopper oxidases, conserved site	GO:0005507 MF: copper ion binding;GO:0016491 MF: oxidoreductase activity;GO:0055114 BP: oxidation-reduction process	PF07732; PF00394; PF07731	IPR001117; IPR002355; IPR008972; IPR011706; IPR011707; IPR033138	GO:0005507; GO:0016491; GO:0055114
	TraesCS6A01G058400	PF00067: Cytochrome P450	IPR001128: Cytochrome P450; IPR002401: Cytochrome P450, E-class, group I; IPR017972: Cytochrome P450, conserved site	GO:0005506 MF: iron ion binding;GO:0016705 MF: oxidoreductase activity, acting on paired donors, with incorporation or reduction of molecular oxygen;GO:0020037 MF: heme binding;GO:0055114 BP: oxidation-reduction process	PF00067	IPR001128; IPR002401; IPR017972	GO:0005506; GO:0016705; GO:0020037; GO:0055114
	TraesCS6A01G058500	PF00139: Legume lectin domain; PF00069: Protein kinase domain	IPR000719: Protein kinase domain; IPR001220: Legume lectin domain; IPR008271: Serine/threonine-protein kinase, active site; IPR011009: Protein kinase-like domain; IPR013320: Concanavalin A-like lectin/glucanase domain; IPR017441: Protein kinase, ATP binding site; IPR019825: Legume lectin, beta chain, Mn/Ca-binding site	GO:0004672 MF: protein kinase activity;GO:0005524 MF: ATP binding;GO:0006468 BP: protein phosphorylation;GO:0030246 MF: carbohydrate binding	PF00139; PF00069	IPR000719; IPR001220; IPR008271; IPR011009; IPR013320; IPR017441; IPR019825	GO:0004672; GO:0005524; GO:0006468; GO:0030246
	TraesCS6A01G058600	PF08263: Leucine rich repeat N-terminal domain; PF00560: Leucine Rich Repeat; PF13855: Leucine rich repeat	IPR001611: Leucine-rich repeat; IPR003591: Leucine-rich repeat, typical subtype; IPR013210: Leucine-rich repeat-containing N-terminal, plant-type; IPR032675: Leucine-rich repeat domain, L domain-like	GO:0005515 MF: protein binding	PF08263; PF00560; PF13855	IPR001611; IPR003591; IPR013210; IPR032675	GO:0005515
	TraesCS6A01G058700	PF04525: LURP-one-related	IPR007612: LURP1-related protein domain; IPR025659: Tubby C-terminal-like domain		PF04525	IPR007612; IPR025659
	TraesCS6A01G058800
	TraesCS6A01G058900	PF12937: F-box-like	IPR001810: F-box domain	GO:0005515 MF: protein binding	PF12937	IPR001810	GO:0005515
	TraesCS6A01G059000	PF15511: Centromere kinetochore component CENP-T histone fold	IPR001951: Histone H4; IPR009072: Histone-fold; IPR019809: Histone H4, conserved site	GO:0000786 CC: nucleosome;GO:0003677 MF: DNA binding;GO:0005634 CC: nucleus;GO:0006334 BP: nucleosome assembly;GO:0046982 MF: protein heterodimerization activity	PF15511	IPR001951; IPR009072; IPR019809	GO:0000786; GO:0003677; GO:0005634; GO:0006334; GO:0046982
	TraesCS6A01G059100	PF05739: SNARE domain	IPR000727: Target SNARE coiled-coil homology domain	GO:0005515 MF: protein binding	PF05739	IPR000727	GO:0005515
	TraesCS6A01G059200	PF00246: Zinc carboxypeptidase	IPR000834: Peptidase M14, carboxypeptidase A	GO:0004181 MF: metallocarboxypeptidase activity;GO:0006508 BP: proteolysis;GO:0008270 MF: zinc ion binding	PF00246	IPR000834	GO:0004181; GO:0006508; GO:0008270
	TraesCS6A01G059300	PF00201: UDP-glucoronosyl and UDP-glucosyl transferase	IPR002213: UDP-glucuronosyl/UDP-glucosyltransferase	GO:0008152 BP: metabolic process;GO:0016758 MF: transferase activity, transferring hexosyl groups	PF00201	IPR002213	GO:0008152; GO:0016758
	TraesCS6A01G059400	PF00501: AMP-binding enzyme; PF13193: AMP-binding enzyme C-terminal domain	IPR000873: AMP-dependent synthetase/ligase; IPR020845: AMP-binding, conserved site; IPR025110: AMP-binding enzyme C-terminal domain	GO:0003824 MF: catalytic activity;GO:0008152 BP: metabolic process	PF00501; PF13193	IPR000873; IPR020845; IPR025110	GO:0003824; GO:0008152
	TraesCS6A01G059500	PF14735: HAUS augmin-like complex subunit 4	IPR029327: HAUS augmin-like complex subunit 4	GO:0051225 BP: spindle assembly;GO:0070652 CC: HAUS complex	PF14735	IPR029327	GO:0051225; GO:0070652
	TraesCS6A01G059600	PF13409: Glutathione S-transferase, N-terminal domain; PF13410: Glutathione S-transferase, C-terminal domain	IPR004045: Glutathione S-transferase, N-terminal; IPR010987: Glutathione S-transferase, C-terminal-like; IPR012336: Thioredoxin-like fold; IPR016639: Glutathione S-transferase (GST)	GO:0005515 MF: protein binding	PF13409; PF13410	IPR004045; IPR010987; IPR012336; IPR016639	GO:0005515
	TraesCS6A01G059700	PF00201: UDP-glucoronosyl and UDP-glucosyl transferase	IPR002213: UDP-glucuronosyl/UDP-glucosyltransferase	GO:0008152 BP: metabolic process;GO:0016758 MF: transferase activity, transferring hexosyl groups	PF00201	IPR002213	GO:0008152; GO:0016758
	TraesCS6A01G059800	PF00257: Dehydrin	IPR000167: Dehydrin; IPR030513: Dehydrin, conserved site	GO:0006950 BP: response to stress;GO:0009415 BP: response to water	PF00257	IPR000167; IPR030513	GO:0006950; GO:0009415
	TraesCS6A01G059900	PF12274: Protein of unknown function (DUF3615)	IPR022059: Protein of unknown function DUF3615		PF12274	IPR022059
	TraesCS6A01G060000
	TraesCS6A01G060100	PF12274: Protein of unknown function (DUF3615)	IPR022059: Protein of unknown function DUF3615		PF12274	IPR022059
	TraesCS6A01G060200		IPR001810: F-box domain	GO:0005515 MF: protein binding		IPR001810	GO:0005515
	TraesCS6A01G060300	PF10275: Peptidase C65 Otubain	IPR003323: OTU domain; IPR019400: Peptidase C65, otubain		PF10275	IPR003323; IPR019400
	TraesCS6A01G060400
	TraesCS6A01G060500
	TraesCS6A01G060600	PF08880: QLQ	IPR014978: Glutamine-Leucine-Glutamine, QLQ	GO:0005524 MF: ATP binding;GO:0005634 CC: nucleus;GO:0006355 BP: regulation of transcription, DNA-templated	PF08880	IPR014978	GO:0005524; GO:0005634; GO:0006355
	TraesCS6A01G060700	PF00251: Glycosyl hydrolases family 32 N-terminal domain; PF08244: Glycosyl hydrolases family 32 C terminal	IPR001362: Glycoside hydrolase, family 32; IPR013148: Glycosyl hydrolase family 32, N-terminal; IPR013189: Glycosyl hydrolase family 32, C-terminal; IPR013320: Concanavalin A-like lectin/glucanase domain; IPR023296: Glycosyl hydrolase, five-bladed beta-propellor domain	GO:0004553 MF: hydrolase activity, hydrolyzing O-glycosyl compounds;GO:0005975 BP: carbohydrate metabolic process	PF00251; PF08244	IPR001362; IPR013148; IPR013189; IPR013320; IPR023296	GO:0004553; GO:0005975
	TraesCS6A01G060800	PF00251: Glycosyl hydrolases family 32 N-terminal domain; PF08244: Glycosyl hydrolases family 32 C terminal	IPR001362: Glycoside hydrolase, family 32; IPR013148: Glycosyl hydrolase family 32, N-terminal; IPR013189: Glycosyl hydrolase family 32, C-terminal; IPR013320: Concanavalin A-like lectin/glucanase domain; IPR023296: Glycosyl hydrolase, five-bladed beta-propellor domain	GO:0004553 MF: hydrolase activity, hydrolyzing O-glycosyl compounds;GO:0005975 BP: carbohydrate metabolic process	PF00251; PF08244	IPR001362; IPR013148; IPR013189; IPR013320; IPR023296	GO:0004553; GO:0005975
	TraesCS6A01G060900	PF10275: Peptidase C65 Otubain	IPR003323: OTU domain; IPR019400: Peptidase C65, otubain		PF10275	IPR003323; IPR019400
	TraesCS6A01G061000
	TraesCS6A01G061100	PF10275: Peptidase C65 Otubain	IPR003323: OTU domain; IPR019400: Peptidase C65, otubain		PF10275	IPR003323; IPR019400
	TraesCS6A01G061200	PF13947: Wall-associated receptor kinase galacturonan-binding; PF00069: Protein kinase domain	IPR000152: EGF-type aspartate/asparagine hydroxylation site; IPR000719: Protein kinase domain; IPR000742: EGF-like domain; IPR001881: EGF-like calcium-binding domain; IPR008271: Serine/threonine-protein kinase, active site; IPR011009: Protein kinase-like domain; IPR017441: Protein kinase, ATP binding site; IPR018097: EGF-like calcium-binding, conserved site; IPR025287: Wall-associated receptor ki…	GO:0004672 MF: protein kinase activity;GO:0005509 MF: calcium ion binding;GO:0005515 MF: protein binding;GO:0005524 MF: ATP binding;GO:0006468 BP: protein phosphorylation;GO:0030247 MF: polysaccharide binding	PF13947; PF00069	IPR000152; IPR000719; IPR000742; IPR001881; IPR008271; IPR011009; IPR017441; IPR018097; IPR025287	GO:0004672; GO:0005509; GO:0005515; GO:0005524; GO:0006468; GO:0030247
	TraesCS6A01G061300	PF15511: Centromere kinetochore component CENP-T histone fold	IPR001951: Histone H4; IPR009072: Histone-fold; IPR019809: Histone H4, conserved site	GO:0000786 CC: nucleosome;GO:0003677 MF: DNA binding;GO:0005634 CC: nucleus;GO:0006334 BP: nucleosome assembly;GO:0046982 MF: protein heterodimerization activity	PF15511	IPR001951; IPR009072; IPR019809	GO:0000786; GO:0003677; GO:0005634; GO:0006334; GO:0046982
	TraesCS6A01G061400	PF00125: Core histone H2A/H2B/H3/H4	IPR000558: Histone H2B; IPR007125: Histone H2A/H2B/H3; IPR009072: Histone-fold	GO:0000786 CC: nucleosome;GO:0003677 MF: DNA binding;GO:0046982 MF: protein heterodimerization activity	PF00125	IPR000558; IPR007125; IPR009072	GO:0000786; GO:0003677; GO:0046982
	TraesCS6A01G061500	PF00125: Core histone H2A/H2B/H3/H4	IPR000164: Histone H3/CENP-A; IPR007125: Histone H2A/H2B/H3; IPR009072: Histone-fold	GO:0000786 CC: nucleosome;GO:0003677 MF: DNA binding;GO:0046982 MF: protein heterodimerization activity	PF00125	IPR000164; IPR007125; IPR009072	GO:0000786; GO:0003677; GO:0046982
	TraesCS6A01G061600	PF15511: Centromere kinetochore component CENP-T histone fold	IPR001951: Histone H4; IPR009072: Histone-fold; IPR019809: Histone H4, conserved site	GO:0000786 CC: nucleosome;GO:0003677 MF: DNA binding;GO:0005634 CC: nucleus;GO:0006334 BP: nucleosome assembly;GO:0046982 MF: protein heterodimerization activity	PF15511	IPR001951; IPR009072; IPR019809	GO:0000786; GO:0003677; GO:0005634; GO:0006334; GO:0046982
	TraesCS6A01G061700	PF00125: Core histone H2A/H2B/H3/H4; PF16211: C-terminus of histone H2A	IPR002119: Histone H2A; IPR007125: Histone H2A/H2B/H3; IPR009072: Histone-fold; IPR032454: Histone H2A, C-terminal domain; IPR032458: Histone H2A conserved site	GO:0000786 CC: nucleosome;GO:0003677 MF: DNA binding;GO:0005634 CC: nucleus;GO:0046982 MF: protein heterodimerization activity	PF00125; PF16211	IPR002119; IPR007125; IPR009072; IPR032454; IPR032458	GO:0000786; GO:0003677; GO:0005634; GO:0046982
	TraesCS6A01G061800
	TraesCS6A01G061900	PF07645: Calcium-binding EGF domain; PF00069: Protein kinase domain	IPR000152: EGF-type aspartate/asparagine hydroxylation site; IPR000719: Protein kinase domain; IPR000742: EGF-like domain; IPR001881: EGF-like calcium-binding domain; IPR008271: Serine/threonine-protein kinase, active site; IPR011009: Protein kinase-like domain; IPR017441: Protein kinase, ATP binding site; IPR018097: EGF-like calcium-binding, conserved site	GO:0004672 MF: protein kinase activity;GO:0005509 MF: calcium ion binding;GO:0005515 MF: protein binding;GO:0005524 MF: ATP binding;GO:0006468 BP: protein phosphorylation	PF07645; PF00069	IPR000152; IPR000719; IPR000742; IPR001881; IPR008271; IPR011009; IPR017441; IPR018097	GO:0004672; GO:0005509; GO:0005515; GO:0005524; GO:0006468
	TraesCS6A01G062000	PF12937: F-box-like	IPR001810: F-box domain	GO:0005515 MF: protein binding	PF12937	IPR001810	GO:0005515
	TraesCS6A01G062100	PF00646: F-box domain	IPR001810: F-box domain	GO:0005515 MF: protein binding	PF00646	IPR001810	GO:0005515
	TraesCS6A01G062200	PF12937: F-box-like	IPR001810: F-box domain	GO:0005515 MF: protein binding	PF12937	IPR001810	GO:0005515
	TraesCS6A01G062300	PF03874: RNA polymerase Rpb4	IPR005574: RNA polymerase II, Rpb4; IPR006590: RNA polymerase II, Rpb4, core; IPR010997: HRDC-like	GO:0000166 MF: nucleotide binding;GO:0003824 MF: catalytic activity;GO:0003899 MF: DNA-directed 5'-3' RNA polymerase activity;GO:0006351 BP: transcription, DNA-templated;GO:0044237 BP: cellular metabolic process	PF03874	IPR005574; IPR006590; IPR010997	GO:0000166; GO:0003824; GO:0003899; GO:0006351; GO:0044237
	TraesCS6A01G062400
	TraesCS6A01G062500	PF12937: F-box-like	IPR001810: F-box domain; IPR011042: Six-bladed beta-propeller, TolB-like; IPR011043: Galactose oxidase/kelch, beta-propeller	GO:0005515 MF: protein binding	PF12937	IPR001810; IPR011042; IPR011043	GO:0005515
	TraesCS6A01G062600	PF00125: Core histone H2A/H2B/H3/H4; PF16211: C-terminus of histone H2A	IPR002119: Histone H2A; IPR007125: Histone H2A/H2B/H3; IPR009072: Histone-fold; IPR032454: Histone H2A, C-terminal domain; IPR032458: Histone H2A conserved site	GO:0000786 CC: nucleosome;GO:0003677 MF: DNA binding;GO:0005634 CC: nucleus;GO:0046982 MF: protein heterodimerization activity	PF00125; PF16211	IPR002119; IPR007125; IPR009072; IPR032454; IPR032458	GO:0000786; GO:0003677; GO:0005634; GO:0046982
	TraesCS6A01G062700	PF02705: K+ potassium transporter	IPR003855: Potassium transporter	GO:0015079 MF: potassium ion transmembrane transporter activity;GO:0016020 CC: membrane;GO:0071805 BP: potassium ion transmembrane transport	PF02705	IPR003855	GO:0015079; GO:0016020; GO:0071805
	TraesCS6A01G062800	PF15511: Centromere kinetochore component CENP-T histone fold	IPR001951: Histone H4; IPR009072: Histone-fold; IPR019809: Histone H4, conserved site	GO:0000786 CC: nucleosome;GO:0003677 MF: DNA binding;GO:0005634 CC: nucleus;GO:0006334 BP: nucleosome assembly;GO:0046982 MF: protein heterodimerization activity	PF15511	IPR001951; IPR009072; IPR019809	GO:0000786; GO:0003677; GO:0005634; GO:0006334; GO:0046982
[truncated: 564 more rows]
